# Supplementary material for: Gut barrier defects, intestinal immune hyperactivation and enhanced lipid catabolism drive lethality in NGLY1-deficient Drosophila
Source: Nat Commun. 2023 Sep 13;14:5667. doi: 10.1038/s41467-023-40910-w (PMC10499810; doi:10.1038/s41467-023-40910-w)
Supplement: Supplementary file 4 — Supplementary Data 1 [file 41467_2023_40910_MOESM4_ESM.xlsx]

## Sheet: Pngl-null vs y w
Pngl[–/–] vs y w
ensembl_gene_id	logFC	logCPM	LR	P-Value	FDR	name	biotype
FBgn0083941	10.2027	0.489437	152.294	5.46362e-35	3.03012e-34	CG34105	protein_coding
FBgn0034900	10.1901	0.478085	150.939	1.08059e-34	5.91033e-34	CG12491	protein_coding
FBgn0025643	8.79354	4.41881	1147.84	1.31938e-251	1.2127e-249	CG3588	protein_coding
FBgn0265375	8.26446	3.08388	608.368	2.53283e-134	8.59906e-133	lncRNA:CR44316	ncRNA
FBgn0034899	8.24002	7.34446	2331.55	0	0	CG13560	protein_coding
FBgn0029639	8.02354	4.31662	1529.31	0	0	CG14419	protein_coding
FBgn0052475	7.44226	2.42972	543.726	2.91681e-120	8.45537e-119	mthl8	protein_coding
FBgn0034441	6.52137	2.65692	480.338	1.80338e-106	4.47108e-105	CG10081	protein_coding
FBgn0039476	6.35682	7.44264	4248.72	0	0	CG6271	protein_coding
FBgn0263076	6.10733	1.49654	260.939	1.07124e-58	1.13081e-57	Klp54D	protein_coding
FBgn0032337	6.02663	2.79581	1032.4	1.62629e-226	1.318e-224	AstCC	protein_coding
FBgn0053532	5.70223	1.24614	172.449	2.15888e-39	1.3662e-38	lectin-37Da	protein_coding
FBgn0002939	5.63786	6.53599	3702.5	0	0	ninaD	protein_coding
FBgn0037975	5.41649	4.48437	924.14	5.54837e-203	3.51412e-201	CG3397	protein_coding
FBgn0039591	5.3538	4.12761	1268.22	9.13029e-278	9.83071e-276	CG9988	protein_coding
FBgn0283462	5.3419	5.35749	3080.82	0	0	IMPPP	protein_coding
FBgn0053470	5.34189	5.35831	3102.01	0	0	CG33470	protein_coding
FBgn0261575	5.28969	1.19981	216.092	6.43826e-49	5.26875e-48	tobi	protein_coding
FBgn0052185	5.11173	3.13348	1547.24	0	0	edin	protein_coding
FBgn0037731	4.91902	5.79612	2618.33	0	0	CG18542	protein_coding
FBgn0004429	4.74729	3.69305	1023.11	1.70214e-224	1.33636e-222	LysP	protein_coding
FBgn0053013	4.56443	2.5985	574.496	5.90717e-127	1.78805e-125	CR33013	pseudogene
FBgn0034480	4.55627	5.22965	1980.48	0	0	CG16898	protein_coding
FBgn0023495	4.45218	4.28241	2546.74	0	0	Lip3	protein_coding
FBgn0039475	4.42514	6.29248	4259.92	0	0	CG6277	protein_coding
FBgn0010038	4.42346	6.69911	4138.01	0	0	GstD2	protein_coding
FBgn0020506	4.11467	5.17857	2229.97	0	0	Amyrel	protein_coding
FBgn0053346	4.0464	5.1516	2136.7	0	0	CG33346	protein_coding
FBgn0053267	4.00721	2.69642	328.843	1.71674e-73	2.46928e-72	CG33267	protein_coding
FBgn0034329	4.00336	2.99633	1477.04	3.95252516672997e-323	5.41495947842006e-321	IM1	protein_coding
FBgn0264295	3.87953	4.06718	2308.98	0	0	CG43773	protein_coding
FBgn0262007	3.87643	5.00446	1875.33	0	0	CG42825	protein_coding
FBgn0040104	3.8191	4.82074	1783.3	0	0	lectin-24A	protein_coding
FBgn0033999	3.76585	7.4611	3092.79	0	0	CG8093	protein_coding
FBgn0004428	3.73683	11.325	3012.6	0	0	LysE	protein_coding
FBgn0040253	3.71622	1.68885	139.331	3.72924e-32	1.89147e-31	Ugt86Dg	protein_coding
FBgn0031034	3.63176	5.81221	1817.22	0	0	CG14205	protein_coding
FBgn0033204	3.5871	3.75639	987.219	1.07749e-216	7.96182e-215	CG2065	protein_coding
FBgn0052284	3.5767	9.38819	1940.64	0	0	CG32284	protein_coding
FBgn0040736	3.56553	3.06282	1303.87	1.62786e-285	1.83122e-283	IM3	protein_coding
FBgn0033355	3.56117	2.24276	372.175	6.28991e-83	1.07499e-81	CG13748	protein_coding
FBgn0036806	3.52185	5.80276	2030.82	0	0	Cyp12c1	protein_coding
FBgn0035887	3.52036	12.3382	3313.71	0	0	Jon66Cii	protein_coding
FBgn0010044	3.47985	4.4681	1542.03	0	0	GstD8	protein_coding
FBgn0034511	3.47309	1.17892	135.96	2.03582e-31	1.00353e-30	GNBP-like3	protein_coding
FBgn0023541	3.45036	4.90288	1723.81	0	0	Cyp4d14	protein_coding
FBgn0001217	3.41487	2.37167	335.075	7.54251e-75	1.11905e-73	Hsc70-2	protein_coding
FBgn0052698	3.39027	3.66912	397.052	2.41391e-88	4.59435e-87	CG32698	protein_coding
FBgn0015037	3.37757	5.87136	2155.15	0	0	Cyp4p1	protein_coding
FBgn0028534	3.331	8.80119	1673.92	0	0	CG7916	protein_coding
FBgn0022700	3.31923	6.38576	3371.87	0	0	Cht4	protein_coding
FBgn0262362	3.28637	2.05556	167.848	2.18429e-38	1.3352e-37	CG43060	protein_coding
FBgn0029856	3.28005	2.86147	669.748	1.13332e-147	4.38044e-146	CG11700	protein_coding
FBgn0036023	3.25963	8.89481	1640.13	0	0	CG18179	protein_coding
FBgn0035482	3.24469	3.65316	649.793	2.47782e-143	9.19966e-142	CG14985	protein_coding
FBgn0020640	3.19683	2.64445	297.258	1.30367e-66	1.58993e-65	Lcp65Ae	protein_coding
FBgn0010549	3.18815	3.38923	768.367	4.0717e-169	1.91802e-167	l(2)03659	protein_coding
FBgn0034663	3.1775	6.05313	1719.77	0	0	CG4363	protein_coding
FBgn0010043	3.17587	5.72528	1622.83	0	0	GstD7	protein_coding
FBgn0025583	3.17505	0.604239	70.0641	5.74091e-17	1.71228e-16	IM2	protein_coding
FBgn0034052	3.12606	8.02031	1710.16	0	0	CG8299	protein_coding
FBgn0264272	3.10947	4.19405	864.236	5.84315e-190	3.31127e-188	mwh	protein_coding
FBgn0031032	3.10213	1.4717	144.911	2.24573e-33	1.18199e-32	CG14204	protein_coding
FBgn0050090	3.06905	3.75651	717.665	4.30975e-158	1.86682e-156	CG30090	protein_coding
FBgn0040733	3.06039	1.34176	116.052	4.63004e-27	1.98615e-26	CG15068	protein_coding
FBgn0067905	3.02659	0.872102	74.8775	5.00853e-18	1.55219e-17	IM14	protein_coding
FBgn0031033	3.00786	3.23996	1145.05	5.35312e-251	4.86102e-249	CG14219	protein_coding
FBgn0000079	3.00574	9.68452	898.121	2.51366e-197	1.54028e-195	Amy-p	protein_coding
FBgn0039313	2.97909	4.24865	1087.93	1.38681e-238	1.20142e-236	CG11892	protein_coding
FBgn0063492	2.88483	4.53454	972.154	2.02822e-213	1.46988e-211	GstE8	protein_coding
FBgn0034582	2.82566	8.14647	1465.83	1.04247851272503e-320	1.37844809255354e-318	Cht9	protein_coding
FBgn0050413	2.80915	3.00975	301.71	1.39707e-67	1.74333e-66	CG30413	protein_coding
FBgn0054026	2.78993	7.51443	1757.66	0	0	CG34026	protein_coding
FBgn0040099	2.78413	5.80647	1562.11	0	0	lectin-28C	protein_coding
FBgn0052304	2.77528	6.25574	1344.47	2.44876e-294	2.88379e-292	obst-I	protein_coding
FBgn0051148	2.76688	5.50579	1340.06	2.22458e-293	2.57949e-291	Gba1a	protein_coding
FBgn0053503	2.76204	6.17228	2006.36	0	0	Cyp12d1-d	protein_coding
FBgn0036910	2.73052	3.169	770.6	1.33109e-169	6.30972e-168	Cyp305a1	protein_coding
FBgn0266629	2.7289	2.1162	155.54	1.06716e-35	6.07494e-35	asRNA:CR45136	ncRNA
FBgn0037126	2.7287	2.40095	313.436	3.8969e-70	5.22615e-69	CG14567	protein_coding
FBgn0032913	2.71871	6.47241	1635.05	0	0	CG9259	protein_coding
FBgn0010040	2.71688	2.96957	381.218	6.75688e-85	1.19827e-83	GstD4	protein_coding
FBgn0262722	2.71306	2.68601	485.506	1.35424e-107	3.4023e-106	lncRNA:CR43166	ncRNA
FBgn0000278	2.68567	1.83317	111.026	5.83866e-26	2.41924e-25	CecB	protein_coding
FBgn0030594	2.68447	5.605	966.336	3.72961e-212	2.6519e-210	CG9509	protein_coding
FBgn0019660	2.68401	2.48294	205.558	1.27974e-46	9.98485e-46	lncRNA:roX2	ncRNA
FBgn0005660	2.64271	1.50613	99.2243	2.25469e-23	8.6218e-23	Ets21C	protein_coding
FBgn0039471	2.61383	8.01622	1360.43	8.33828e-298	9.97549e-296	CG6295	protein_coding
FBgn0039777	2.58729	12.2216	2130.8	0	0	Jon99Fii	protein_coding
FBgn0051789	2.56082	11.4221	1666.01	0	0	CG31789	protein_coding
FBgn0000277	2.53988	3.21498	533.262	5.51035e-118	1.54968e-116	CecA2	protein_coding
FBgn0031653	2.52099	13.5472	1559.26	0	0	Jon25Biii	protein_coding
FBgn0037222	2.50969	2.41605	230.631	4.34199e-52	3.83203e-51	CG14642	protein_coding
FBgn0032869	2.50382	2.03315	161.894	4.3646e-37	2.59023e-36	CG17470	protein_coding
FBgn0038595	2.49525	4.61738	713.937	2.78616e-157	1.19314e-155	CG7142	protein_coding
FBgn0013276	2.48002	3.5615	379.152	1.90378e-84	3.32148e-83	Hsp70Ab	protein_coding
FBgn0032734	2.47641	2.12201	156.725	5.87933e-36	3.37234e-35	CG15169	protein_coding
FBgn0039474	2.47535	7.14227	1854.32	0	0	CG6283	protein_coding
FBgn0013275	2.47046	3.5324	370.825	1.23781e-82	2.08245e-81	Hsp70Aa	protein_coding
FBgn0026755	2.44167	3.65007	629.49	6.45297e-139	2.29415e-137	Ugt37b1	protein_coding
FBgn0039315	2.3969	1.45328	66.5381	3.43196e-16	9.89923e-16	CG13658	protein_coding
FBgn0063491	2.38145	6.40116	1744.91	0	0	GstE9	protein_coding
FBgn0262683	2.3805	3.71303	811.804	1.46456e-178	7.56057e-177	CG43153	protein_coding
FBgn0036575	2.36299	5.83821	1193.7	1.42945e-261	1.39919e-259	CG5157	protein_coding
FBgn0051410	2.35167	6.40091	1621.96	0	0	Npc2e	protein_coding
FBgn0030073	2.32137	5.97253	1257.45	1.99441e-275	2.08776e-273	CG10962	protein_coding
FBgn0037677	2.31478	3.63851	968.509	1.25712e-212	9.02371e-211	CG12951	protein_coding
FBgn0000078	2.31209	9.37193	673.754	1.52451e-148	6.07949e-147	Amy-d	protein_coding
FBgn0039521	2.30982	2.83264	274.182	1.39161e-61	1.55386e-60	CG5402	protein_coding
FBgn0063495	2.29498	4.78486	718.413	2.96263e-158	1.29071e-156	GstE5	protein_coding
FBgn0265577	2.29203	3.9149	673.566	1.6753e-148	6.64566e-147	lncRNA:CR44404	ncRNA
FBgn0033980	2.29168	2.51681	176.496	2.82237e-40	1.82437e-39	Cyp6a20	protein_coding
FBgn0038784	2.29041	9.94462	1098.74	6.20247e-241	5.43582e-239	CG4362	protein_coding
FBgn0035806	2.28944	4.58476	721.788	5.46889e-159	2.41047e-157	PGRP-SD	protein_coding
FBgn0040653	2.2806	2.02655	168.837	1.32824e-38	8.15887e-38	IM4	protein_coding
FBgn0034782	2.27982	2.66736	204.055	2.72252e-46	2.10674e-45	CG12490	protein_coding
FBgn0033124	2.27426	8.74014	1045.32	2.52995e-229	2.09541e-227	Tsp42Ec	protein_coding
FBgn0042206	2.27262	5.38368	749.936	4.14248e-165	1.92728e-163	GstD10	protein_coding
FBgn0035886	2.26997	14.1467	1466.33	8.12737987408851e-321	1.09385639923606e-318	Jon66Ci	protein_coding
FBgn0052302	2.26272	10.7599	1369.69	8.1272e-300	1.00418e-297	CG32302	protein_coding
FBgn0031580	2.25655	8.73572	991.927	1.02112e-217	7.61999e-216	CG15423	protein_coding
FBgn0039454	2.25221	4.15414	924.494	4.64841e-203	2.96907e-201	CG14247	protein_coding
FBgn0051676	2.23283	2.61705	145.327	1.82192e-33	9.62958e-33	CG31676	protein_coding
FBgn0261631	2.22741	4.15794	628.131	1.2747e-138	4.51053e-137	CG42714	protein_coding
FBgn0001187	2.2091	2.56379	222.365	2.75791e-50	2.33818e-49	Hex-C	protein_coding
FBgn0014368	2.20596	5.10479	494.501	1.49438e-109	3.84408e-108	nol	protein_coding
FBgn0040565	2.20533	7.1325	947.38	4.92226e-208	3.31242e-206	CG7606	protein_coding
FBgn0262531	2.20176	6.66255	1415.67	8.26966620750548e-310	1.05641e-307	CG43085	protein_coding
FBgn0031412	2.20081	5.67659	653.6	3.68314e-144	1.38799e-142	CG16995	protein_coding
FBgn0085227	2.18916	4.70813	470.472	2.53012e-104	6.03466e-103	CG34198	protein_coding
FBgn0050489	2.18704	6.16322	1362.63	2.76821e-298	3.36517e-296	Cyp12d1-p	protein_coding
FBgn0260475	2.15691	1.81062	49.4221	2.06412e-12	5.04615e-12	CG30059	protein_coding
FBgn0037678	2.15479	8.93078	900.873	6.33952e-198	3.91647e-196	CG16749	protein_coding
FBgn0031533	2.15094	6.2374	1478.64	1.48219693752374e-323	2.07013505607482e-321	CG2772	protein_coding
FBgn0036157	2.14845	2.40789	150.478	1.36322e-34	7.43456e-34	CG7560	protein_coding
FBgn0262021	2.1384	2.04131	74.5634	5.8723e-18	1.8154e-17	CG42832	protein_coding
FBgn0264296	2.12424	6.99047	1306.46	4.46803e-286	5.10236e-284	CG43774	protein_coding
FBgn0033733	2.11799	1.92451	111.469	4.67144e-26	1.94415e-25	CG8834	protein_coding
FBgn0033205	2.11218	7.37262	1027.99	1.47832e-225	1.18533e-223	CG2064	protein_coding
FBgn0051089	2.11193	2.11365	146.859	8.42327e-34	4.49301e-33	CG31089	protein_coding
FBgn0261508	2.10357	2.69502	146.564	9.7718e-34	5.20495e-33	CG42656	protein_coding
FBgn0039312	2.08774	4.62971	460.52	3.70375e-102	8.56293e-101	CG10514	protein_coding
FBgn0032066	2.08757	7.23368	1154.72	4.23417e-253	3.98912e-251	LManIII	protein_coding
FBgn0283461	2.08556	4.42673	960.739	6.14351e-211	4.24804e-209	Drs	protein_coding
FBgn0063493	2.08246	6.24607	1237.65	4.01146e-271	4.1417e-269	GstE7	protein_coding
FBgn0063497	2.07607	6.38692	1570.15	0	0	GstE3	protein_coding
FBgn0010357	2.07512	12.596	1150.75	3.07503e-252	2.8613e-250	betaTry	protein_coding
FBgn0030009	2.07334	1.86856	70.1373	5.53161e-17	1.65181e-16	CG15336	protein_coding
FBgn0034490	2.0692	5.959	859.86	5.2245e-189	2.93859e-187	CG9864	protein_coding
FBgn0262815	2.06165	3.26109	368.489	3.99236e-82	6.67193e-81	CR43186	pseudogene
FBgn0034901	2.03858	9.19169	593.883	3.58295e-131	1.164e-129	CG11300	protein_coding
FBgn0034279	2.03711	4.90969	538.207	4.62963e-119	1.32675e-117	CG18635	protein_coding
FBgn0037354	2.02583	7.11824	1112.8	5.45125e-244	4.83366e-242	CG12171	protein_coding
FBgn0020508	2.0141	13.2211	1634.55	0	0	Ag5r2	protein_coding
FBgn0001149	2.01062	9.79832	744.956	5.01266e-164	2.27593e-162	GstD1	protein_coding
FBgn0010385	2.01039	3.22177	477.001	9.6007e-106	2.34937e-104	Def	protein_coding
FBgn0010387	2.00653	8.91354	647.614	7.37948e-143	2.69996e-141	Dbi	protein_coding
FBgn0029848	2.00505	4.23114	468.205	7.87732e-104	1.86117e-102	Btnd	protein_coding
FBgn0250836	2.00009	8.12257	495.669	8.32431e-110	2.16346e-108	CG8628	protein_coding
FBgn0038115	1.98403	6.57649	1045.42	2.40466e-229	2.01377e-227	CG7966	protein_coding
FBgn0033789	1.97948	8.92372	749.195	6.00453e-165	2.77645e-163	CG13324	protein_coding
FBgn0037174	1.97428	3.63653	432.475	4.70132e-96	9.95333e-95	CG14457	protein_coding
FBgn0038482	1.96495	4.85121	481.75	8.89066e-107	2.21152e-105	CG4053	protein_coding
FBgn0037562	1.96441	3.97195	465.024	3.87821e-103	9.02163e-102	CG11671	protein_coding
FBgn0085280	1.96156	5.76927	796.513	3.09215e-175	1.53326e-173	CG34251	protein_coding
FBgn0261393	1.95577	5.99103	780.703	8.46327e-172	4.08895e-170	alpha-Est5	protein_coding
FBgn0052368	1.94978	5.21518	547.688	4.00863e-121	1.17105e-119	CG32368	protein_coding
FBgn0030769	1.94183	3.29815	332.8	2.36043e-74	3.48151e-73	CG13012	protein_coding
FBgn0041712	1.93992	4.44658	682.459	1.95107e-150	7.86376e-149	yellow-d	protein_coding
FBgn0039040	1.93983	1.61384	30.9586	2.63585e-08	5.14407e-08	CG13833	protein_coding
FBgn0039051	1.92755	7.52105	850.982	4.44719e-187	2.4646e-185	CG17109	protein_coding
FBgn0032839	1.92121	3.80262	690.7	3.14821e-152	1.28957e-150	AANATL3	protein_coding
FBgn0019661	1.91583	6.55109	1025.2	5.96615e-225	4.73336e-223	lncRNA:roX1	ncRNA
FBgn0015575	1.91563	7.36741	965.43	5.86962e-212	4.13451e-210	alpha-Est7	protein_coding
FBgn0028468	1.91328	3.23571	229.426	7.95399e-52	6.97895e-51	rtet	protein_coding
FBgn0261479	1.91073	6.20521	1011.54	5.57667e-222	4.33313e-220	nero	protein_coding
FBgn0030932	1.90814	6.23337	1051.58	1.10379e-230	9.34752e-229	Ggt-1	protein_coding
FBgn0039768	1.90618	7.25769	1163.19	6.09171e-255	5.8118e-253	CG15533	protein_coding
FBgn0266417	1.90495	5.94557	871.603	1.4627e-191	8.48027e-190	ringer	protein_coding
FBgn0010294	1.9035	8.35954	651.058	1.31495e-143	4.93075e-142	ng2	protein_coding
FBgn0263083	1.89871	1.2784	61.8881	3.63544e-15	1.00478e-14	CG43351	protein_coding
FBgn0036419	1.89136	6.93165	995.345	1.84541e-218	1.40493e-216	CG13482	protein_coding
FBgn0036563	1.89071	6.0841	961.153	4.99259e-211	3.48418e-209	CG13075	protein_coding
FBgn0033703	1.88298	2.60112	128.198	1.01579e-29	4.75235e-29	CG13170	protein_coding
FBgn0000565	1.87972	6.4742	1213.11	8.63569e-266	8.5641e-264	Eip71CD	protein_coding
FBgn0031248	1.87666	9.61728	650.982	1.36623e-143	5.09768e-142	CG11912	protein_coding
FBgn0034160	1.87455	8.21009	682.678	1.74811e-150	7.0836e-149	CG5550	protein_coding
FBgn0262844	1.86975	2.16841	90.6949	1.67623e-21	5.95931e-21	CG43208	protein_coding
FBgn0035904	1.86101	7.48826	939.789	2.19962e-206	1.45425e-204	GstO3	protein_coding
FBgn0046114	1.85754	7.17363	996.476	1.04749e-218	8.05606e-217	Gclm	protein_coding
FBgn0036469	1.8542	7.19436	905.969	4.94482e-199	3.10576e-197	CG18649	protein_coding
FBgn0038257	1.85306	7.27542	710.685	1.41993e-156	6.01237e-155	smp-30	protein_coding
FBgn0038353	1.85015	10.6063	886.296	9.35328e-195	5.59489e-193	CG5399	protein_coding
FBgn0036996	1.8486	10.6307	878.418	4.82459e-193	2.84086e-191	mag	protein_coding
FBgn0085317	1.84799	6.19942	938.752	3.69624e-206	2.4016e-204	CG34288	protein_coding
FBgn0043575	1.84738	8.41801	658.517	3.13982e-145	1.19519e-143	PGRP-SC2	protein_coding
FBgn0034247	1.84428	5.01864	576.795	1.86706e-127	5.7437e-126	CG6484	protein_coding
FBgn0030597	1.8433	2.29576	33.5188	7.05791e-09	1.42692e-08	Eo	protein_coding
FBgn0030098	1.8287	10.9187	692.903	1.04481e-152	4.32678e-151	CG12057	protein_coding
FBgn0032085	1.82612	5.60668	507.553	2.16027e-112	5.81498e-111	CG9555	protein_coding
FBgn0037396	1.82464	3.04163	237.823	1.17313e-53	1.08489e-52	CG11459	protein_coding
FBgn0031929	1.82304	7.77491	669.275	1.43622e-147	5.52285e-146	CG18585	protein_coding
FBgn0034783	1.81549	7.06618	877.139	9.15309e-193	5.34782e-191	CG9825	protein_coding
FBgn0040732	1.80905	6.99215	986.802	1.32742e-216	9.71339e-215	CG16926	protein_coding
FBgn0040730	1.80662	4.02445	536.782	9.45298e-119	2.69875e-117	CG15127	protein_coding
FBgn0037714	1.80018	5.72937	587.301	9.68049e-130	3.06562e-128	CG9396	protein_coding
FBgn0051454	1.79821	4.26842	426.386	9.94094e-95	2.06405e-93	CG31454	protein_coding
FBgn0039470	1.79676	10.4938	644.648	3.25843e-142	1.18641e-140	CG6296	protein_coding
FBgn0036638	1.79392	2.14459	72.3296	1.82092e-17	5.53846e-17	CG13033	protein_coding
FBgn0035667	1.78885	12.5798	1181.86	5.34419e-259	5.164e-257	Jon65Ai	protein_coding
FBgn0031579	1.78852	7.97263	619.422	9.9858e-137	3.5006e-135	CG15422	protein_coding
FBgn0033742	1.78823	4.81611	379.724	1.42925e-84	2.50518e-83	CG8550	protein_coding
FBgn0002578	1.77312	9.84619	600.134	1.56569e-132	5.17571e-131	Kaz-m1	protein_coding
FBgn0039756	1.77288	7.17041	866.288	2.09218e-190	1.19461e-188	CG9743	protein_coding
FBgn0085330	1.77229	7.25709	673.278	1.93551e-148	7.63764e-147	CG34301	protein_coding
FBgn0037548	1.77172	4.99976	309.797	2.4183e-69	3.15341e-68	CG7900	protein_coding
FBgn0260430	1.75944	1.73197	42.3315	7.70409e-11	1.74634e-10	CG42525	protein_coding
FBgn0260954	1.74546	8.36244	346.005	3.14119e-77	4.80226e-76	CG42586	protein_coding
FBgn0028396	1.73736	8.15579	467.86	9.36555e-104	2.20588e-102	TotA	protein_coding
FBgn0027556	1.73531	8.86154	619.226	1.10165e-136	3.84405e-135	CG4928	protein_coding
FBgn0041581	1.7343	5.22301	625.47	4.8318e-138	1.70174e-136	AttB	protein_coding
FBgn0051266	1.73367	6.84266	903.847	1.43076e-198	8.9121e-197	CG31266	protein_coding
FBgn0063494	1.73169	6.02211	426.019	1.19525e-94	2.47489e-93	GstE6	protein_coding
FBgn0261675	1.7281	6.27008	746.568	2.23703e-164	1.02808e-162	Npc1b	protein_coding
FBgn0034294	1.72307	12.1152	475.782	1.76882e-105	4.28668e-104	Muc55B	protein_coding
FBgn0037386	1.72157	4.39286	395.763	4.6048e-88	8.74217e-87	CG1208	protein_coding
FBgn0025692	1.72075	7.88364	613.579	1.86309e-135	6.44133e-134	Lfg	protein_coding
FBgn0039798	1.7184	4.99391	424.224	2.93777e-94	6.03323e-93	CG11313	protein_coding
FBgn0022774	1.7122	5.21084	387.223	3.3301e-86	6.07723e-85	Oat	protein_coding
FBgn0038098	1.71209	6.04755	743.728	9.2719e-164	4.18457e-162	CG7381	protein_coding
FBgn0035742	1.70673	9.07641	493.357	2.65103e-109	6.75027e-108	CG8629	protein_coding
FBgn0036749	1.70305	3.29564	269.535	1.4331e-60	1.56995e-59	CG7460	protein_coding
FBgn0259998	1.69022	11.538	879.898	2.30063e-193	1.36534e-191	CG17571	protein_coding
FBgn0010042	1.68419	3.47561	324.242	1.72547e-72	2.44453e-71	GstD6	protein_coding
FBgn0031930	1.6817	6.62259	712.397	6.02474e-157	2.56545e-155	CG7025	protein_coding
FBgn0053282	1.68027	3.66361	319.101	2.2738e-71	3.15611e-70	CG33282	protein_coding
FBgn0036368	1.67662	2.29884	98.4343	3.35985e-23	1.27509e-22	CG10738	protein_coding
FBgn0040729	1.67364	4.91914	209.572	1.70328e-47	1.35418e-46	CG15126	protein_coding
FBgn0040319	1.67049	6.74183	941.543	9.14229e-207	6.09782e-205	Gclc	protein_coding
FBgn0028537	1.66892	8.20221	260.278	1.49217e-58	1.56854e-57	CG31775	protein_coding
FBgn0025837	1.66885	6.6213	794.897	6.94418e-175	3.4208e-173	CG17636	protein_coding
FBgn0039453	1.66671	8.28432	578.496	7.9657e-128	2.47068e-126	CG6403	protein_coding
FBgn0032144	1.66631	12.0522	948.038	3.54272e-208	2.40554e-206	CG17633	protein_coding
FBgn0051216	1.66547	1.6043	51.8137	6.1025e-13	1.52806e-12	Naam	protein_coding
FBgn0067102	1.66382	3.84742	437.876	3.13794e-97	6.73808e-96	GlcT	protein_coding
FBgn0038455	1.6631	4.55626	371.204	1.02335e-82	1.72551e-81	CG14907	protein_coding
FBgn0051354	1.66125	2.63007	88.9972	3.95369e-21	1.38471e-20	Hsp70Bbb	protein_coding
FBgn0040723	1.65906	6.13696	782.871	2.85909e-172	1.39025e-170	CG5011	protein_coding
FBgn0032779	1.65853	6.52035	809.205	5.37847e-178	2.73902e-176	CG16771	protein_coding
FBgn0086254	1.6576	8.41815	579.832	4.0796e-128	1.27585e-126	CG6084	protein_coding
FBgn0042110	1.65685	1.44701	42.8224	5.99418e-11	1.36531e-10	CG18765	protein_coding
FBgn0032451	1.65258	5.63203	473.218	6.38887e-105	1.53353e-103	spict	protein_coding
FBgn0037788	1.64034	6.47165	824.865	2.11823e-181	1.11644e-179	CG3940	protein_coding
FBgn0030519	1.64025	8.34976	592.881	5.91866e-131	1.91455e-129	CG11151	protein_coding
FBgn0051352	1.63899	7.2075	674.269	1.17816e-148	4.72331e-147	Unc-115a	protein_coding
FBgn0013279	1.63056	2.54152	71.853	2.31843e-17	7.0205e-17	Hsp70Bc	protein_coding
FBgn0026565	1.62948	5.2709	319.657	1.72058e-71	2.39704e-70	Ass	protein_coding
FBgn0038020	1.62875	4.07288	388.12	2.12425e-86	3.90499e-85	GstD9	protein_coding
FBgn0031703	1.6272	5.02385	242.065	1.39465e-54	1.32386e-53	CG12512	protein_coding
FBgn0039107	1.62065	4.84908	427.742	5.03949e-95	1.05215e-93	CG10300	protein_coding
FBgn0030407	1.61944	4.17217	338.307	1.49124e-75	2.2479e-74	Fpgs	protein_coding
FBgn0051463	1.61656	5.80964	577.651	1.21634e-127	3.75718e-126	CG31463	protein_coding
FBgn0038832	1.60966	1.94685	48.1786	3.89121e-12	9.38498e-12	CG15695	protein_coding
FBgn0085485	1.60862	2.79365	122.194	2.09362e-28	9.41505e-28	CG34456	protein_coding
FBgn0028532	1.60788	7.55062	632.95	1.14103e-139	4.0758e-138	CG7968	protein_coding
FBgn0050339	1.6077	5.35362	500.842	6.23284e-111	1.65412e-109	CG30339	protein_coding
FBgn0039869	1.60736	5.66993	453.694	1.13311e-100	2.57236e-99	CG1890	protein_coding
FBgn0262587	1.60257	3.67741	358.529	5.88645e-80	9.52065e-79	CG43124	protein_coding
FBgn0053306	1.60026	8.47513	531.982	1.0467e-117	2.92183e-116	CG33306	protein_coding
FBgn0085345	1.59325	5.52914	483.84	3.11972e-107	7.78586e-106	CG34316	protein_coding
FBgn0038700	1.59197	6.26483	589.656	2.97671e-130	9.50654e-129	CG3734	protein_coding
FBgn0038972	1.58991	6.65803	867.788	9.87394e-191	5.68091e-189	CG7054	protein_coding
FBgn0051087	1.58889	7.31476	719.139	2.06014e-158	9.0275e-157	CG31087	protein_coding
FBgn0042173	1.58862	4.74913	243.24	7.73006e-55	7.4124e-54	CG18853	protein_coding
FBgn0033787	1.58342	9.46079	433.919	2.28052e-96	4.85544e-95	CG13321	protein_coding
FBgn0030347	1.58197	5.28309	433.108	3.42269e-96	7.2667e-95	CG15739	protein_coding
FBgn0031904	1.58184	5.16431	359.347	3.90733e-80	6.36059e-79	CG5149	protein_coding
FBgn0260463	1.57648	2.52567	87.2348	9.63733e-21	3.31825e-20	Unc-115b	protein_coding
FBgn0053469	1.56832	1.53392	46.2161	1.05902e-11	2.50213e-11	CG33469	protein_coding
FBgn0029712	1.56407	1.72436	39.4599	3.34857e-10	7.33243e-10	CG15912	protein_coding
FBgn0041184	1.56241	4.86752	393.597	1.36372e-87	2.55681e-86	Socs36E	protein_coding
FBgn0259101	1.56204	7.66636	644.337	3.8083e-142	1.37996e-140	CG42249	protein_coding
FBgn0262808	1.55854	1.99059	67.3079	2.32253e-16	6.74564e-16	CG43179	protein_coding
FBgn0027611	1.55828	8.2396	425.553	1.50932e-94	3.11664e-93	LManII	protein_coding
FBgn0030411	1.55566	4.14058	421.118	1.39357e-93	2.83873e-92	CG2540	protein_coding
FBgn0035743	1.55519	9.85091	564.04	1.1114e-124	3.28495e-123	CG15829	protein_coding
FBgn0032140	1.55494	4.15918	348.228	1.0306e-77	1.60157e-76	CG13117	protein_coding
FBgn0019624	1.55084	9.22973	190.029	3.13316e-43	2.2008e-42	COX5A	protein_coding
FBgn0033486	1.54629	4.42522	390.91	5.24515e-87	9.73711e-86	dmpd	protein_coding
FBgn0030836	1.54532	10.0182	533.715	4.39312e-118	1.24011e-116	CG8664	protein_coding
FBgn0051446	1.54191	6.55089	841.168	6.04828e-185	3.30333e-183	CG31446	protein_coding
FBgn0034588	1.54142	6.98162	693.112	9.4097e-153	3.91828e-151	CG9394	protein_coding
FBgn0035252	1.54126	7.17135	723.31	2.55197e-159	1.13142e-157	CG7970	protein_coding
FBgn0052495	1.54089	7.32986	670.692	7.06554e-148	2.75922e-146	Gss2	protein_coding
FBgn0030882	1.54045	7.32566	670.649	7.21761e-148	2.80408e-146	Gss1	protein_coding
FBgn0031184	1.53998	3.2348	197.15	8.74751e-45	6.43219e-44	CG14615	protein_coding
FBgn0028480	1.53927	5.25423	317.819	4.32488e-71	5.94828e-70	CG17841	protein_coding
FBgn0260004	1.53762	2.17591	66.2552	3.96158e-16	1.13963e-15	Snmp1	protein_coding
FBgn0034605	1.53711	3.11618	144.54	2.70784e-33	1.42124e-32	CG15661	protein_coding
FBgn0051267	1.53512	6.72611	690.785	3.01706e-152	1.2426e-150	CG31267	protein_coding
FBgn0035309	1.5323	4.15927	301.643	1.44488e-67	1.80001e-66	CG15879	protein_coding
FBgn0034784	1.52874	5.46617	420.851	1.59285e-93	3.23593e-92	CG9826	protein_coding
FBgn0260393	1.52635	6.03025	690.441	3.58477e-152	1.46045e-150	CG17147	protein_coding
FBgn0030509	1.52545	5.16773	453.312	1.37198e-100	3.1053e-99	CG11162	protein_coding
FBgn0013278	1.52298	3.82438	93.6226	3.8181e-22	1.39559e-21	Hsp70Bb	protein_coding
FBgn0052751	1.52289	4.15313	239.766	4.42252e-54	4.151e-53	CG32751	protein_coding
FBgn0266431	1.51991	1.94082	70.5454	4.49794e-17	1.34421e-16	CG45061	protein_coding
FBgn0039154	1.51976	8.30595	475.604	1.93294e-105	4.66941e-104	Npc2f	protein_coding
FBgn0032668	1.51761	2.02262	59.2765	1.37005e-14	3.70111e-14	CG17681	protein_coding
FBgn0260477	1.5105	1.84825	37.4376	9.43826e-10	2.02149e-09	CG30283	protein_coding
FBgn0002933	1.50895	8.23527	385.379	8.39385e-86	1.52078e-84	ng1	protein_coding
FBgn0028663	1.50626	8.58478	476.027	1.56415e-105	3.80291e-104	VhaM9.7-b	protein_coding
FBgn0040262	1.5059	4.08007	314.006	2.92845e-70	3.94138e-69	Ugt36Ba	protein_coding
FBgn0033830	1.50424	3.21202	192.777	7.87202e-44	5.62917e-43	CG10814	protein_coding
FBgn0033788	1.50036	9.56284	444.288	1.26237e-98	2.76584e-97	CG13323	protein_coding
FBgn0033760	1.5003	7.57452	588.89	4.36821e-130	1.38916e-128	CG8785	protein_coding
FBgn0033826	1.4994	9.04532	397.564	1.86754e-88	3.56345e-87	CG4734	protein_coding
FBgn0037128	1.49496	4.12005	314.52	2.26199e-70	3.0608e-69	CG14572	protein_coding
FBgn0013277	1.49381	2.83043	67.7688	1.83832e-16	5.36409e-16	Hsp70Ba	protein_coding
FBgn0030234	1.49205	6.64705	820.939	1.51187e-180	7.85859e-179	CG15211	protein_coding
FBgn0029117	1.49057	3.73606	183.442	8.58683e-42	5.794e-41	Surf1	protein_coding
FBgn0046878	1.48929	2.862	170.27	6.45965e-39	4.01372e-38	Obp83cd	protein_coding
FBgn0037850	1.48682	4.42706	390.439	6.64075e-87	1.22675e-85	CG14695	protein_coding
FBgn0038243	1.48629	4.77769	274.174	1.3969e-61	1.55746e-60	CG8066	protein_coding
FBgn0020639	1.48369	2.37986	96.5121	8.87021e-23	3.31457e-22	Lcp65Af	protein_coding
FBgn0033904	1.48362	5.19187	329.025	1.56689e-73	2.25807e-72	CG18327	protein_coding
FBgn0054043	1.48082	3.74707	182.064	1.71704e-41	1.14525e-40	CG34043	protein_coding
FBgn0031219	1.47653	1.85811	41.732	1.0468e-10	2.35234e-10	CG13694	protein_coding
FBgn0034664	1.47565	5.52572	393.798	1.23356e-87	2.31854e-86	CG4377	protein_coding
FBgn0011556	1.47352	7.76645	519.479	5.49444e-115	1.50042e-113	zetaTry	protein_coding
FBgn0266430	1.47254	1.75873	32.0193	1.52649e-08	3.02211e-08	CG45060	protein_coding
FBgn0038873	1.47241	4.81739	340.75	4.3797e-76	6.6152e-75	CG5892	protein_coding
FBgn0035589	1.47182	4.63117	309.76	2.46306e-69	3.20623e-68	CHMP2B	protein_coding
FBgn0039779	1.47074	4.42623	314.18	2.6827e-70	3.61709e-69	PH4alphaSG2	protein_coding
FBgn0017414	1.47046	2.36448	88.2287	5.83087e-21	2.02802e-20	cag	protein_coding
FBgn0032981	1.46441	4.60031	272.232	3.7014e-61	4.09053e-60	CG3635	protein_coding
FBgn0037683	1.46095	4.90497	336.219	4.25002e-75	6.35563e-74	CG18473	protein_coding
FBgn0050082	1.45987	3.11017	181.048	2.86116e-41	1.89329e-40	CG30082	protein_coding
FBgn0038095	1.45946	4.88408	266.223	7.55379e-60	8.16828e-59	Cyp304a1	protein_coding
FBgn0031865	1.45945	6.01231	548.061	3.32584e-121	9.76571e-120	Nha1	protein_coding
FBgn0051288	1.4587	5.46942	310.76	1.49152e-69	1.94829e-68	CG31288	protein_coding
FBgn0032068	1.45797	8.86108	404.837	4.87616e-90	9.44772e-89	LManV	protein_coding
FBgn0038481	1.45361	7.74939	466.886	1.52533e-103	3.55926e-102	CG17475	protein_coding
FBgn0052407	1.4521	5.74901	355.327	2.9317e-79	4.66165e-78	CG32407	protein_coding
FBgn0000276	1.45048	3.23968	319.04	2.34476e-71	3.24862e-70	CecA1	protein_coding
FBgn0030929	1.4452	8.84205	394.382	9.20481e-88	1.73876e-86	CG15043	protein_coding
FBgn0085195	1.44499	9.7479	325.644	8.54144e-73	1.21695e-71	CG34166	protein_coding
FBgn0052574	1.44364	2.3621	92.8322	5.69202e-22	2.06751e-21	Twdlalpha	protein_coding
FBgn0052053	1.44269	4.44302	470.074	3.0874e-104	7.3406e-103	CG32053	protein_coding
FBgn0028737	1.44182	9.36469	379.432	1.65406e-84	2.8925e-83	eEF1beta	protein_coding
FBgn0038701	1.43726	9.14333	358.815	5.10061e-80	8.28519e-79	CG18493	protein_coding
FBgn0021795	1.43721	7.39233	410.921	2.31051e-91	4.58272e-90	Tapdelta	protein_coding
FBgn0040363	1.43603	4.07406	379.123	1.93121e-84	3.36155e-83	CG11384	protein_coding
FBgn0012042	1.43175	4.61969	338.226	1.55339e-75	2.33691e-74	AttA	protein_coding
FBgn0283536	1.43134	9.20885	369.274	2.69381e-82	4.51183e-81	Vha13	protein_coding
FBgn0033853	1.43032	5.10179	375.666	1.09286e-83	1.8892e-82	CG6145	protein_coding
FBgn0038523	1.42897	6.06077	346.94	1.96553e-77	3.02331e-76	CG7587	protein_coding
FBgn0052198	1.41697	10.0001	367.401	6.88652e-82	1.14578e-80	CG32198	protein_coding
FBgn0010531	1.41361	3.56959	217.226	3.64366e-49	3.00134e-48	Ccs	protein_coding
FBgn0038652	1.41324	7.87748	484.529	2.20963e-107	5.53289e-106	CG7720	protein_coding
FBgn0264750	1.41182	9.26957	354.016	5.65758e-79	8.95823e-78	CG44008	protein_coding
FBgn0035670	1.41053	11.7415	671.284	5.25269e-148	2.06196e-146	CG10472	protein_coding
FBgn0035725	1.40922	2.1113	50.91	9.67017e-13	2.40145e-12	Mis12	protein_coding
FBgn0032663	1.40769	4.07292	238.499	8.35756e-54	7.75751e-53	CG15153	protein_coding
FBgn0086450	1.40581	5.99847	600.282	1.45345e-132	4.82584e-131	su(r)	protein_coding
FBgn0010226	1.40564	7.17444	536.133	1.30805e-118	3.72028e-117	GstS1	protein_coding
FBgn0050049	1.40413	3.35301	137.289	1.04254e-31	5.22966e-31	CG30049	protein_coding
FBgn0032253	1.40334	5.593	314.614	2.15841e-70	2.92589e-69	LManI	protein_coding
FBgn0031689	1.40284	4.33235	365.447	1.8346e-81	3.03232e-80	Cyp28d1	protein_coding
FBgn0031906	1.40233	2.59518	102.027	5.47765e-24	2.12809e-23	CG5160	protein_coding
FBgn0030774	1.40185	7.63957	353.069	9.09519e-79	1.42516e-77	spheroide	protein_coding
FBgn0037873	1.40117	7.68815	476.044	1.55121e-105	3.78365e-104	SdhC	protein_coding
FBgn0037485	1.39535	3.75568	168.951	1.25382e-38	7.71434e-38	CG14606	protein_coding
FBgn0035587	1.39122	3.29702	188.107	8.23187e-43	5.72358e-42	Gdap1	protein_coding
FBgn0031662	1.39022	6.54864	596.507	9.62889e-132	3.15534e-130	CG3792	protein_coding
FBgn0052823	1.38914	2.12845	57.4687	3.43402e-14	9.09423e-14	Sdic3	protein_coding
FBgn0034828	1.38892	4.45554	102.161	5.11813e-24	1.9915e-23	CG13545	protein_coding
FBgn0001961	1.38891	7.9829	434.191	1.98936e-96	4.24754e-95	Arpc1	protein_coding
FBgn0283432	1.38745	2.11738	58.4103	2.12779e-14	5.69299e-14	CG46275	protein_coding
FBgn0038484	1.38402	6.76471	498.069	2.50105e-110	6.59106e-109	CG5246	protein_coding
FBgn0011576	1.38394	5.00325	296.066	2.37098e-66	2.87763e-65	Cyp4d2	protein_coding
FBgn0036024	1.37968	13.9794	851.116	4.15936e-187	2.32216e-185	CG18180	protein_coding
FBgn0038763	1.37885	5.32437	332.384	2.90723e-74	4.27131e-73	PIG-L	protein_coding
FBgn0032782	1.37831	3.36407	180.765	3.29881e-41	2.17907e-40	Rab9	protein_coding
FBgn0027793	1.37802	3.42106	161.944	4.25495e-37	2.52915e-36	CG14787	protein_coding
FBgn0036229	1.37574	6.16884	514.043	8.36872e-114	2.27708e-112	CG7248	protein_coding
FBgn0266261	1.37306	6.69791	388.574	1.69161e-86	3.11727e-85	CG44956	protein_coding
FBgn0002571	1.37067	8.69345	379.03	2.02392e-84	3.51482e-83	Mal-A3	protein_coding
FBgn0036557	1.36694	4.17322	318.343	3.32501e-71	4.58986e-70	mRpS31	protein_coding
FBgn0047038	1.36268	6.53373	548.058	3.32996e-121	9.76571e-120	ND-13B	protein_coding
FBgn0034440	1.36191	4.40446	259.339	2.39078e-58	2.48542e-57	CG10073	protein_coding
FBgn0004047	1.36126	4.88545	124.702	5.91347e-29	2.70284e-28	Yp3	protein_coding
FBgn0029827	1.36124	5.8308	496.754	4.83388e-110	1.26503e-108	CG6048	protein_coding
FBgn0010039	1.35734	4.82819	258.759	3.19845e-58	3.31591e-57	GstD3	protein_coding
FBgn0263456	1.35723	2.66467	113.495	1.68135e-26	7.11531e-26	nwk	protein_coding
FBgn0035588	1.35555	6.21007	584.764	3.44997e-129	1.08797e-127	CG10672	protein_coding
FBgn0031914	1.35396	5.05118	229.93	6.17603e-52	5.43794e-51	CG5973	protein_coding
FBgn0037724	1.35314	10.6041	473.22	6.3826e-105	1.53353e-103	Fst	protein_coding
FBgn0052230	1.34947	8.56764	254.54	2.65939e-57	2.68684e-56	ND-MLRQ	protein_coding
FBgn0085223	1.34871	4.15624	324.093	1.85969e-72	2.62973e-71	CG34194	protein_coding
FBgn0052262	1.34846	3.23404	138.397	5.96832e-32	3.01496e-31	CG32262	protein_coding
FBgn0052850	1.34798	4.70161	250.883	1.66716e-56	1.65334e-55	CG32850	protein_coding
FBgn0033821	1.3466	5.76284	416.298	1.56031e-92	3.15284e-91	CG10799	protein_coding
FBgn0030731	1.3452	8.08742	358.608	5.65801e-80	9.17085e-79	Mfe2	protein_coding
FBgn0040342	1.34512	4.26579	382.709	3.20004e-85	5.70181e-84	CG3706	protein_coding
FBgn0052379	1.34469	4.71153	220.266	7.91325e-50	6.60489e-49	CG32379	protein_coding
FBgn0038845	1.34285	8.32446	353.792	6.32941e-79	1.0001e-77	CG10827	protein_coding
FBgn0037782	1.34281	7.33086	494.672	1.37183e-109	3.54092e-108	Npc2d	protein_coding
FBgn0022097	1.34175	8.52575	399.95	5.64826e-89	1.08048e-87	Vha36-1	protein_coding
FBgn0028514	1.33657	4.02535	264.948	1.43195e-59	1.53741e-58	CG4793	protein_coding
FBgn0050360	1.33622	6.89917	653.976	3.05125e-144	1.15564e-142	Mal-A6	protein_coding
FBgn0033777	1.33377	8.79521	356.124	1.96556e-79	3.13864e-78	CG17574	protein_coding
FBgn0037166	1.33244	5.29334	334.675	9.2153e-75	1.36455e-73	CG11426	protein_coding
FBgn0053966	1.33157	4.95563	290.003	4.96544e-65	5.86591e-64	CG33966	protein_coding
FBgn0037819	1.3307	4.53228	252.882	6.11056e-57	6.13252e-56	CG14688	protein_coding
FBgn0266405	1.32874	4.38602	292.936	1.13966e-65	1.35912e-64	lncRNA:CR45045	ncRNA
FBgn0036501	1.32851	6.58349	610.245	9.8974e-135	3.39076e-133	CG7272	protein_coding
FBgn0036109	1.32674	5.19156	256.617	9.37347e-58	9.53412e-57	Cpr67Fa2	protein_coding
FBgn0031321	1.32646	2.59079	65.9503	4.62441e-16	1.32778e-15	Tgt	protein_coding
FBgn0030362	1.32587	10.7671	479.904	2.2415e-106	5.53909e-105	regucalcin	protein_coding
FBgn0036422	1.32564	10.9972	460.225	4.29562e-102	9.90095e-101	CG3868	protein_coding
FBgn0016726	1.32118	9.48226	343.69	1.00317e-76	1.52131e-75	RpL29	protein_coding
FBgn0264574	1.32111	4.77129	236.146	2.72374e-53	2.50047e-52	Glut1	protein_coding
FBgn0036727	1.31962	5.19396	246.691	1.3673e-55	1.3263e-54	CG7589	protein_coding
FBgn0040250	1.31788	4.13367	198.887	3.65308e-45	2.71531e-44	Ugt86Dj	protein_coding
FBgn0038530	1.31498	4.66984	279.257	1.09017e-62	1.23558e-61	AttD	protein_coding
FBgn0013680	1.31479	4.41414	50.1969	1.39065e-12	3.42638e-12	mt:ND2	protein_coding
FBgn0031143	1.31429	7.68117	446.877	3.4503e-99	7.6485e-98	CG1532	protein_coding
FBgn0028983	1.31376	7.83373	383.805	1.84736e-85	3.31512e-84	Spn55B	protein_coding
FBgn0015569	1.31102	4.35014	234.129	7.49626e-53	6.78263e-52	alpha-Est10	protein_coding
FBgn0261681	1.31077	5.39956	271.337	5.80161e-61	6.38346e-60	CG42728	protein_coding
FBgn0040751	1.30908	2.23732	55.5798	8.974e-14	2.33957e-13	CG13018	protein_coding
FBgn0085192	1.30715	2.67727	93.2866	4.5244e-22	1.64975e-21	CG34163	protein_coding
FBgn0031663	1.30577	4.16481	188.777	5.87917e-43	4.1029e-42	CG8891	protein_coding
FBgn0053460	1.30287	3.67801	129.024	6.70163e-30	3.16084e-29	CG33460	protein_coding
FBgn0029849	1.30166	5.46081	286.67	2.64296e-64	3.06933e-63	Efr	protein_coding
FBgn0024361	1.30132	7.41221	452.401	2.16598e-100	4.88771e-99	Tsp2A	protein_coding
FBgn0051664	1.30125	2.79434	146.169	1.19212e-33	6.32749e-33	CG31664	protein_coding
FBgn0053012	1.30095	5.99926	392.671	2.17019e-87	4.04869e-86	CG33012	protein_coding
FBgn0030262	1.29919	4.9301	180.243	4.28993e-41	2.8214e-40	Vago	protein_coding
FBgn0032449	1.29909	3.07289	159.067	1.80915e-36	1.05457e-35	CG17036	protein_coding
FBgn0031830	1.29802	8.41476	362.384	8.52281e-81	1.39949e-79	COX5B	protein_coding
FBgn0033138	1.29536	6.22235	570.112	5.308e-126	1.60026e-124	Tsp42Eq	protein_coding
FBgn0035583	1.2915	6.34183	641.447	1.61877e-141	5.80983e-140	CG13704	protein_coding
FBgn0051098	1.29142	5.58689	306.756	1.11154e-68	1.4272e-67	CG31098	protein_coding
FBgn0030737	1.2888	8.04372	357.747	8.71258e-80	1.40314e-78	CG9914	protein_coding
FBgn0031505	1.28825	6.77249	454.992	5.91081e-101	1.34591e-99	ND-B14.5B	protein_coding
FBgn0261975	1.28695	3.44642	169.512	9.45652e-39	5.84691e-38	CG42806	protein_coding
FBgn0034245	1.28675	6.82862	543.544	3.19403e-120	9.22352e-119	UQCR-6.4	protein_coding
FBgn0085736	1.28667	7.54877	446.341	4.51204e-99	9.9728e-98	CG40472	protein_coding
FBgn0038734	1.28482	5.70649	293.572	8.28459e-66	9.91126e-65	CG11453	protein_coding
FBgn0069923	1.28372	5.25852	214.115	1.73794e-48	1.40697e-47	CG41128	protein_coding
FBgn0038852	1.28316	2.08074	55.5075	9.31027e-14	2.42472e-13	HHEX	protein_coding
FBgn0031801	1.28218	5.7878	321.315	7.48935e-72	1.04726e-70	CG9498	protein_coding
FBgn0032850	1.28196	4.08307	202.308	6.54818e-46	4.99531e-45	Kua	protein_coding
FBgn0010223	1.27954	4.6799	212.977	3.07945e-48	2.47704e-47	Galphaf	protein_coding
FBgn0036713	1.27941	3.85507	201.758	8.63591e-46	6.55477e-45	Mip	protein_coding
FBgn0033423	1.27921	7.90338	366.486	1.08991e-81	1.80939e-80	CG1809	protein_coding
FBgn0035360	1.27807	7.11527	569.566	6.97633e-126	2.09484e-124	CG1246	protein_coding
FBgn0039069	1.27654	2.50281	55.6724	8.56136e-14	2.23509e-13	CG6763	protein_coding
FBgn0262794	1.27566	3.15012	153.554	2.89908e-35	1.63062e-34	CG43175	protein_coding
FBgn0013686	1.27514	16.0818	478.8	3.89834e-106	9.60188e-105	mt:lrRNA	rRNA
FBgn0034289	1.27464	10.7914	321.437	7.04617e-72	9.87119e-71	CG10910	protein_coding
FBgn0033048	1.27426	4.61919	198.148	5.29637e-45	3.91745e-44	CG7881	protein_coding
FBgn0027106	1.27411	6.88569	532.168	9.53468e-118	2.67148e-116	Inx7	protein_coding
FBgn0015572	1.27061	6.07206	451.491	3.41702e-100	7.68779e-99	alpha-Est4	protein_coding
FBgn0050108	1.27052	2.53059	65.5513	5.66206e-16	1.61831e-15	CG30108	protein_coding
FBgn0014028	1.2701	8.05854	214.011	1.83143e-48	1.47948e-47	SdhB	protein_coding
FBgn0032715	1.2664	8.16936	314.756	2.00974e-70	2.73914e-69	CG17597	protein_coding
FBgn0024238	1.26386	7.81196	382.582	3.4102e-85	6.06196e-84	Fim	protein_coding
FBgn0033221	1.26351	7.76166	314.724	2.04213e-70	2.77826e-69	CG12825	protein_coding
FBgn0036949	1.26322	10.6657	427.943	4.55653e-95	9.53961e-94	CG7290	protein_coding
FBgn0002868	1.26204	10.5401	187.931	8.99577e-43	6.2432e-42	MtnA	protein_coding
FBgn0038830	1.2605	5.99532	445.299	7.60684e-99	1.6764e-97	CG17272	protein_coding
FBgn0039321	1.25748	5.32677	257.483	6.06926e-58	6.19837e-57	CG10550	protein_coding
FBgn0053169	1.25729	3.37958	145.246	1.89779e-33	1.00236e-32	CG33169	protein_coding
FBgn0265186	1.25632	6.47282	445.151	8.19299e-99	1.80031e-97	CG44251	protein_coding
FBgn0265185	1.25547	8.13799	307.31	8.41633e-69	1.08249e-67	CG44250	protein_coding
FBgn0052939	1.25504	2.97681	67.2225	2.42534e-16	7.0361e-16	CG32939	protein_coding
FBgn0024995	1.25481	4.47689	242.414	1.17039e-54	1.11379e-53	CG2680	protein_coding
FBgn0058002	1.25387	7.697	387.409	3.03326e-86	5.56244e-85	ND-AGGG	protein_coding
FBgn0027334	1.2535	3.0941	53.7203	2.31158e-13	5.89191e-13	l(1)G0004	protein_coding
FBgn0030883	1.25256	4.13426	175.565	4.50645e-40	2.89557e-39	CG7772	protein_coding
FBgn0264832	1.25241	4.30579	203.872	2.9848e-46	2.30496e-45	CG44040	protein_coding
FBgn0052633	1.25113	7.85199	347.248	1.68429e-77	2.59601e-76	CG32633	protein_coding
FBgn0035926	1.25104	8.73145	318.891	2.52593e-71	3.4932e-70	CG5804	protein_coding
FBgn0035666	1.24802	10.65	425.397	1.63235e-94	3.36149e-93	Jon65Aii	protein_coding
FBgn0039941	1.2442	5.81275	357.465	1.00362e-79	1.60942e-78	CG17167	protein_coding
FBgn0044872	1.24393	3.93481	257.75	5.30977e-58	5.44486e-57	FucTC	protein_coding
FBgn0262512	1.2426	7.99766	322.917	3.35427e-72	4.72544e-71	Vha14-1	protein_coding
FBgn0030837	1.24016	8.95205	314.713	2.05363e-70	2.78887e-69	CG8661	protein_coding
FBgn0033570	1.23974	6.04445	413.858	5.30118e-92	1.05981e-90	ND-B14	protein_coding
FBgn0032131	1.2381	5.16451	235.132	4.53129e-53	4.13466e-52	CG3841	protein_coding
FBgn0032069	1.23654	9.09911	296.805	1.63594e-66	1.98872e-65	LManVI	protein_coding
FBgn0000566	1.23544	6.66307	531.875	1.10429e-117	3.07123e-116	Eip55E	protein_coding
FBgn0262022	1.23388	2.72869	65.961	4.59933e-16	1.32108e-15	CG42833	protein_coding
FBgn0010612	1.23351	8.18114	289.228	7.32495e-65	8.59939e-64	ATPsynG	protein_coding
FBgn0053307	1.23276	5.95318	255.947	1.31203e-57	1.32914e-56	CG33307	protein_coding
FBgn0029502	1.2321	4.68925	140.181	2.43053e-32	1.23776e-31	COQ7	protein_coding
FBgn0030010	1.23209	2.76514	69.4653	7.77714e-17	2.29959e-16	CG10959	protein_coding
FBgn0031860	1.23143	3.84297	233.729	9.16409e-53	8.25206e-52	CG11236	protein_coding
FBgn0011834	1.22905	5.30285	300.584	2.45724e-67	3.03113e-66	Ser6	protein_coding
FBgn0260955	1.2265	2.47648	61.2431	5.04454e-15	1.38509e-14	CG42587	protein_coding
FBgn0267339	1.22515	4.81324	221.133	5.11908e-50	4.30608e-49	p38c	protein_coding
FBgn0250868	1.2247	5.79618	317.755	4.4665e-71	6.13188e-70	CG42239	protein_coding
FBgn0036381	1.22373	6.44974	423.606	4.00507e-94	8.20277e-93	CG8745	protein_coding
FBgn0039538	1.22178	3.93337	199.987	2.10182e-45	1.57783e-44	CG12883	protein_coding
FBgn0037203	1.22073	5.94213	383.91	1.75252e-85	3.15245e-84	slif	protein_coding
FBgn0260008	1.22069	6.83843	520.459	3.36342e-115	9.21821e-114	UQCR-11	protein_coding
FBgn0010246	1.21917	8.80356	310.794	1.46653e-69	1.91896e-68	Myo61F	protein_coding
FBgn0036950	1.2177	6.49247	547.539	4.31853e-121	1.25671e-119	CG6996	protein_coding
FBgn0030196	1.21738	2.49596	60.4124	7.69265e-15	2.09767e-14	Psf3	protein_coding
FBgn0261445	1.21723	6.03942	357.689	8.96799e-80	1.44119e-78	sgl	protein_coding
FBgn0040931	1.21524	5.9766	367.513	6.51095e-82	1.08569e-80	CG9034	protein_coding
FBgn0031360	1.21464	6.70787	350.661	3.04252e-78	4.74772e-77	CG31937	protein_coding
FBgn0034365	1.21379	6.45132	468.711	6.1123e-104	1.44869e-102	CG5335	protein_coding
FBgn0259705	1.21301	2.89371	79.9179	3.90287e-19	1.26738e-18	CG42359	protein_coding
FBgn0030775	1.21246	8.40609	307.876	6.33679e-69	8.17815e-68	CG9673	protein_coding
FBgn0053302	1.21143	3.6017	168.131	1.89412e-38	1.1616e-37	Cpr31A	protein_coding
FBgn0031249	1.21131	12.1032	495.612	8.56493e-110	2.21835e-108	CG11911	protein_coding
FBgn0004465	1.20966	5.1666	266.897	5.38561e-60	5.84889e-59	Su(P)	protein_coding
FBgn0028342	1.20735	8.05981	295.078	3.89187e-66	4.68578e-65	ATPsyndelta	protein_coding
FBgn0034417	1.20626	4.98363	253.491	4.50211e-57	4.53036e-56	CG15117	protein_coding
FBgn0040212	1.20572	3.34733	165.946	5.68503e-38	3.44161e-37	Dhap-at	protein_coding
FBgn0036975	1.2056	5.18443	234.036	7.85756e-53	7.09251e-52	CG5618	protein_coding
FBgn0032067	1.205	2.86002	153.277	3.33223e-35	1.87007e-34	LManIV	protein_coding
FBgn0000318	1.2049	6.89169	504.292	1.10678e-111	2.96862e-110	cl	protein_coding
FBgn0032833	1.20366	8.87342	166.481	4.34234e-38	2.63937e-37	COX4	protein_coding
FBgn0004228	1.20329	8.33087	317.157	6.02751e-71	8.24489e-70	mex1	protein_coding
FBgn0002593	1.20188	10.696	163.791	1.68076e-37	1.00939e-36	RpLP1	protein_coding
FBgn0036362	1.20077	10.0291	346.781	2.12894e-77	3.26798e-76	CG10725	protein_coding
FBgn0032614	1.2006	4.83116	238.736	7.42031e-54	6.90455e-53	CG13284	protein_coding
FBgn0031021	1.19907	6.36538	112.232	3.17773e-26	1.33355e-25	ND-18	protein_coding
FBgn0051648	1.19875	3.2648	92.3091	7.41423e-22	2.68143e-21	CG31648	protein_coding
FBgn0033437	1.19678	5.73587	243.228	7.77769e-55	7.4486e-54	CG12926	protein_coding
FBgn0029860	1.19575	4.1107	237.147	1.64766e-53	1.52e-52	CG15891	protein_coding
FBgn0263080	1.19424	3.67614	98.3786	3.45574e-23	1.30884e-22	CG43348	protein_coding
FBgn0039774	1.19283	6.67377	502.273	3.04332e-111	8.10512e-110	CDase	protein_coding
FBgn0015240	1.1897	4.38263	266.822	5.59064e-60	6.06283e-59	Hr96	protein_coding
FBgn0085271	1.18878	3.09638	103.201	3.02745e-24	1.19029e-23	CG34242	protein_coding
FBgn0053107	1.1884	1.96751	34.0368	5.4079e-09	1.10012e-08	CG33107	protein_coding
FBgn0263260	1.18821	6.37326	411.932	1.3916e-91	2.77474e-90	sel	protein_coding
FBgn0033266	1.18582	4.74376	217.379	3.37304e-49	2.78756e-48	Socs44A	protein_coding
FBgn0037265	1.18388	2.17523	32.3975	1.2565e-08	2.50073e-08	spartin	protein_coding
FBgn0039486	1.18226	4.13952	224.707	8.50724e-51	7.29455e-50	caix	protein_coding
FBgn0030040	1.18194	8.80023	279.636	9.01256e-63	1.02301e-61	CG15347	protein_coding
FBgn0032603	1.18136	4.27075	268.945	1.92636e-60	2.10115e-59	CG17928	protein_coding
FBgn0013676	1.17852	12.7971	364.995	2.30108e-81	3.79503e-80	mt:CoIII	protein_coding
FBgn0040793	1.17816	8.45792	216.777	4.56582e-49	3.74865e-48	CG7630	protein_coding
FBgn0024289	1.17812	5.95962	301.478	1.56914e-67	1.94837e-66	Sodh-1	protein_coding
FBgn0035087	1.17673	6.71617	440.19	9.84382e-98	2.12587e-96	CG2765	protein_coding
FBgn0036138	1.17649	2.84406	79.7397	4.27128e-19	1.38403e-18	CG14143	protein_coding
FBgn0031478	1.17574	5.78862	334.309	1.10745e-74	1.63664e-73	CG8814	protein_coding
FBgn0039052	1.17572	4.68443	170.556	5.59482e-39	3.47922e-38	CG6733	protein_coding
FBgn0250814	1.17532	8.4034	89.4726	3.10919e-21	1.09351e-20	UQCR-C2	protein_coding
FBgn0025628	1.17204	6.08375	409.483	4.74899e-91	9.34546e-90	CG4199	protein_coding
FBgn0033448	1.17177	7.77661	330.561	7.25402e-74	1.05547e-72	hebe	protein_coding
FBgn0026760	1.17138	4.10893	163.067	2.41911e-37	1.44705e-36	Tehao	protein_coding
FBgn0039045	1.17087	7.15331	467.133	1.34784e-103	3.15485e-102	CG17119	protein_coding
FBgn0037610	1.17043	2.69945	83.6796	5.81816e-20	1.94033e-19	CG8043	protein_coding
FBgn0030396	1.17002	7.32994	353.787	6.34593e-79	1.00061e-77	CG2556	protein_coding
FBgn0034439	1.16816	4.50026	159.713	1.30694e-36	7.65376e-36	CG10062	protein_coding
FBgn0038516	1.16695	5.35687	245.784	2.15532e-55	2.07998e-54	P5cr-2	protein_coding
FBgn0036321	1.1649	9.15732	240.55	2.98326e-54	2.81412e-53	CG14120	protein_coding
FBgn0010078	1.16193	10.3529	331.264	5.09918e-74	7.43375e-73	RpL23	protein_coding
FBgn0033814	1.16126	6.36018	447.778	2.19581e-99	4.88196e-98	CG4670	protein_coding
FBgn0037117	1.16111	2.59136	67.8044	1.80545e-16	5.27226e-16	CG11248	protein_coding
FBgn0032048	1.16097	3.66503	191.599	1.42323e-43	1.01292e-42	Dh31	protein_coding
FBgn0051547	1.16021	4.64683	139.617	3.22759e-32	1.63814e-31	NKCC	protein_coding
FBgn0037686	1.15905	9.16497	116.174	4.35354e-27	1.86966e-26	RpL34b	protein_coding
FBgn0031141	1.15882	2.58517	74.9503	4.82723e-18	1.49724e-17	CG1304	protein_coding
FBgn0015582	1.15875	4.18888	184.587	4.83101e-42	3.2803e-41	dare	protein_coding
FBgn0033229	1.15855	4.37448	259.796	1.90142e-58	1.98216e-57	CG12822	protein_coding
FBgn0023535	1.15604	4.39393	228.174	1.49122e-51	1.29635e-50	arg	protein_coding
FBgn0052281	1.1555	2.08459	39.0517	4.1272e-10	8.99297e-10	CG32281	protein_coding
FBgn0083167	1.15303	7.50935	274.94	9.51485e-62	1.07035e-60	Neb-cGP	protein_coding
FBgn0085415	1.15195	2.99407	87.8659	7.00468e-21	2.42844e-20	CG34386	protein_coding
FBgn0038034	1.15089	6.33974	411.298	1.91241e-91	3.80312e-90	Cyp9f3	protein_coding
FBgn0025383	1.15031	2.38687	42.7855	6.10847e-11	1.39008e-10	CG14780	protein_coding
FBgn0036394	1.14968	6.76117	415.432	2.40867e-92	4.8411e-91	CG9040	protein_coding
FBgn0035444	1.14927	5.03685	235.699	3.40901e-53	3.12196e-52	CG12012	protein_coding
FBgn0051324	1.14743	2.73168	107.136	4.15698e-25	1.67457e-24	CG31324	protein_coding
FBgn0015001	1.1465	6.45683	372.069	6.63359e-83	1.13116e-81	iotaTry	protein_coding
FBgn0025839	1.14626	6.67093	373.66	2.98759e-83	5.14098e-82	ND-B14.5A	protein_coding
FBgn0033873	1.14617	5.71864	233.908	8.37656e-53	7.55193e-52	CG6337	protein_coding
FBgn0033381	1.14578	5.06177	191.059	1.86702e-43	1.32253e-42	GstE13	protein_coding
FBgn0039668	1.14573	5.31552	192.786	7.83979e-44	5.61144e-43	Trc8	protein_coding
FBgn0000473	1.14426	7.19435	422.477	7.05205e-94	1.44041e-92	Cyp6a2	protein_coding
FBgn0050424	1.1437	3.31278	110.262	8.58664e-26	3.53262e-25	CG30424	protein_coding
FBgn0037942	1.14267	3.50634	152.136	5.91651e-35	3.27647e-34	CG14721	protein_coding
FBgn0031713	1.14201	5.13631	191.093	1.83557e-43	1.30148e-42	CG7277	protein_coding
FBgn0027586	1.13637	4.82701	195.063	2.496e-44	1.81062e-43	CG5867	protein_coding
FBgn0283450	1.1358	7.27602	384.428	1.35176e-85	2.43737e-84	Glo1	protein_coding
FBgn0024556	1.13555	6.48594	455.829	3.88673e-101	8.90404e-100	mEFTu1	protein_coding
FBgn0058439	1.13538	4.66408	178.231	1.17929e-40	7.66232e-40	CG40439	protein_coding
FBgn0284080	1.1345	4.41173	250.859	1.68722e-56	1.67103e-55	CG46302	protein_coding
FBgn0026576	1.13445	4.30971	249.323	3.64829e-56	3.58503e-55	CG5991	protein_coding
FBgn0011227	1.13372	6.71238	312.3	6.89107e-70	9.12794e-69	ox	protein_coding
FBgn0032407	1.13255	5.94021	293.632	8.03868e-66	9.63236e-65	Pex19	protein_coding
FBgn0024846	1.13245	5.47469	221.581	4.08918e-50	3.45905e-49	p38b	protein_coding
FBgn0262607	1.13169	2.87542	103.851	2.181e-24	8.59738e-24	CG43133	protein_coding
FBgn0030605	1.13056	6.09498	258.078	4.50338e-58	4.63055e-57	ND-B18	protein_coding
FBgn0037001	1.13002	8.04052	265.57	1.04844e-59	1.12887e-58	ND-39	protein_coding
FBgn0029994	1.128	7.9748	249.265	3.7557e-56	3.68577e-55	Ldsdh1	protein_coding
FBgn0032402	1.12786	2.87044	111.928	3.70518e-26	1.54886e-25	CG14945	protein_coding
FBgn0031436	1.12716	6.55672	390.691	5.8531e-87	1.0839e-85	ND-B17.2	protein_coding
FBgn0031267	1.12603	3.86401	121.673	2.72187e-28	1.21966e-27	Ipk2	protein_coding
FBgn0040850	1.12467	5.36037	226.412	3.6128e-51	3.10841e-50	CG15210	protein_coding
FBgn0001233	1.12286	9.34282	230.345	5.01203e-52	4.4182e-51	Hsp83	protein_coding
FBgn0033912	1.1227	9.55584	243.908	5.5276e-55	5.32075e-54	RpS23	protein_coding
FBgn0034225	1.12022	8.02214	289.003	8.20153e-65	9.61351e-64	veil	protein_coding
FBgn0037974	1.11957	2.74897	97.9004	4.3997e-23	1.66052e-22	CG12224	protein_coding
FBgn0036945	1.11694	7.59817	331.615	4.276e-74	6.27008e-73	Ssk	protein_coding
FBgn0029766	1.11655	8.61733	273.154	2.33071e-61	2.58332e-60	CG15784	protein_coding
FBgn0033871	1.1158	1.97622	32.7058	1.07217e-08	2.14235e-08	CG13339	protein_coding
FBgn0030777	1.11565	8.59897	118.912	1.09464e-27	4.80507e-27	CG9672	protein_coding
FBgn0037603	1.11411	4.00313	195.599	1.90657e-44	1.38839e-43	CG11753	protein_coding
FBgn0029990	1.11231	9.41968	243.607	6.43157e-55	6.17513e-54	CG2233	protein_coding
FBgn0039112	1.11168	7.16367	240.702	2.76489e-54	2.6114e-53	SdhD	protein_coding
FBgn0039118	1.11125	3.90406	166.87	3.57159e-38	2.17264e-37	CG10208	protein_coding
FBgn0020545	1.11069	6.17535	303.145	6.80273e-68	8.53115e-67	kraken	protein_coding
FBgn0266582	1.11048	6.91397	312.986	4.88375e-70	6.49186e-69	ND-30	protein_coding
FBgn0036951	1.11026	9.33074	201.475	9.95378e-46	7.53986e-45	CG7017	protein_coding
FBgn0263241	1.10898	3.99483	217.074	3.93242e-49	3.23566e-48	Mocs1	protein_coding
FBgn0021906	1.10861	8.09853	163.513	1.93256e-37	1.15784e-36	RFeSP	protein_coding
FBgn0034729	1.10809	2.05518	32.9979	9.22589e-09	1.85329e-08	CG10344	protein_coding
FBgn0034406	1.10783	8.5783	264.923	1.45017e-59	1.55476e-58	Jheh3	protein_coding
FBgn0031877	1.1076	3.08673	106.7	5.18019e-25	2.08008e-24	CG10399	protein_coding
FBgn0034576	1.10703	6.7872	409.232	5.38553e-91	1.0543e-89	ND-B14.7	protein_coding
FBgn0052073	1.10654	2.51646	19.9926	7.77439e-06	1.30502e-05	CG32073	protein_coding
FBgn0260748	1.10632	4.32432	191.255	1.69205e-43	1.20197e-42	CG5004	protein_coding
FBgn0028945	1.10413	5.75611	237.904	1.12677e-53	1.0433e-52	CG7631	protein_coding
FBgn0030993	1.10383	7.37129	265.228	1.24435e-59	1.3379e-58	Mec2	protein_coding
FBgn0085257	1.10334	3.41129	102.587	4.12852e-24	1.61394e-23	CG34228	protein_coding
FBgn0041582	1.103	4.51647	163.03	2.46463e-37	1.47311e-36	tamo	protein_coding
FBgn0286075	1.10248	4.05559	199.485	2.70555e-45	2.02299e-44	DNAlig3	unknown
FBgn0034248	1.10014	5.74023	199.594	2.56166e-45	1.91731e-44	CG14483	protein_coding
FBgn0003863	1.10003	11.2138	254.193	3.16452e-57	3.19291e-56	alphaTry	protein_coding
FBgn0039882	1.09915	5.85603	288.48	1.06597e-64	1.24755e-63	CG11576	protein_coding
FBgn0016693	1.09834	7.32328	373.243	3.68183e-83	6.32118e-82	Past1	protein_coding
FBgn0267408	1.09807	7.92201	286.467	2.92647e-64	3.39335e-63	AOX1	protein_coding
FBgn0036999	1.09774	4.3246	198.067	5.51548e-45	4.07551e-44	isoQC	protein_coding
FBgn0052669	1.09701	5.57783	202.153	7.08096e-46	5.39083e-45	CG32669	protein_coding
FBgn0015033	1.09642	6.00283	259.855	1.84554e-58	1.92657e-57	Cyp4d8	protein_coding
FBgn0037340	1.09559	4.31176	202.773	5.18347e-46	3.97031e-45	CG14671	protein_coding
FBgn0024432	1.09451	6.50214	437.268	4.25547e-97	9.11179e-96	Dlc90F	protein_coding
FBgn0035868	1.0945	2.42484	41.0793	1.4618e-10	3.25964e-10	CG7194	protein_coding
FBgn0037880	1.09432	3.42703	133.364	7.527e-31	3.65065e-30	CG17726	protein_coding
FBgn0083968	1.09418	4.87544	171.774	3.03172e-39	1.90895e-38	CG34132	protein_coding
FBgn0285910	1.09407	8.46514	269.21	1.68715e-60	1.84291e-59	VhaAC39-1	protein_coding
FBgn0034877	1.09157	8.28412	147.603	5.79271e-34	3.10303e-33	levy	protein_coding
FBgn0026088	1.09104	6.44576	402.101	1.92095e-89	3.71236e-88	CG14818	protein_coding
FBgn0027572	1.09067	6.33514	376.812	6.15249e-84	1.06601e-82	CG5009	protein_coding
FBgn0003360	1.08836	10.8507	328.619	1.92086e-73	2.75762e-72	sesB	protein_coding
FBgn0030964	1.08771	2.79067	87.7226	7.53088e-21	2.60847e-20	Pvf1	protein_coding
FBgn0035312	1.08754	3.77436	108.852	1.749e-25	7.11783e-25	CG15820	protein_coding
FBgn0259219	1.08498	4.09538	175.075	5.76466e-40	3.69144e-39	CG42319	protein_coding
FBgn0035046	1.08469	6.50911	337.4	2.35038e-75	3.52183e-74	ND-19	protein_coding
FBgn0035374	1.0831	4.60532	151.673	7.46923e-35	4.11819e-34	mRpS35	protein_coding
FBgn0051715	1.08127	5.98539	319.455	1.90391e-71	2.64756e-70	CG31715	protein_coding
FBgn0265190	1.08062	3.70942	135.149	3.06282e-31	1.49997e-30	PIG-S	protein_coding
FBgn0039670	1.07962	9.45771	234.378	6.61658e-53	5.99389e-52	CG7567	protein_coding
FBgn0036278	1.07881	2.97064	64.8638	8.02563e-16	2.28003e-15	CrzR	protein_coding
FBgn0263278	1.07809	3.82843	119.193	9.50203e-28	4.18322e-27	Fic	protein_coding
FBgn0043471	1.07714	7.24626	312.221	7.16706e-70	9.46027e-69	kappaTry	protein_coding
FBgn0039840	1.07503	4.30199	203.169	4.2503e-46	3.26883e-45	pHCl-2	protein_coding
FBgn0038414	1.07448	5.11491	183.379	8.86672e-42	5.9775e-41	CG6901	protein_coding
FBgn0036341	1.07301	5.48743	156.156	7.82701e-36	4.46572e-35	Syx13	protein_coding
FBgn0035770	1.07195	9.53618	227.006	2.68152e-51	2.31508e-50	pst	protein_coding
FBgn0037356	1.07132	4.43672	238.463	8.50626e-54	7.88582e-53	CG12170	protein_coding
FBgn0037671	1.06951	8.82548	236.228	2.61315e-53	2.4048e-52	ATP6AP2	protein_coding
FBgn0032805	1.06945	5.00433	166.281	4.80385e-38	2.91519e-37	CG10337	protein_coding
FBgn0039625	1.06904	4.71139	160.193	1.027e-36	6.04253e-36	beta4GalNAcTB	protein_coding
FBgn0033949	1.06832	4.98449	174.196	8.96799e-40	5.71842e-39	CG10131	protein_coding
FBgn0033139	1.06707	6.57957	428.252	3.90246e-95	8.19299e-94	Tsp42Er	protein_coding
FBgn0004644	1.0663	3.46275	126.704	2.15631e-29	9.97676e-29	hh	protein_coding
FBgn0042102	1.06582	5.94809	291.386	2.48038e-65	2.9394e-64	CG18745	protein_coding
FBgn0038416	1.06326	5.2783	212.089	4.80987e-48	3.8566e-47	CG17930	protein_coding
FBgn0010425	1.06235	13.0053	451.275	3.80782e-100	8.54154e-99	epsilonTry	protein_coding
FBgn0263020	1.06163	3.70971	106.308	6.31122e-25	2.52482e-24	CG43315	protein_coding
FBgn0038017	1.06162	3.44184	95.4724	1.49964e-22	5.55421e-22	CG4115	protein_coding
FBgn0042103	1.06136	3.33902	123.956	8.612e-29	3.91016e-28	CG18746	protein_coding
FBgn0030294	1.06109	3.77727	98.8766	2.68731e-23	1.02346e-22	Pa1	protein_coding
FBgn0037127	1.05945	5.63549	86.2443	1.59023e-20	5.4209e-20	CG14566	protein_coding
FBgn0036728	1.05935	7.3918	240.078	3.78222e-54	3.55887e-53	UQCR-Q	protein_coding
FBgn0028894	1.05916	5.42063	198.46	4.52842e-45	3.35601e-44	GMF	protein_coding
FBgn0034495	1.05794	1.88884	32.684	1.08425e-08	2.16534e-08	CG11788	protein_coding
FBgn0037720	1.0578	4.49225	152.854	4.1227e-35	2.29999e-34	CG8312	protein_coding
FBgn0029795	1.05729	5.93164	273.669	1.80032e-61	2.00133e-60	CG15773	protein_coding
FBgn0001257	1.05433	5.68558	196.024	1.53988e-44	1.1268e-43	ImpL2	protein_coding
FBgn0261856	1.05308	6.13096	370.771	1.27148e-82	2.13432e-81	CR42785	pseudogene
FBgn0016119	1.05165	7.93607	259.279	2.46458e-58	2.55862e-57	ATPsynCF6	protein_coding
FBgn0037044	1.05161	3.58728	135.657	2.37148e-31	1.16594e-30	CG10585	protein_coding
FBgn0001995	1.05146	4.73647	162.257	3.63455e-37	2.1655e-36	mRpL4	protein_coding
FBgn0019644	1.05026	8.67338	124.128	7.89688e-29	3.5898e-28	ATPsynB	protein_coding
FBgn0030367	1.05	4.02147	118.113	1.63819e-27	7.12054e-27	Cyp311a1	protein_coding
FBgn0030679	1.0489	6.92971	291.261	2.64167e-65	3.12563e-64	CG8206	protein_coding
FBgn0260960	1.04807	6.49688	393.909	1.1666e-87	2.19817e-86	Baldspot	protein_coding
FBgn0032236	1.0479	5.14262	213.967	1.87234e-48	1.5109e-47	mRpS7	protein_coding
FBgn0259166	1.04725	3.85087	76.1244	2.66339e-18	8.34677e-18	CG42271	protein_coding
FBgn0243512	1.04723	4.93283	202.224	6.83266e-46	5.20706e-45	puc	protein_coding
FBgn0024997	1.0471	5.02441	128.052	1.09349e-29	5.10951e-29	CG2681	protein_coding
FBgn0028662	1.04681	8.49138	231	3.6086e-52	3.18851e-51	VhaPPA1-1	protein_coding
FBgn0032222	1.04677	5.50984	182.049	1.7303e-41	1.15307e-40	CG5037	protein_coding
FBgn0086378	1.04606	6.01069	283.344	1.40254e-63	1.61636e-62	Alg-2	protein_coding
FBgn0035600	1.04549	8.28291	255.003	2.10793e-57	2.13254e-56	Cyt-c1	protein_coding
FBgn0040551	1.04529	5.48921	112.171	3.27733e-26	1.37382e-25	CG11686	protein_coding
FBgn0283494	1.04462	7.60869	279.71	8.68465e-63	9.87273e-62	Adk2	protein_coding
FBgn0039682	1.04459	7.67111	278.447	1.63688e-62	1.84688e-61	Obp99c	protein_coding
FBgn0036825	1.04419	10.0523	214.082	1.76756e-48	1.42941e-47	RpL26	protein_coding
FBgn0027082	1.04377	2.64978	55.6457	8.67807e-14	2.26399e-13	ProRS-m	protein_coding
FBgn0026570	1.04262	3.70841	102.966	3.41026e-24	1.3394e-23	CG5704	protein_coding
FBgn0037000	1.04249	4.31218	172.196	2.45176e-39	1.54635e-38	ZnT77C	protein_coding
FBgn0036126	1.04234	3.66994	75.3117	4.01974e-18	1.24987e-17	Irbp18	protein_coding
FBgn0033502	1.0418	3.86677	74.2072	7.03339e-18	2.1699e-17	CG12910	protein_coding
FBgn0034645	1.04164	6.92209	295.637	2.93982e-66	3.55087e-65	ND-B12	protein_coding
FBgn0024491	1.04159	3.90555	178.078	1.27364e-40	8.26826e-40	Bin1	protein_coding
FBgn0036220	1.04102	2.29777	37.3383	9.9313e-10	2.12347e-09	CG5897	protein_coding
FBgn0036300	1.04093	5.52405	181.782	1.97853e-41	1.31617e-40	Pmm2	protein_coding
FBgn0036801	1.03967	4.97839	185.639	2.84681e-42	1.94528e-41	MYPT-75D	protein_coding
FBgn0015872	1.03963	6.02442	324.722	1.35606e-72	1.92841e-71	Drip	protein_coding
FBgn0013749	1.03925	6.72106	299.064	5.26859e-67	6.45681e-66	Arf102F	protein_coding
FBgn0037341	1.03915	5.1925	140.866	1.7212e-32	8.81729e-32	CG12746	protein_coding
FBgn0031771	1.03897	7.52476	287.006	2.23353e-64	2.59786e-63	ND-51	protein_coding
FBgn0034535	1.03896	3.09469	105.118	1.15081e-24	4.57712e-24	CG11110	protein_coding
FBgn0002524	1.03866	6.29395	348.006	1.15167e-77	1.78603e-76	lace	protein_coding
FBgn0037899	1.03821	6.28406	394.605	8.22896e-88	1.55833e-86	RpL24-like	protein_coding
FBgn0039024	1.03821	3.58885	124.706	5.90207e-29	2.69927e-28	CG4721	protein_coding
FBgn0032029	1.03793	5.28004	206.124	9.62579e-47	7.54154e-46	CG17292	protein_coding
FBgn0033177	1.03792	3.85214	170.187	6.73565e-39	4.18176e-38	CG11141	protein_coding
FBgn0035431	1.03766	5.24547	182.829	1.16898e-41	7.81084e-41	CG14968	protein_coding
FBgn0085229	1.03669	4.75676	176.975	2.21829e-40	1.43513e-39	CG34200	protein_coding
FBgn0031791	1.03663	4.61791	127.908	1.17591e-29	5.48784e-29	AANATL2	protein_coding
FBgn0035476	1.03658	2.76076	46.5061	9.13332e-12	2.16471e-11	CG12766	protein_coding
FBgn0051265	1.03627	5.69132	168.905	1.28347e-38	7.8903e-38	CG31265	protein_coding
FBgn0003890	1.03598	7.1648	331.504	4.52137e-74	6.60419e-73	betaTub97EF	protein_coding
FBgn0033215	1.03577	4.17415	193.426	5.68263e-44	4.08683e-43	CG1942	protein_coding
FBgn0263234	1.03544	8.20717	218.849	1.61255e-49	1.34445e-48	Phae1	protein_coding
FBgn0053192	1.03466	6.01301	263.74	2.62663e-59	2.80409e-58	MtnD	protein_coding
FBgn0050373	1.03433	3.72473	128.511	8.6757e-30	4.06899e-29	CG30373	protein_coding
FBgn0004574	1.0332	6.48414	409.451	4.82529e-91	9.47088e-90	Rop	protein_coding
FBgn0053983	1.03279	4.41304	129.888	4.33664e-30	2.05956e-29	obst-H	protein_coding
FBgn0013672	1.0313	10.0853	143.187	5.34899e-33	2.77272e-32	mt:ATPase6	protein_coding
FBgn0038858	1.02988	4.92586	176.075	3.48703e-40	2.2463e-39	CG5793	protein_coding
FBgn0033050	1.02982	5.25173	188.277	7.55874e-43	5.26527e-42	Pngl	protein_coding
FBgn0034909	1.02971	5.17833	191.284	1.66756e-43	1.1857e-42	CG4797	protein_coding
FBgn0030292	1.02968	5.42443	84.5735	3.702e-20	1.2423e-19	CG11752	protein_coding
FBgn0030746	1.02952	5.13476	212.241	4.45685e-48	3.57734e-47	CG9981	protein_coding
FBgn0027348	1.02952	7.80256	260.034	1.68696e-58	1.76592e-57	bgm	protein_coding
FBgn0267910	1.0294	7.29355	159.21	1.68337e-36	9.82771e-36	lncRNA:CR34335	ncRNA
FBgn0036629	1.02907	1.91951	28.1271	1.13604e-07	2.14165e-07	GluRS-m	protein_coding
FBgn0001941	1.029	7.47052	289.746	5.64691e-65	6.66053e-64	ifc	protein_coding
FBgn0030955	1.02743	8.32002	233.485	1.03592e-52	9.3171e-52	CG6891	protein_coding
FBgn0052425	1.02721	5.33663	205.968	1.04122e-46	8.14074e-46	CG32425	protein_coding
FBgn0030218	1.02694	2.98814	88.1459	6.08006e-21	2.1108e-20	CG1628	protein_coding
FBgn0050493	1.02654	3.48471	92.0034	8.65278e-22	3.11889e-21	CG30493	protein_coding
FBgn0037637	1.02628	6.24452	374.587	1.87671e-83	3.23678e-82	IscU	protein_coding
FBgn0001291	1.02416	5.22187	154.525	1.77848e-35	1.00785e-34	Jra	protein_coding
FBgn0036361	1.02401	8.4151	215.786	7.50987e-49	6.13904e-48	CG10154	protein_coding
FBgn0052695	1.02271	4.50503	160.384	9.32579e-37	5.49558e-36	CG32695	protein_coding
FBgn0036766	1.02212	9.74471	193.127	6.60354e-44	4.73107e-43	CG5506	protein_coding
FBgn0039323	1.02203	2.10936	23.1657	1.48625e-06	2.61359e-06	CG10559	protein_coding
FBgn0013685	1.02186	1.49849	2.42987	0.119043	0.140104	mt:ND6	protein_coding
FBgn0066084	1.02179	11.4651	148.7	3.33498e-34	1.80314e-33	RpL41	protein_coding
FBgn0037602	1.02101	2.73053	62.9292	2.14273e-15	5.97918e-15	SLIRP2	protein_coding
FBgn0030668	1.02081	5.84501	249.483	3.36646e-56	3.31241e-55	CG8128	protein_coding
FBgn0284254	1.02016	4.62084	151.139	9.77214e-35	5.36045e-34	Impbeta11	protein_coding
FBgn0032744	1.02001	3.70888	115.706	5.51205e-27	2.35779e-26	Ttc19	protein_coding
FBgn0052068	1.01961	5.9867	205.72	1.1796e-46	9.21308e-46	Adi1	protein_coding
FBgn0013675	1.01925	11.5996	266.09	8.07224e-60	8.7164e-59	mt:CoII	protein_coding
FBgn0042179	1.01921	4.60582	143.075	5.66075e-33	2.93231e-32	CG18869	protein_coding
FBgn0031942	1.01809	3.35139	48.5855	3.16192e-12	7.66036e-12	CG7203	protein_coding
FBgn0050109	1.01803	2.62147	51.998	5.55576e-13	1.3944e-12	CG30109	protein_coding
FBgn0053170	1.01776	5.21902	195.213	2.31439e-44	1.68049e-43	CG33170	protein_coding
FBgn0040773	1.01765	8.00601	198.827	3.76543e-45	2.79606e-44	COX7C	protein_coding
FBgn0024947	1.01721	7.71163	261.958	6.42152e-59	6.80717e-58	NTPase	protein_coding
FBgn0031747	1.01665	5.62347	192.233	1.03505e-43	7.38047e-43	CG9021	protein_coding
FBgn0030237	1.01655	6.39959	380.233	1.10737e-84	1.95005e-83	CG15209	protein_coding
FBgn0036820	1.01594	6.50679	297.117	1.39927e-66	1.70376e-65	Grx1	protein_coding
FBgn0028381	1.01568	6.81201	308.907	3.77937e-69	4.89435e-68	Decay	protein_coding
FBgn0035586	1.01542	4.43764	198.038	5.59831e-45	4.13266e-44	Fitm	protein_coding
FBgn0040503	1.01327	4.15614	185.728	2.72182e-42	1.86494e-41	CG7763	protein_coding
FBgn0036805	1.01144	6.20504	305.618	1.96682e-68	2.50828e-67	Chmp1	protein_coding
FBgn0086447	1.01093	1.81107	24.4014	7.82114e-07	1.39654e-06	l(2)37Cg	protein_coding
FBgn0000326	1.01048	4.9519	146.234	1.15371e-33	6.12793e-33	clt	protein_coding
FBgn0028916	1.01028	4.57151	117.338	2.42141e-27	1.04678e-26	CG33090	protein_coding
FBgn0005533	1.00958	9.61171	191.232	1.71171e-43	1.2148e-42	RpS17	protein_coding
FBgn0038613	1.00803	6.50227	305.31	2.29535e-68	2.91738e-67	Vha100-4	protein_coding
FBgn0032652	1.00759	3.61098	102.264	4.85897e-24	1.89359e-23	CG6870	protein_coding
FBgn0038681	1.00722	8.15354	218.645	1.78665e-49	1.48468e-48	Cyp12a4	protein_coding
FBgn0011476	1.00621	2.29704	27.1004	1.93155e-07	3.58309e-07	l(3)neo43	protein_coding
FBgn0027547	1.00595	7.04387	324.587	1.45138e-72	2.06008e-71	CG1927	protein_coding
FBgn0021814	1.00529	5.06556	175.637	4.34618e-40	2.79498e-39	Vps28	protein_coding
FBgn0029507	1.00454	7.7207	253.037	5.65273e-57	5.68062e-56	Tsp42Ed	protein_coding
FBgn0030743	1.00411	4.89752	150.331	1.46771e-34	7.99864e-34	CG9921	protein_coding
FBgn0023170	1.00389	9.87481	232.797	1.4632e-52	1.31131e-51	RpL39	protein_coding
FBgn0052267	1.00382	4.36762	174.932	6.19644e-40	3.9612e-39	CG32267	protein_coding
FBgn0030593	1.00315	6.30444	355.293	2.98172e-79	4.73121e-78	CG9512	protein_coding
FBgn0039102	1.00303	3.14909	96.0759	1.10563e-22	4.11717e-22	SPE	protein_coding
FBgn0020416	1.00177	4.29617	168.611	1.48804e-38	9.13305e-38	Idgf1	protein_coding
FBgn0019936	0.999858	8.1858	103.996	2.02684e-24	7.99808e-24	RpS20	protein_coding
FBgn0038643	0.999516	9.83691	188.083	8.33249e-43	5.7882e-42	CG14300	protein_coding
FBgn0033720	0.998781	5.88945	280.23	6.68926e-63	7.62737e-62	CG13160	protein_coding
FBgn0021967	0.998463	7.07963	320.683	1.02821e-71	1.43511e-70	ND-PDSW	protein_coding
FBgn0034276	0.997193	4.04005	150.739	1.19505e-34	6.52216e-34	Sardh	protein_coding
FBgn0052137	0.99709	5.52099	153.848	2.50041e-35	1.40849e-34	CG32137	protein_coding
FBgn0040959	0.996675	11.1418	252.536	7.26917e-57	7.26628e-56	Peritrophin-15a	protein_coding
FBgn0264294	0.996444	7.87686	224.183	1.10637e-50	9.44357e-50	Cyt-b5	protein_coding
FBgn0033961	0.99617	6.33311	261.315	8.86796e-59	9.38733e-58	ND-B15	protein_coding
FBgn0036998	0.996066	4.11245	145.988	1.30619e-33	6.92318e-33	CG5969	protein_coding
FBgn0263911	0.9957	7.60079	189.982	3.20801e-43	2.25129e-42	COX8	protein_coding
FBgn0033673	0.995651	3.18414	97.6033	5.11191e-23	1.92162e-22	CG8298	protein_coding
FBgn0264541	0.995061	1.96892	30.5466	3.25942e-08	6.32498e-08	CG43920	protein_coding
FBgn0031987	0.994854	4.88491	161.012	6.80023e-37	4.01357e-36	CG12375	protein_coding
FBgn0263106	0.9946	4.98407	147.455	6.2421e-34	3.34139e-33	DnaJ-1	protein_coding
FBgn0040259	0.993647	5.80374	183.929	6.72243e-42	4.54412e-41	Ugt86Da	protein_coding
FBgn0027785	0.993629	6.84998	285.581	4.56492e-64	5.27697e-63	NP15.6	protein_coding
FBgn0284255	0.993233	6.08945	249.133	4.01257e-56	3.92763e-55	Arpc4	protein_coding
FBgn0015521	0.992741	9.16425	161.037	6.7153e-37	3.96655e-36	RpS21	protein_coding
FBgn0013325	0.99174	9.8581	202.746	5.25641e-46	4.02209e-45	RpL11	protein_coding
FBgn0035401	0.991311	5.52457	173.121	1.53993e-39	9.77797e-39	Alg2	protein_coding
FBgn0023527	0.991306	3.66503	125.032	5.00722e-29	2.29559e-28	CG3071	protein_coding
FBgn0038437	0.991137	2.4922	43.9047	3.44763e-11	7.92461e-11	Sdhaf3	protein_coding
FBgn0041100	0.990131	2.41093	37.4282	9.4843e-10	2.03077e-09	park	protein_coding
FBgn0004654	0.989335	6.80507	137.549	9.14707e-32	4.59304e-31	Pgd	protein_coding
FBgn0010411	0.988599	10.5083	271.351	5.76119e-61	6.34826e-60	RpS18	protein_coding
FBgn0025681	0.988567	5.19493	181.425	2.36702e-41	1.57045e-40	CG3558	protein_coding
FBgn0033903	0.988208	4.52093	131.57	1.85843e-30	8.89899e-30	CG8323	protein_coding
FBgn0030510	0.987858	3.81139	110.488	7.65987e-26	3.15823e-25	CG12177	protein_coding
FBgn0058045	0.987407	6.31471	239.228	5.79435e-54	5.42509e-53	CG40045	protein_coding
FBgn0036066	0.986957	3.08768	85.1542	2.75982e-20	9.30684e-20	CG14160	protein_coding
FBgn0040308	0.986592	5.49078	177.166	2.0148e-40	1.3046e-39	Jafrac2	protein_coding
FBgn0035715	0.98659	5.32221	195.741	1.77521e-44	1.29398e-43	CG10103	protein_coding
FBgn0035393	0.984907	2.53288	45.8525	1.27502e-11	3.00214e-11	CG16753	protein_coding
FBgn0001234	0.98244	6.11038	260.725	1.19257e-58	1.25711e-57	lncRNA:Hsromega	ncRNA
FBgn0029888	0.982096	6.37257	307.576	7.36819e-69	9.493e-68	ND-ASHI	protein_coding
FBgn0032818	0.982086	2.52181	45.6708	1.39892e-11	3.28668e-11	CG10628	protein_coding
FBgn0015000	0.98204	5.16355	158.139	2.88588e-36	1.6693e-35	betaggt-I	protein_coding
FBgn0032889	0.981936	8.01697	222.748	2.27557e-50	1.93359e-49	CG9331	protein_coding
FBgn0032135	0.981234	2.85607	74.0864	7.47718e-18	2.30305e-17	GlcAT-S	protein_coding
FBgn0038369	0.980619	4.71804	135.884	2.11533e-31	1.04204e-30	Arpc3A	protein_coding
FBgn0024360	0.979564	3.18112	80.8821	2.39588e-19	7.83078e-19	MTPAP	protein_coding
FBgn0038224	0.979306	7.8792	182.945	1.10281e-41	7.38831e-41	ATPsynE	protein_coding
FBgn0035931	0.978679	2.31943	32.0183	1.52723e-08	3.02278e-08	CG13312	protein_coding
FBgn0044871	0.97839	4.22049	185.076	3.77657e-42	2.56664e-41	Gos28	protein_coding
FBgn0039970	0.978361	7.08276	329.419	1.28602e-73	1.85684e-72	CG17508	protein_coding
FBgn0050456	0.977864	5.43742	171.542	3.407e-39	2.14166e-38	CG30456	protein_coding
FBgn0053080	0.977638	5.88274	180.97	2.97568e-41	1.96734e-40	CG33080	protein_coding
FBgn0004404	0.977001	8.86613	171.05	4.36353e-39	2.71801e-38	RpS14b	protein_coding
FBgn0034883	0.976049	5.01412	138.308	6.24036e-32	3.14816e-31	Eglp2	protein_coding
FBgn0039789	0.976029	4.64165	112.819	2.3643e-26	9.95515e-26	CG9717	protein_coding
FBgn0000077	0.975627	2.44419	38.0166	7.01447e-10	1.51095e-09	amx	protein_coding
FBgn0053054	0.974649	3.52593	86.9918	1.08969e-20	3.73829e-20	CG33054	protein_coding
FBgn0029709	0.974633	6.94687	305.289	2.31966e-68	2.94331e-67	CHOp24	protein_coding
FBgn0040609	0.973509	6.68096	271.415	5.57969e-61	6.15726e-60	CG3348	protein_coding
FBgn0032642	0.973072	4.37968	190.338	2.68272e-43	1.89145e-42	CG5110	protein_coding
FBgn0030968	0.972998	6.22084	211.986	5.06463e-48	4.05655e-47	CG7322	protein_coding
FBgn0030300	0.972893	3.77775	117.738	1.97918e-27	8.57303e-27	Sk1	protein_coding
FBgn0033690	0.972357	2.97482	74.1309	7.31054e-18	2.25356e-17	EndoG	protein_coding
FBgn0035484	0.972344	5.7575	228.578	1.21742e-51	1.05955e-50	CG11594	protein_coding
FBgn0037647	0.970989	4.75404	135.419	2.67317e-31	1.3117e-30	RagA-B	protein_coding
FBgn0038865	0.970737	2.65976	61.8713	3.66652e-15	1.013e-14	cDIP	protein_coding
FBgn0031000	0.970724	8.92991	169.636	8.88369e-39	5.49724e-38	Muc18B	protein_coding
FBgn0002626	0.969614	10.0872	207.132	5.803e-47	4.56547e-46	RpL32	protein_coding
FBgn0030853	0.969287	6.50147	312.27	6.99515e-70	9.24955e-69	ND-24	protein_coding
FBgn0035722	0.969225	3.67665	108.997	1.62496e-25	6.62017e-25	CG10075	protein_coding
FBgn0003941	0.96875	9.8542	218.545	1.87875e-49	1.55777e-48	RpL40	protein_coding
FBgn0050160	0.96811	9.34218	190.354	2.66114e-43	1.878e-42	CG30160	protein_coding
FBgn0044511	0.96778	3.77568	101.905	5.82457e-24	2.26054e-23	mRpS21	protein_coding
FBgn0042086	0.967722	9.34243	190.33	2.69293e-43	1.89688e-42	Tsp42Eb	protein_coding
FBgn0036225	0.967633	6.66967	295.607	2.98486e-66	3.5995e-65	CG5883	protein_coding
FBgn0040512	0.967442	6.03038	206.96	6.32575e-47	4.96637e-46	zetaCOP	protein_coding
FBgn0031980	0.967299	8.52189	187.232	1.27789e-42	8.84429e-42	RpL36A	protein_coding
FBgn0032511	0.967127	6.48555	231.825	2.3843e-52	2.11916e-51	ND-B22	protein_coding
FBgn0013688	0.967104	2.68634	35.9367	2.0383e-09	4.27573e-09	mt:srRNA	rRNA
FBgn0083953	0.967013	3.39636	90.9688	1.45956e-21	5.20865e-21	CG34117	protein_coding
FBgn0053127	0.966459	7.90284	212.651	3.62593e-48	2.9135e-47	CG33127	protein_coding
FBgn0001989	0.966432	6.36248	116.23	4.23255e-27	1.81874e-26	ND-B17	protein_coding
FBgn0036336	0.966406	3.84375	132.533	1.14395e-30	5.51627e-30	ste14	protein_coding
FBgn0030670	0.966328	6.12506	253.917	3.63487e-57	3.66257e-56	Pis	protein_coding
FBgn0040575	0.966235	3.0573	73.2257	1.15641e-17	3.53729e-17	CG15922	protein_coding
FBgn0032330	0.966035	4.07235	170.096	7.05154e-39	4.37068e-38	Samuel	protein_coding
FBgn0085291	0.965911	3.31032	92.1478	8.04403e-22	2.90502e-21	CR34262	pseudogene
FBgn0035995	0.965872	5.66396	156.759	5.77886e-36	3.31723e-35	CG3529	protein_coding
FBgn0259678	0.965872	5.34091	153.932	2.39599e-35	1.35169e-34	sqa	protein_coding
FBgn0031244	0.965486	3.74022	86.4007	1.46936e-20	5.01794e-20	CG11601	protein_coding
FBgn0034296	0.965108	9.96784	203.306	3.96599e-46	3.05641e-45	CG10912	protein_coding
FBgn0011272	0.964525	10.0317	66.5513	3.40899e-16	9.83673e-16	RpL13	protein_coding
FBgn0035032	0.964337	8.38621	50.1875	1.39735e-12	3.44178e-12	ATPsynF	protein_coding
FBgn0028552	0.963621	4.38953	185.914	2.47891e-42	1.70005e-41	gammaSnap1	protein_coding
FBgn0260441	0.963521	8.45406	186.324	2.01737e-42	1.38731e-41	RpS12	protein_coding
FBgn0053977	0.963519	4.1469	122.14	2.15114e-28	9.65644e-28	CG33977	protein_coding
FBgn0250820	0.963404	5.28598	127.532	1.42121e-29	6.61213e-29	meigo	protein_coding
FBgn0050411	0.962808	3.83994	81.824	1.48763e-19	4.88978e-19	CG30411	protein_coding
FBgn0038199	0.962697	2.44928	37.3582	9.83042e-10	2.10309e-09	CCHa1	protein_coding
FBgn0039156	0.962521	6.97559	299.904	3.4564e-67	4.25668e-66	CG6178	protein_coding
FBgn0010408	0.961757	9.98489	199.836	2.26735e-45	1.7004e-44	RpS9	protein_coding
FBgn0037973	0.961529	6.39832	312.14	7.46402e-70	9.83502e-69	CG18547	protein_coding
FBgn0031320	0.960714	4.58277	137.265	1.05523e-31	5.2881e-31	CG5126	protein_coding
FBgn0038302	0.960637	3.71359	133.291	7.81024e-31	3.78315e-30	CG4210	protein_coding
FBgn0032074	0.957402	8.56062	209.113	2.14501e-47	1.69821e-46	Tsp29Fa	protein_coding
FBgn0050055	0.957026	2.40102	38.9829	4.27524e-10	9.3048e-10	lncRNA:CR30055	ncRNA
FBgn0003462	0.956782	7.90568	171.414	3.63315e-39	2.28002e-38	Sod1	protein_coding
FBgn0039886	0.956558	3.96027	147.924	4.92813e-34	2.64931e-33	CG2003	protein_coding
FBgn0011770	0.956142	6.53776	293.224	9.86528e-66	1.17836e-64	Gip	protein_coding
FBgn0263029	0.956107	2.44103	36.6156	1.43873e-09	3.05285e-09	CG43324	protein_coding
FBgn0032799	0.955981	5.30619	169.753	8.37844e-39	5.18885e-38	CG10166	protein_coding
FBgn0014391	0.955981	7.75732	227.057	2.61323e-51	2.25871e-50	sun	protein_coding
FBgn0052442	0.955878	2.71763	57.6452	3.1392e-14	8.33398e-14	Arv1	protein_coding
FBgn0038834	0.954508	10.0978	221.368	4.55052e-50	3.84068e-49	RpS30	protein_coding
FBgn0050502	0.954101	5.70847	171.465	3.54207e-39	2.22471e-38	fa2h	protein_coding
FBgn0051683	0.953877	5.52895	139.043	4.31032e-32	2.18326e-31	CG31683	protein_coding
FBgn0035975	0.953028	4.03991	162.04	4.05552e-37	2.41441e-36	PGRP-LA	protein_coding
FBgn0025335	0.951713	5.40616	134.028	5.38612e-31	2.62582e-30	CG4585	protein_coding
FBgn0025624	0.951625	4.77065	128.129	1.05201e-29	4.91873e-29	CG4025	protein_coding
FBgn0261550	0.951496	5.05032	124.927	5.28038e-29	2.41934e-28	CG42668	protein_coding
FBgn0030403	0.950912	5.73481	117.337	2.42217e-27	1.04678e-26	CG1824	protein_coding
FBgn0032336	0.950636	4.21019	144.451	2.83175e-33	1.48318e-32	AstC	protein_coding
FBgn0039359	0.949793	10.0731	224.535	9.27267e-51	7.94183e-50	RpL27	protein_coding
FBgn0016794	0.949584	3.53645	92.0791	8.32799e-22	3.00613e-21	dos	protein_coding
FBgn0051323	0.949499	3.92925	95.7769	1.28587e-22	4.7742e-22	CG31323	protein_coding
FBgn0010504	0.948644	5.99214	260.239	1.52183e-58	1.5975e-57	kermit	protein_coding
FBgn0013762	0.948189	4.02295	143.221	5.2598e-33	2.72836e-32	Cdk5	protein_coding
FBgn0038271	0.947834	8.72857	135.46	2.61883e-31	1.28587e-30	UQCR-C1	protein_coding
FBgn0017566	0.94633	7.85904	161.895	4.36095e-37	2.59011e-36	ND-75	protein_coding
FBgn0033128	0.946219	5.20259	136.447	1.59349e-31	7.9022e-31	Tsp42Eg	protein_coding
FBgn0010611	0.946172	6.11344	270.706	7.9616e-61	8.73458e-60	Hmgs	protein_coding
FBgn0038038	0.945983	7.83226	218.623	1.80651e-49	1.49953e-48	CG5167	protein_coding
FBgn0042105	0.945917	5.54661	157.59	3.80443e-36	2.19388e-35	CG18748	protein_coding
FBgn0259111	0.945496	6.64736	295.778	2.73863e-66	3.31317e-65	Ndae1	protein_coding
FBgn0259950	0.945345	5.86198	105.409	9.93704e-25	3.96272e-24	CG42460	protein_coding
FBgn0260750	0.944554	4.04686	137.058	1.17097e-31	5.86027e-31	Mulk	protein_coding
FBgn0042175	0.944248	5.71731	138.619	5.33638e-32	2.70116e-31	CG18858	protein_coding
FBgn0034419	0.943873	5.22642	153.519	2.94965e-35	1.65783e-34	CG15111	protein_coding
FBgn0033137	0.943506	4.59767	99.1565	2.33314e-23	8.90372e-23	Tsp42Ep	protein_coding
FBgn0022027	0.943191	4.31322	124.754	5.761e-29	2.63635e-28	Vps25	protein_coding
FBgn0031702	0.942651	5.37923	142.653	7.00149e-33	3.61936e-32	fusl	protein_coding
FBgn0040805	0.942488	2.81874	51.4332	7.40746e-13	1.84745e-12	CG12355	protein_coding
FBgn0030584	0.942392	4.73046	98.4298	3.36757e-23	1.27686e-22	CG14407	protein_coding
FBgn0031882	0.941093	4.10514	138.416	5.90919e-32	2.9871e-31	Rab30	protein_coding
FBgn0053506	0.941043	3.73099	107.276	3.87322e-25	1.5636e-24	CG33506	protein_coding
FBgn0040007	0.940037	9.05742	162.761	2.82055e-37	1.68317e-36	RpL38	protein_coding
FBgn0011455	0.939943	7.00648	258.628	3.41731e-58	3.53795e-57	ND-SGDH	protein_coding
FBgn0029529	0.939724	3.77632	96.2627	1.00607e-22	3.75199e-22	CG13365	protein_coding
FBgn0035020	0.93953	6.06626	260.101	1.63149e-58	1.71023e-57	CG13585	protein_coding
FBgn0038928	0.938648	3.39886	78.3231	8.74938e-19	2.79424e-18	Fadd	protein_coding
FBgn0029980	0.938267	4.13837	149.196	2.59843e-34	1.40794e-33	CG10778	protein_coding
FBgn0032945	0.938008	6.07575	259.994	1.72116e-58	1.79923e-57	CG8665	protein_coding
FBgn0083983	0.937004	3.23732	64.3482	1.04263e-15	2.94869e-15	mRpL34	protein_coding
FBgn0040529	0.936875	8.24107	182.262	1.5542e-41	1.03756e-40	COX7A	protein_coding
FBgn0036697	0.936799	5.20531	149.308	2.45643e-34	1.33291e-33	rogdi	protein_coding
FBgn0029868	0.935817	6.76046	313.717	3.38424e-70	4.54671e-69	ND-B16.6	protein_coding
FBgn0042701	0.935046	3.23866	36.9356	1.22097e-09	2.6003e-09	CR12628	pseudogene
FBgn0034045	0.9339	2.72317	55.9109	7.58305e-14	1.98449e-13	CG8249	protein_coding
FBgn0029737	0.933574	4.57394	115.839	5.15582e-27	2.20667e-26	CG6903	protein_coding
FBgn0036366	0.933412	3.14454	92.4109	7.04252e-22	2.54945e-21	JMJD7	protein_coding
FBgn0262116	0.932327	7.76306	210.616	1.00793e-47	8.03893e-47	RNASEK	protein_coding
FBgn0034733	0.932245	6.48076	304.14	4.12901e-68	5.21279e-67	CG4752	protein_coding
FBgn0026409	0.931077	9.39034	164.353	1.26654e-37	7.63063e-37	Mpcp2	protein_coding
FBgn0262716	0.930766	7.05049	269.351	1.57175e-60	1.71934e-59	Arp3	protein_coding
FBgn0040475	0.9301	5.98964	210.474	1.08257e-47	8.62506e-47	SH3PX1	protein_coding
FBgn0085468	0.929957	6.13322	251.79	1.05743e-56	1.05421e-55	ND-MWFE	protein_coding
FBgn0040606	0.92921	1.9674	19.8658	8.30753e-06	1.38926e-05	CG6503	protein_coding
FBgn0002579	0.929104	10.2893	208.958	2.31837e-47	1.83353e-46	RpL36	protein_coding
FBgn0030310	0.928723	4.32717	76.125	2.66267e-18	8.34677e-18	PGRP-SA	protein_coding
FBgn0085311	0.927763	10.9528	220.8	6.0507e-50	5.05589e-49	CG34282	protein_coding
FBgn0011705	0.927733	3.55127	77.7607	1.16313e-18	3.69428e-18	rost	protein_coding
FBgn0002570	0.927351	6.33592	344.377	7.10546e-77	1.07971e-75	Mal-A1	protein_coding
FBgn0038419	0.926407	3.28827	75.2874	4.06943e-18	1.2648e-17	CG14879	protein_coding
FBgn0028703	0.925854	4.87665	153.257	3.36662e-35	1.88796e-34	Nhe3	protein_coding
FBgn0037350	0.924918	2.27889	27.5422	1.53706e-07	2.87393e-07	CG2911	protein_coding
FBgn0053116	0.924454	4.32804	118.394	1.42178e-27	6.19777e-27	CG33116	protein_coding
FBgn0034938	0.924159	3.95576	108.022	2.65779e-25	1.0764e-24	CG3803	protein_coding
FBgn0037065	0.923867	8.0003	186.922	1.49318e-42	1.02965e-41	CG12974	protein_coding
FBgn0010501	0.923355	4.6488	119.398	8.56997e-28	3.78616e-27	Dcp-1	protein_coding
FBgn0263355	0.922375	4.79105	79.2471	5.48081e-19	1.76912e-18	CG31688	protein_coding
FBgn0051343	0.922299	10.2527	195.058	2.50276e-44	1.81378e-43	CG31343	protein_coding
FBgn0038462	0.922174	4.92054	123.906	8.8331e-29	4.00813e-28	CG17556	protein_coding
FBgn0037312	0.921025	5.22915	118.743	1.19232e-27	5.2217e-27	CG11999	protein_coding
FBgn0038242	0.92054	3.87927	85.7946	1.99631e-20	6.76843e-20	CG14852	protein_coding
FBgn0010497	0.920322	7.17858	274.465	1.20738e-61	1.35237e-60	dmGlut	protein_coding
FBgn0065032	0.92023	5.74847	136.051	1.94487e-31	9.60581e-31	Arpc3B	protein_coding
FBgn0035247	0.920166	3.47951	79.8442	4.05125e-19	1.31443e-18	metl	protein_coding
FBgn0025640	0.919552	4.92669	129.828	4.46819e-30	2.11937e-29	CG13369	protein_coding
FBgn0086710	0.919476	8.46182	154.4	1.89378e-35	1.07158e-34	RpL30	protein_coding
FBgn0010808	0.919039	6.28439	268.477	2.43638e-60	2.65361e-59	Chchd3	protein_coding
FBgn0262510	0.918837	3.26537	88.2382	5.80281e-21	2.0192e-20	CR43080	pseudogene
FBgn0031069	0.91839	6.92567	288.298	1.16799e-64	1.36483e-63	Pmp70	protein_coding
FBgn0034033	0.917266	2.8141	48.9064	2.68471e-12	6.52943e-12	CG8204	protein_coding
FBgn0031378	0.917137	2.59699	31.8838	1.63679e-08	3.22945e-08	CG15362	protein_coding
FBgn0037351	0.916951	9.84061	76.7732	1.91765e-18	6.04235e-18	RpL13A	protein_coding
FBgn0000115	0.91673	5.23731	143.623	4.29453e-33	2.23844e-32	Arl1	protein_coding
FBgn0030958	0.916627	3.41134	72.6972	1.51145e-17	4.61206e-17	CR6900	pseudogene
FBgn0014380	0.915911	6.35826	303.368	6.08125e-68	7.63907e-67	RhoL	protein_coding
FBgn0040660	0.915088	8.05242	49.9127	1.60743e-12	3.94503e-12	CG13551	protein_coding
FBgn0031263	0.914557	7.54495	169.413	9.9398e-39	6.14068e-38	Tspo	protein_coding
FBgn0027552	0.914461	7.42561	216.785	4.54745e-49	3.73764e-48	CG10863	protein_coding
FBgn0033357	0.914275	6.55825	205.993	1.0282e-46	8.04729e-46	Tom7	protein_coding
FBgn0033214	0.913392	3.99547	67.2276	2.41904e-16	7.02051e-16	CG1941	protein_coding
FBgn0037358	0.913154	7.09979	252.752	6.52506e-57	6.53113e-56	elm	protein_coding
FBgn0037012	0.912948	4.58381	94.44	2.5263e-22	9.27911e-22	Rcd2	protein_coding
FBgn0000042	0.912612	12.107	304.178	4.05119e-68	5.12313e-67	Act5C	protein_coding
FBgn0032801	0.912212	4.82193	106.624	5.38194e-25	2.15994e-24	CG10165	protein_coding
FBgn0004403	0.911984	9.73206	152.557	4.78828e-35	2.66538e-34	RpS14a	protein_coding
FBgn0034398	0.911824	8.77999	168.989	1.23007e-38	7.57439e-38	CG15098	protein_coding
FBgn0031312	0.911739	4.73508	101.644	6.64588e-24	2.57532e-23	Tango14	protein_coding
FBgn0035762	0.910916	3.998	125.744	3.49806e-29	1.60468e-28	Rint1	protein_coding
FBgn0036213	0.910527	10.1703	207.014	6.15766e-47	4.83945e-46	RpL10Ab	protein_coding
FBgn0039310	0.910257	1.92317	11.3533	0.000753122	0.00109729	CG11878	protein_coding
FBgn0034364	0.908875	3.9908	87.0921	1.03581e-20	3.55668e-20	CG5493	protein_coding
FBgn0002622	0.908857	10.3286	209.417	1.84066e-47	1.46032e-46	RpS3	protein_coding
FBgn0031708	0.908262	4.53876	98.4424	3.34617e-23	1.27053e-22	CG7382	protein_coding
FBgn0004363	0.908239	9.4531	147.686	5.55548e-34	2.97807e-33	porin	protein_coding
FBgn0039713	0.908013	9.54146	112.361	2.97864e-26	1.2507e-25	RpS8	protein_coding
FBgn0010213	0.907846	6.96224	257.752	5.304e-58	5.44486e-57	Sod2	protein_coding
FBgn0050272	0.907319	5.95011	238.606	7.91872e-54	7.35923e-53	MFS1	protein_coding
FBgn0032509	0.9073	5.34698	131.906	1.56911e-30	7.53275e-30	CG6523	protein_coding
FBgn0039969	0.90626	5.94638	216.559	5.09336e-49	4.17268e-48	Fis1	protein_coding
FBgn0265177	0.906219	5.19561	137.77	8.18098e-32	4.11616e-31	CG44242	protein_coding
FBgn0020018	0.905817	4.23247	144.736	2.45325e-33	1.28851e-32	Ppox	protein_coding
FBgn0032264	0.904686	5.26108	136.904	1.26553e-31	6.32245e-31	Lip4	protein_coding
FBgn0030733	0.904662	7.99595	178.612	9.73588e-41	6.33126e-40	UQCR-14	protein_coding
FBgn0033051	0.904361	4.54689	127.647	1.34074e-29	6.24548e-29	Strica	protein_coding
FBgn0013772	0.903834	5.55323	109.278	1.41021e-25	5.77024e-25	Cyp6a8	protein_coding
FBgn0030928	0.90381	6.39401	311.835	8.70077e-70	1.14446e-68	CG15044	protein_coding
FBgn0030041	0.903789	7.96204	179.749	5.49937e-41	3.60738e-40	CG12116	protein_coding
FBgn0003517	0.903768	10.3345	151.152	9.70645e-35	5.3283e-34	sta	protein_coding
FBgn0032022	0.903729	2.92482	81.1791	2.06156e-19	6.74099e-19	CG14275	protein_coding
FBgn0265137	0.903611	7.43814	232.54	1.66483e-52	1.48671e-51	Spn42Da	protein_coding
FBgn0261673	0.903413	5.5687	140.833	1.75052e-32	8.95092e-32	nemy	protein_coding
FBgn0031437	0.903225	5.70625	125.758	3.47417e-29	1.59469e-28	Arpc5	protein_coding
FBgn0034138	0.903063	10.5313	226.673	3.16937e-51	2.73313e-50	RpS15	protein_coding
FBgn0031117	0.902211	5.25081	141.925	1.01004e-32	5.20703e-32	GstT3	protein_coding
FBgn0032373	0.902106	8.2015	142.067	9.4027e-33	4.85066e-32	Vha100-5	protein_coding
FBgn0034723	0.902011	5.84255	201.019	1.2515e-45	9.43253e-45	CG13506	protein_coding
FBgn0017579	0.90156	8.41094	79.3451	5.21565e-19	1.68569e-18	RpL14	protein_coding
FBgn0034727	0.901148	4.4426	144.975	2.17488e-33	1.1455e-32	mRpS29	protein_coding
FBgn0031692	0.900847	6.47901	247.535	8.94922e-56	8.72578e-55	TpnC25D	protein_coding
FBgn0031893	0.900746	5.10195	136.768	1.35498e-31	6.74535e-31	MICU1	protein_coding
FBgn0019957	0.90028	7.13787	186.73	1.64486e-42	1.13321e-41	ND-42	protein_coding
FBgn0031813	0.899539	8.74964	176.327	3.07195e-40	1.9823e-39	CG9527	protein_coding
FBgn0028476	0.897968	4.11367	147.863	5.08185e-34	2.72806e-33	Usp1	protein_coding
FBgn0052857	0.8978	4.85728	136.695	1.40584e-31	6.98931e-31	CG32857	protein_coding
FBgn0285970	0.897629	4.85901	136.797	1.33581e-31	6.65872e-31	CG32500	protein_coding
FBgn0051014	0.897335	4.19956	89.8183	2.6107e-21	9.20339e-21	PH4alphaSG1	protein_coding
FBgn0022224	0.896938	3.5029	53.7289	2.3015e-13	5.86821e-13	ubl	protein_coding
FBgn0053502	0.896667	4.85832	136.341	1.68043e-31	8.32156e-31	CG33502	protein_coding
FBgn0030026	0.896509	5.00133	133.322	7.68636e-31	3.72554e-30	sni	protein_coding
FBgn0050392	0.896276	5.06391	147.344	6.59992e-34	3.53042e-33	CG30392	protein_coding
FBgn0031313	0.896269	4.92879	113.479	1.69443e-26	7.1666e-26	CG5080	protein_coding
FBgn0051133	0.895867	3.00748	47.1469	6.58602e-12	1.57434e-11	Slimp	protein_coding
FBgn0051687	0.895503	4.40549	128.352	9.40221e-30	4.40425e-29	CG31687	protein_coding
FBgn0036199	0.895248	3.58877	111.619	4.33108e-26	1.80549e-25	Bmcp	protein_coding
FBgn0261597	0.89511	10.4438	63.8895	1.31598e-15	3.70233e-15	RpS26	protein_coding
FBgn0285950	0.895039	10.7536	199.813	2.29463e-45	1.71915e-44	RpL19	protein_coding
FBgn0036302	0.894459	5.10963	151.109	9.91895e-35	5.43175e-34	sowah	protein_coding
FBgn0033631	0.893665	6.55938	202.904	4.85541e-46	3.72281e-45	Sod3	protein_coding
FBgn0030893	0.893584	4.01506	100.925	9.55482e-24	3.68928e-23	RhoGAP16F	protein_coding
FBgn0267849	0.893535	5.68521	151.502	8.13944e-35	4.47788e-34	Syx7	protein_coding
FBgn0053002	0.893282	4.08486	106.948	4.56981e-25	1.83596e-24	mRpL27	protein_coding
FBgn0038869	0.892536	3.37032	77.1047	1.62132e-18	5.12149e-18	Smyd5	protein_coding
FBgn0034611	0.892435	5.31642	149.725	1.99139e-34	1.08291e-33	MFS16	protein_coding
FBgn0035337	0.892324	2.07654	22.1297	2.5483e-06	4.42139e-06	CG15877	protein_coding
FBgn0020235	0.892141	8.95823	158.997	1.87457e-36	1.09017e-35	ATPsyngamma	protein_coding
FBgn0038897	0.891293	3.97274	118.343	1.45854e-27	6.35066e-27	CG5849	protein_coding
FBgn0011361	0.891105	7.22396	198.45	4.55073e-45	3.36924e-44	ND-ACP	protein_coding
FBgn0263607	0.8906	3.93487	130.812	2.72169e-30	1.29831e-29	l(3)72Dp	protein_coding
FBgn0037469	0.890061	3.82224	87.8207	7.16646e-21	2.48338e-20	Dpck	protein_coding
FBgn0261995	0.889946	5.57246	154.476	1.82239e-35	1.03196e-34	CG42813	protein_coding
FBgn0250838	0.889634	7.68442	205.414	1.37527e-46	1.0697e-45	roh	protein_coding
FBgn0032665	0.889219	6.0463	194.341	3.5886e-44	2.59073e-43	CG15152	protein_coding
FBgn0003942	0.888998	10.2238	201.281	1.09699e-45	8.2846e-45	RpS27A	protein_coding
FBgn0037563	0.888543	6.43721	263.603	2.81245e-59	2.99823e-58	CG11672	protein_coding
FBgn0031245	0.888494	7.34605	233.06	1.2827e-52	1.15092e-51	CG3625	protein_coding
FBgn0051373	0.888319	4.17858	95.8598	1.23314e-22	4.58293e-22	CG31373	protein_coding
FBgn0039674	0.887794	6.88167	231.025	3.56239e-52	3.15138e-51	CG1907	protein_coding
FBgn0029897	0.887792	9.43761	55.8264	7.91602e-14	2.07019e-13	RpL17	protein_coding
FBgn0032849	0.887543	3.66978	79.1671	5.70735e-19	1.84145e-18	mRpS18B	protein_coding
FBgn0035825	0.887225	3.64478	81.2499	1.98901e-19	6.5094e-19	CG8111	protein_coding
FBgn0034564	0.886872	3.9384	73.144	1.20528e-17	3.6808e-17	CG9344	protein_coding
FBgn0030460	0.886541	3.58836	83.3738	6.79155e-20	2.25895e-19	CG2453	protein_coding
FBgn0040899	0.886175	4.4574	157.043	5.00797e-36	2.88351e-35	CG17776	protein_coding
FBgn0038325	0.884967	3.56266	91.7677	9.74703e-22	3.50493e-21	Atg4b	protein_coding
FBgn0285948	0.884848	9.83187	122.188	2.09989e-28	9.4376e-28	RpL27A	protein_coding
FBgn0030759	0.884588	3.62712	55.6549	8.63756e-14	2.2542e-13	CG13014	protein_coding
FBgn0026872	0.88411	3.92307	101.521	7.07017e-24	2.73833e-23	CG14777	protein_coding
FBgn0044030	0.883661	3.54861	44.863	2.11313e-11	4.91412e-11	mRpS14	protein_coding
FBgn0267384	0.883621	5.65343	140.369	2.21051e-32	1.128e-31	Ubc7	protein_coding
FBgn0032162	0.88336	4.80417	94.3413	2.65547e-22	9.74405e-22	CG4592	protein_coding
FBgn0031974	0.883218	3.53551	78.6234	7.51536e-19	2.41138e-18	CG12560	protein_coding
FBgn0032857	0.883216	2.9828	48.8198	2.80592e-12	6.81761e-12	CG10947	protein_coding
FBgn0027657	0.883054	6.97746	249.582	3.20334e-56	3.15602e-55	glob1	protein_coding
FBgn0016691	0.882671	8.54239	171.186	4.07598e-39	2.5431e-38	ATPsynO	protein_coding
FBgn0038313	0.882611	3.29039	48.2658	3.72178e-12	8.98784e-12	CG4338	protein_coding
FBgn0039341	0.882502	5.54757	132.121	1.40764e-30	6.76617e-30	CG5112	protein_coding
FBgn0015031	0.881869	7.97945	178.983	8.08145e-41	5.27359e-40	cype	protein_coding
FBgn0029785	0.881813	9.85637	194.184	3.8829e-44	2.80052e-43	RpL35	protein_coding
FBgn0020642	0.880979	6.82864	252.809	6.34109e-57	6.35543e-56	Lcp65Ac	protein_coding
FBgn0039741	0.880267	4.40554	133.783	6.09406e-31	2.96137e-30	CG7943	protein_coding
FBgn0026378	0.88015	4.03541	124.306	7.22168e-29	3.28682e-28	Rep	protein_coding
FBgn0000100	0.879905	10.5276	195.951	1.5972e-44	1.16535e-43	RpLP0	protein_coding
FBgn0036726	0.879593	6.35259	217.798	2.73325e-49	2.26379e-48	QIL1	protein_coding
FBgn0038783	0.879362	6.90976	249.147	3.98383e-56	3.90457e-55	CG4367	protein_coding
FBgn0038474	0.878932	3.89427	115.848	5.13047e-27	2.19706e-26	mRpS11	protein_coding
FBgn0025885	0.878883	7.23817	229.754	6.74558e-52	5.93249e-51	Inos	protein_coding
FBgn0036918	0.878769	5.17127	141.818	1.06574e-32	5.48669e-32	Pfdn6	protein_coding
FBgn0250791	0.878573	6.39885	243.109	8.25756e-55	7.88811e-54	alphaSnap	protein_coding
FBgn0034793	0.878503	4.81519	121.136	3.56883e-28	1.5935e-27	asrij	protein_coding
FBgn0038331	0.877553	5.66335	124.866	5.44414e-29	2.49286e-28	Ccm3	protein_coding
FBgn0031317	0.877406	4.09555	132.152	1.38621e-30	6.66741e-30	Charon	protein_coding
FBgn0030323	0.876765	2.67471	50.9714	9.37204e-13	2.32818e-12	Vlet	protein_coding
FBgn0038292	0.876649	8.52084	165.524	7.02862e-38	4.25158e-37	CG3987	protein_coding
FBgn0016687	0.876042	7.77684	201.357	1.05627e-45	7.98509e-45	Nurf-38	protein_coding
FBgn0016120	0.875715	8.17043	144.899	2.26011e-33	1.18872e-32	ATPsynD	protein_coding
FBgn0026089	0.875688	4.42639	133.126	8.48615e-31	4.10791e-30	CG14817	protein_coding
FBgn0038737	0.875437	2.5988	35.6902	2.31325e-09	4.82964e-09	CG11447	protein_coding
FBgn0052483	0.875043	6.3276	251.179	1.43672e-56	1.42857e-55	CG32483	protein_coding
FBgn0039252	0.874526	5.4683	122.119	2.17376e-28	9.75218e-28	CG11771	protein_coding
FBgn0028833	0.874129	6.49935	229.057	9.5695e-52	8.35751e-51	Dak1	protein_coding
FBgn0044510	0.873233	6.44564	153.931	2.39831e-35	1.35199e-34	mRpS5	protein_coding
FBgn0033945	0.873134	5.7705	160.18	1.0337e-36	6.07724e-36	CG12868	protein_coding
FBgn0033734	0.872851	4.86772	102.054	5.4027e-24	2.10006e-23	CG8520	protein_coding
FBgn0036551	0.87251	7.26095	242.61	1.06102e-54	1.01099e-53	CG17029	protein_coding
FBgn0033196	0.871738	4.42422	112.9	2.2697e-26	9.56219e-26	CG1358	protein_coding
FBgn0039020	0.871682	2.38493	30.4561	3.41515e-08	6.62208e-08	CG17141	protein_coding
FBgn0035590	0.871268	3.41165	65.716	5.20817e-16	1.49141e-15	Prpk	protein_coding
FBgn0031661	0.871111	4.98111	139.889	2.81495e-32	1.4316e-31	Gmd	protein_coding
FBgn0030529	0.870932	6.6571	273.437	2.02189e-61	2.24433e-60	Clic	protein_coding
FBgn0003378	0.870718	9.35295	151.889	6.69871e-35	3.69877e-34	Sgs8	protein_coding
FBgn0038426	0.870654	3.6209	88.919	4.11315e-21	1.43989e-20	mRpS33	protein_coding
FBgn0261682	0.870583	4.88787	117.209	2.58411e-27	1.11549e-26	CG42729	protein_coding
FBgn0085810	0.870564	5.74551	93.8068	3.47873e-22	1.27463e-21	CR41597	pseudogene
FBgn0003514	0.869597	7.66014	182.899	1.12855e-41	7.54736e-41	sqh	protein_coding
FBgn0034061	0.869579	5.1994	126.422	2.48589e-29	1.14594e-28	Ufc1	protein_coding
FBgn0033294	0.869406	6.3107	262.803	4.20266e-59	4.46762e-58	Mal-A4	protein_coding
FBgn0035335	0.869145	4.00071	114.127	1.22255e-26	5.18533e-26	mRpL23	protein_coding
FBgn0035519	0.868585	5.14546	126.683	2.17993e-29	1.00798e-28	CG1309	protein_coding
FBgn0026879	0.868485	6.07954	209.914	1.43418e-47	1.14144e-46	CG13364	protein_coding
FBgn0034429	0.868221	5.17226	99.533	1.92918e-23	7.39586e-23	AANATL4	protein_coding
FBgn0034744	0.867447	5.40178	110.44	7.84725e-26	3.23372e-25	Vps20	protein_coding
FBgn0034031	0.867369	6.87826	234.429	6.44741e-53	5.84767e-52	CG12963	protein_coding
FBgn0030136	0.866665	10.1206	188.821	5.75108e-43	4.01723e-42	RpS28b	protein_coding
FBgn0034176	0.866383	5.75235	140.865	1.72205e-32	8.81729e-32	ste24a	protein_coding
FBgn0015756	0.865594	10.3206	193.184	6.41833e-44	4.61153e-43	RpL9	protein_coding
FBgn0043783	0.865375	4.70485	111.211	5.3188e-26	2.20748e-25	CG32444	protein_coding
FBgn0000084	0.864925	4.60019	74.2207	6.98537e-18	2.15597e-17	AnxB10	protein_coding
FBgn0040383	0.864836	6.77612	217.319	3.47725e-49	2.87054e-48	CG5254	protein_coding
FBgn0030433	0.864781	4.26367	119.652	7.5398e-28	3.33299e-27	mRpL49	protein_coding
FBgn0038871	0.86451	3.64561	97.6103	5.09382e-23	1.91577e-22	CG3337	protein_coding
FBgn0037435	0.864354	2.23818	29.1023	6.86558e-08	1.30804e-07	CG18048	protein_coding
FBgn0024980	0.863812	3.99329	121.148	3.54629e-28	1.58437e-27	Syx4	protein_coding
FBgn0034291	0.863752	9.00816	155.729	9.7038e-36	5.52816e-35	CG5770	protein_coding
FBgn0262736	0.863648	10.8089	198.778	3.85938e-45	2.86301e-44	Vha16-1	protein_coding
FBgn0015834	0.863379	7.30438	238.974	6.58397e-54	6.15675e-53	eIF3i	protein_coding
FBgn0034628	0.86283	5.41648	140.513	2.05647e-32	1.05011e-31	Acox57D-p	protein_coding
FBgn0038206	0.862772	5.12814	128.298	9.65757e-30	4.52106e-29	twf	protein_coding
FBgn0050043	0.862466	6.82139	238.945	6.679e-54	6.23787e-53	CG30043	protein_coding
FBgn0262515	0.862395	8.89342	157.002	5.11266e-36	2.93929e-35	VhaAC45	protein_coding
FBgn0285951	0.862005	3.8889	111.142	5.50682e-26	2.283e-25	mRpS34	protein_coding
FBgn0038438	0.861892	5.26243	115.917	4.95718e-27	2.12406e-26	Der-2	protein_coding
FBgn0086472	0.86172	10.3653	181.295	2.5271e-41	1.67371e-40	RpS25	protein_coding
FBgn0003231	0.861621	8.23558	156.23	7.53929e-36	4.31135e-35	ref(2)P	protein_coding
FBgn0028746	0.861277	3.51831	77.2508	1.50569e-18	4.76422e-18	CG18508	protein_coding
FBgn0042092	0.860698	2.22399	23.6018	1.18477e-06	2.09713e-06	CG13773	protein_coding
FBgn0035781	0.860637	10.5968	203.458	3.67573e-46	2.83562e-45	CG8560	protein_coding
FBgn0261608	0.859865	9.67182	78.5134	7.94569e-19	2.54729e-18	RpL37A	protein_coding
FBgn0032787	0.859722	3.68602	116.83	3.12742e-27	1.3477e-26	CG10195	protein_coding
FBgn0038466	0.859303	6.84022	243.097	8.30496e-55	7.92335e-54	CG8907	protein_coding
FBgn0051633	0.858803	3.40265	77.867	1.10215e-18	3.50799e-18	CG31633	protein_coding
FBgn0261639	0.858018	5.71658	88.4146	5.30782e-21	1.85123e-20	CR42722	pseudogene
FBgn0011566	0.857896	2.52504	33.7023	6.42247e-09	1.30194e-08	Smyd3	protein_coding
FBgn0035334	0.857658	5.65125	117.966	1.76384e-27	7.65785e-27	CG8993	protein_coding
FBgn0025814	0.857652	7.33418	154.66	1.6619e-35	9.42491e-35	Mgstl	protein_coding
FBgn0001089	0.857211	3.55335	95.5003	1.47865e-22	5.47916e-22	Gal	protein_coding
FBgn0035082	0.857108	5.11814	104.132	1.89248e-24	7.48355e-24	CG2811	protein_coding
FBgn0032824	0.856987	5.32994	121.391	3.13805e-28	1.40365e-27	CG13962	protein_coding
FBgn0052248	0.85665	2.31366	21.6462	3.27865e-06	5.64697e-06	CG32248	protein_coding
FBgn0260972	0.856321	5.10964	124.668	6.01683e-29	2.74509e-28	alc	protein_coding
FBgn0032025	0.856255	4.78294	127.639	1.34656e-29	6.26872e-29	CG7778	protein_coding
FBgn0031060	0.855589	2.97596	28.9881	7.28251e-08	1.38502e-07	CG14231	protein_coding
FBgn0034642	0.854806	4.52499	95.3413	1.60237e-22	5.92593e-22	CG15674	protein_coding
FBgn0000455	0.854806	6.80909	196.053	1.51783e-44	1.11175e-43	Dip-C	protein_coding
FBgn0025381	0.854593	5.4748	86.3473	1.50954e-20	5.15281e-20	rush	protein_coding
FBgn0032453	0.854575	7.41209	202.084	7.3281e-46	5.57335e-45	CG6180	protein_coding
FBgn0036742	0.854012	2.56806	31.2542	2.26361e-08	4.43714e-08	CG7497	protein_coding
FBgn0015663	0.85358	2.94787	52.0194	5.49547e-13	1.37972e-12	Dot	protein_coding
FBgn0261640	0.852997	5.71713	86.3142	1.53505e-20	5.23752e-20	CR42723	pseudogene
FBgn0023536	0.852952	2.70279	34.4906	4.28319e-09	8.76048e-09	CG3156	protein_coding
FBgn0027496	0.852502	6.04666	208.423	3.03299e-47	2.39368e-46	epsilonCOP	protein_coding
FBgn0283535	0.852142	9.21983	143.65	4.23701e-33	2.20999e-32	Vha26	protein_coding
FBgn0031968	0.851706	5.8482	171.19	4.0679e-39	2.54227e-38	CG7231	protein_coding
FBgn0010395	0.851518	5.23163	130.432	3.29674e-30	1.56965e-29	Itgbn	protein_coding
FBgn0038981	0.850581	6.47675	236.102	2.78342e-53	2.55214e-52	CG5346	protein_coding
FBgn0015793	0.850027	3.15042	65.8306	4.91382e-16	1.40819e-15	Rab19	protein_coding
FBgn0086347	0.84957	7.45021	201.669	9.02892e-46	6.84618e-45	Myo31DF	protein_coding
FBgn0017567	0.849375	5.89199	180.673	3.45606e-41	2.28094e-40	ND-23	protein_coding
FBgn0030688	0.848687	8.44995	159.62	1.37014e-36	8.01764e-36	CG8952	protein_coding
FBgn0046302	0.848535	8.75709	151.663	7.50773e-35	4.13639e-34	CG10650	protein_coding
FBgn0039291	0.848285	3.66149	84.3666	4.11025e-20	1.37501e-19	CG13663	protein_coding
FBgn0023197	0.847877	12.1231	256.816	8.48166e-58	8.63868e-57	Jon74E	protein_coding
FBgn0010198	0.847815	10.26	168.108	1.91584e-38	1.17396e-37	RpS15Aa	protein_coding
FBgn0052446	0.846528	5.81503	175.46	4.74995e-40	3.04943e-39	Atox1	protein_coding
FBgn0040532	0.846348	5.80219	136.261	1.74975e-31	8.65915e-31	CG8369	protein_coding
FBgn0002573	0.846168	1.54838	8.65967	0.00325331	0.00449499	sens	protein_coding
FBgn0028473	0.84613	7.80867	188.199	7.86119e-43	5.4709e-42	Non1	protein_coding
FBgn0036990	0.8449	3.8754	105.007	1.21735e-24	4.83413e-24	mRpL15	protein_coding
FBgn0036762	0.844556	7.90442	169.343	1.02942e-38	6.34919e-38	CG7430	protein_coding
FBgn0011016	0.844519	7.56664	208.903	2.38374e-47	1.88326e-46	SsRbeta	protein_coding
FBgn0026374	0.844495	3.47498	83.4992	6.37427e-20	2.12391e-19	Rhp	protein_coding
FBgn0040837	0.844296	2.84379	41.7471	1.03875e-10	2.33494e-10	CG8620	protein_coding
FBgn0039671	0.844151	6.71379	237.164	1.63335e-53	1.50865e-52	CG11470	protein_coding
FBgn0010409	0.843881	9.99141	164.796	1.01348e-37	6.12068e-37	RpL18A	protein_coding
FBgn0034057	0.843562	5.15973	114.757	8.89638e-27	3.78397e-26	CG8314	protein_coding
FBgn0023507	0.8435	8.24643	141.122	1.51323e-32	7.76921e-32	D2hgdh	protein_coding
FBgn0030484	0.843218	7.07494	234.799	5.35675e-53	4.87018e-52	GstT4	protein_coding
FBgn0261592	0.843036	10.3176	126.04	3.01286e-29	1.38463e-28	RpS6	protein_coding
FBgn0034602	0.842772	4.47571	181.7	2.06229e-41	1.36947e-40	Lapsyn	protein_coding
FBgn0034958	0.842462	5.47777	123.498	1.0847e-28	4.91902e-28	CG3907	protein_coding
FBgn0032644	0.842349	3.01698	58.4279	2.10875e-14	5.64406e-14	CG5131	protein_coding
FBgn0037070	0.841142	6.63626	174.804	6.60833e-40	4.21735e-39	CG11309	protein_coding
FBgn0260756	0.840995	2.38171	25.4589	4.51913e-07	8.19593e-07	CG42554	protein_coding
FBgn0040070	0.840725	8.38941	153.207	3.45089e-35	1.93378e-34	Trx-2	protein_coding
FBgn0027569	0.840693	5.39956	122.494	1.79967e-28	8.09797e-28	cert	protein_coding
FBgn0015245	0.840552	7.88209	114.256	1.1453e-26	4.86043e-26	Hsp60A	protein_coding
FBgn0004687	0.840516	8.43032	149.238	2.5441e-34	1.37949e-33	Mlc-c	protein_coding
FBgn0001987	0.840458	5.64646	122.965	1.41924e-28	6.40912e-28	Gli	protein_coding
FBgn0029885	0.840199	4.47655	148.413	3.85271e-34	2.07859e-33	CG3224	protein_coding
FBgn0051694	0.840108	6.51305	234.894	5.10592e-53	4.65336e-52	CG31694	protein_coding
FBgn0032595	0.839813	4.14673	118.522	1.33256e-27	5.8223e-27	CG17996	protein_coding
FBgn0086708	0.83879	5.09761	99.205	2.27672e-23	8.69722e-23	stv	protein_coding
FBgn0035165	0.838647	8.32938	159.028	1.84512e-36	1.07387e-35	CG13887	protein_coding
FBgn0027287	0.838237	5.62824	126.869	1.98474e-29	9.19987e-29	Gmap	protein_coding
FBgn0029514	0.837921	2.58347	30.6796	3.0435e-08	5.9136e-08	312	protein_coding
FBgn0020618	0.83769	10.3896	193.149	6.53001e-44	4.68731e-43	Rack1	protein_coding
FBgn0002031	0.837615	6.85628	169.315	1.04397e-38	6.43372e-38	l(2)37Cc	protein_coding
FBgn0064225	0.83737	10.8067	205.441	1.3566e-46	1.05627e-45	RpL5	protein_coding
FBgn0032138	0.837217	6.54028	260.448	1.37011e-58	1.44225e-57	CG4364	protein_coding
FBgn0285947	0.837007	9.94769	59.5851	1.17117e-14	3.16952e-14	RpS10b	protein_coding
FBgn0039159	0.836431	3.56607	66.4037	3.67405e-16	1.05813e-15	mRpS24	protein_coding
FBgn0029762	0.836329	5.90971	182.034	1.7434e-41	1.16078e-40	NAAT1	protein_coding
FBgn0014865	0.83611	5.06551	91.9226	9.01352e-22	3.24581e-21	Mtk	protein_coding
FBgn0260779	0.835442	3.15647	71.0478	3.48682e-17	1.04911e-16	GatA	protein_coding
FBgn0051072	0.835408	7.94022	153.181	3.4976e-35	1.9585e-34	Lerp	protein_coding
FBgn0036271	0.835185	5.51515	118.862	1.12276e-27	4.92564e-27	Pbgs	protein_coding
FBgn0036255	0.835172	2.60516	32.4864	1.20031e-08	2.39141e-08	Atg12	protein_coding
FBgn0037535	0.834969	3.27044	68.2904	1.41107e-16	4.13019e-16	PIG-H	protein_coding
FBgn0030311	0.833805	5.08709	33.3165	7.83165e-09	1.57869e-08	CG11699	protein_coding
FBgn0035044	0.833724	4.39429	115.469	6.21147e-27	2.65546e-26	CG3663	protein_coding
FBgn0037144	0.833135	4.60716	91.4654	1.13563e-21	4.06679e-21	CG7458	protein_coding
FBgn0035944	0.832737	5.30185	131.367	2.05847e-30	9.84434e-30	CG5021	protein_coding
FBgn0036342	0.832681	3.60549	84.6244	3.60794e-20	1.21181e-19	CG11279	protein_coding
FBgn0026428	0.832472	6.63012	124.684	5.96745e-29	2.72586e-28	HDAC6	protein_coding
FBgn0010622	0.831776	4.49448	66.7609	3.06513e-16	8.85808e-16	DCTN3-p24	protein_coding
FBgn0030669	0.831172	4.49419	89.1816	3.60191e-21	1.26209e-20	CG9240	protein_coding
FBgn0013681	0.830978	7.02388	65.699	5.25312e-16	1.50371e-15	mt:ND3	protein_coding
FBgn0031660	0.830935	5.90847	161.303	5.87517e-37	3.47849e-36	mRpL28	protein_coding
FBgn0014455	0.830607	7.17392	222.955	2.05092e-50	1.74664e-49	Ahcy	protein_coding
FBgn0038425	0.830583	2.41226	25.6174	4.16266e-07	7.56547e-07	CG14881	protein_coding
FBgn0266724	0.830499	3.49074	76.2817	2.45948e-18	7.72379e-18	Trs20	protein_coding
FBgn0016123	0.829982	7.75554	165.457	7.26929e-38	4.39364e-37	Alp4	protein_coding
FBgn0039818	0.829297	4.80728	112.454	2.84222e-26	1.19541e-25	CG11318	protein_coding
FBgn0028394	0.829065	4.86589	90.961	1.46534e-21	5.22683e-21	CG17834	protein_coding
FBgn0005593	0.828849	10.421	184.237	5.7591e-42	3.89644e-41	RpL7	protein_coding
FBgn0030718	0.828845	7.08586	182.942	1.10439e-41	7.39236e-41	ND-20	protein_coding
FBgn0035206	0.827525	5.8666	171.308	3.83204e-39	2.40283e-38	CG9186	protein_coding
FBgn0263782	0.82727	4.66445	95.7875	1.27903e-22	4.75114e-22	Hmgcr	protein_coding
FBgn0036756	0.827138	5.04646	111.722	4.11111e-26	1.71664e-25	Cln3	protein_coding
FBgn0031522	0.826197	4.28147	96.4462	9.17019e-23	3.42496e-22	CG3285	protein_coding
FBgn0050015	0.82602	5.26903	117.143	2.6715e-27	1.15255e-26	CG30015	protein_coding
FBgn0038307	0.825841	3.64716	91.7283	9.94331e-22	3.5721e-21	mRpS10	protein_coding
FBgn0028697	0.82576	9.80694	138.371	6.04696e-32	3.05264e-31	RpL15	protein_coding
FBgn0039459	0.825621	2.92657	36.6853	1.38823e-09	2.94985e-09	IntS12	protein_coding
FBgn0033972	0.824599	4.56094	91.0339	1.41231e-21	5.04242e-21	Ciao1	protein_coding
FBgn0040364	0.824119	7.4256	186.952	1.47133e-42	1.01551e-41	CG11378	protein_coding
FBgn0030616	0.824084	10.1064	129.576	5.07432e-30	2.40082e-29	RpL37a	protein_coding
FBgn0034304	0.823899	3.25532	69.5508	7.44705e-17	2.20631e-16	CG5742	protein_coding
FBgn0039757	0.823656	10.0956	145.08	2.06272e-33	1.08794e-32	RpS7	protein_coding
FBgn0027615	0.823581	4.23796	115.214	7.06601e-27	3.01737e-26	CG6404	protein_coding
FBgn0028507	0.823573	4.06753	111.627	4.31331e-26	1.79908e-25	CG3793	protein_coding
FBgn0040237	0.82324	4.7448	98.02	4.14169e-23	1.56471e-22	bor	protein_coding
FBgn0033883	0.823174	5.6288	106.267	6.44552e-25	2.57718e-24	CG16935	protein_coding
FBgn0037108	0.822587	5.83704	159.741	1.28901e-36	7.55466e-36	Alg11	protein_coding
FBgn0002641	0.822094	4.2538	97.2225	6.19585e-23	2.32792e-22	mal	protein_coding
FBgn0030431	0.821769	3.38199	60.112	8.96082e-15	2.4373e-14	CG4407	protein_coding
FBgn0031824	0.821638	5.40591	94.6138	2.31403e-22	8.51186e-22	CG9547	protein_coding
FBgn0034259	0.821382	5.72704	126.118	2.89679e-29	1.33291e-28	P32	protein_coding
FBgn0027109	0.82127	2.34559	26.1533	3.15362e-07	5.77334e-07	NPF	protein_coding
FBgn0263510	0.820947	4.48787	73.6433	9.35907e-18	2.87212e-17	nclb	protein_coding
FBgn0033672	0.820807	4.88385	109.915	1.02288e-25	4.19906e-25	rho-7	protein_coding
FBgn0034371	0.820417	3.4483	69.1518	9.11707e-17	2.68524e-16	SP2637	protein_coding
FBgn0001125	0.819971	7.7648	171.207	4.03191e-39	2.52187e-38	Got2	protein_coding
FBgn0045866	0.819721	6.89239	221.131	5.12511e-50	4.30635e-49	bai	protein_coding
FBgn0028516	0.819662	3.25181	45.1391	1.83522e-11	4.28501e-11	ZnT35C	protein_coding
FBgn0027083	0.819587	2.58357	32.8691	9.85769e-09	1.9739e-08	MetRS-m	protein_coding
FBgn0039681	0.818659	2.79263	68.8421	1.0667e-16	3.13317e-16	CG7582	protein_coding
FBgn0032001	0.818597	4.39841	95.8811	1.21995e-22	4.53616e-22	CG8360	protein_coding
FBgn0015794	0.81794	5.2637	129.212	6.09526e-30	2.88025e-29	Rab18	protein_coding
FBgn0050051	0.817687	2.98281	52.7232	3.84032e-13	9.71293e-13	Tmem18	protein_coding
FBgn0031600	0.817599	4.67361	99.5417	1.92081e-23	7.36748e-23	CG3652	protein_coding
FBgn0085359	0.817204	8.95849	139.631	3.20546e-32	1.628e-31	CG34330	protein_coding
FBgn0019940	0.817153	1.93803	15.6353	7.68091e-05	0.000120281	Rh6	protein_coding
FBgn0038761	0.817109	3.21401	65.9633	4.59401e-16	1.32006e-15	CG17190	protein_coding
FBgn0052107	0.817108	3.23365	62.379	2.83331e-15	7.86543e-15	CG32107	protein_coding
FBgn0040890	0.81623	3.68989	74.8942	4.96633e-18	1.53974e-17	ksh	protein_coding
FBgn0031049	0.815587	6.99546	201.396	1.03578e-45	7.83805e-45	Sec61gamma	protein_coding
FBgn0037687	0.815575	4.35474	108.799	1.7962e-25	7.30597e-25	CG8132	protein_coding
FBgn0250874	0.814957	4.81793	100.871	9.81882e-24	3.78927e-23	ttm50	protein_coding
FBgn0029648	0.81487	5.15452	108.894	1.71234e-25	6.97242e-25	CG3603	protein_coding
FBgn0034058	0.81483	4.73123	100.031	1.49998e-23	5.76215e-23	Pex11	protein_coding
FBgn0036046	0.814787	2.32361	16.5035	4.85609e-05	7.71345e-05	Ilp2	protein_coding
FBgn0002590	0.814726	9.4864	128.826	7.40319e-30	3.48084e-29	RpS5a	protein_coding
FBgn0020305	0.814711	3.49381	76.697	1.99302e-18	6.27459e-18	dbe	protein_coding
FBgn0050291	0.814524	5.06429	120.786	4.25599e-28	1.89136e-27	CG30291	protein_coding
FBgn0022023	0.81373	7.67653	171.212	4.02298e-39	2.51837e-38	eIF3h	protein_coding
FBgn0028970	0.813515	4.29249	106.464	5.8336e-25	2.33747e-24	betaggt-II	protein_coding
FBgn0069242	0.813273	6.71778	232.515	1.6859e-52	1.50374e-51	eca	protein_coding
FBgn0038973	0.813069	10.6864	185.468	3.1018e-42	2.11568e-41	Pebp1	protein_coding
FBgn0025682	0.812702	5.58096	97.6675	4.94884e-23	1.86218e-22	scf	protein_coding
FBgn0036334	0.812215	6.08964	160.47	8.93002e-37	5.26647e-36	CG11267	protein_coding
FBgn0038893	0.811738	3.3642	53.9449	2.06192e-13	5.26527e-13	Archease	protein_coding
FBgn0061198	0.811613	3.61199	36.4233	1.58796e-09	3.35721e-09	HSPC300	protein_coding
FBgn0038846	0.811552	1.99768	13.7091	0.000213423	0.000324178	CG5697	protein_coding
FBgn0015765	0.811355	4.80801	105.113	1.15367e-24	4.58608e-24	p38a	protein_coding
FBgn0034814	0.810995	2.65663	34.6408	3.96506e-09	8.13188e-09	CG9890	protein_coding
FBgn0036318	0.810782	6.99811	236.207	2.64085e-53	2.42733e-52	Wbp2	protein_coding
FBgn0001104	0.809898	5.49397	125.84	3.33238e-29	1.53054e-28	Galphai	protein_coding
FBgn0262511	0.80988	8.25608	136.539	1.5209e-31	7.55638e-31	Vha44	protein_coding
FBgn0029853	0.809782	3.11406	59.0956	1.50192e-14	4.05588e-14	CG3781	protein_coding
FBgn0023477	0.809295	8.07545	132.485	1.17165e-30	5.64624e-30	Taldo	protein_coding
FBgn0051370	0.809174	4.07118	113.81	1.43434e-26	6.07681e-26	CG31370	protein_coding
FBgn0031637	0.808408	5.89386	129.105	6.43115e-30	3.03707e-29	mxt	protein_coding
FBgn0034743	0.807785	8.78975	60.2542	8.3363e-15	2.27072e-14	RpS16	protein_coding
FBgn0039966	0.807465	3.00775	61.254	5.01668e-15	1.37844e-14	Rab21	protein_coding
FBgn0086904	0.807426	8.75099	118.385	1.42821e-27	6.22222e-27	Nacalpha	protein_coding
FBgn0030086	0.807374	6.7864	215.451	8.88547e-49	7.23216e-48	CCT2	protein_coding
FBgn0030984	0.806974	3.33049	56.5855	5.38071e-14	1.41551e-13	tgy	protein_coding
FBgn0039555	0.806786	5.03339	119.338	8.83407e-28	3.89599e-27	mRpS22	protein_coding
FBgn0000061	0.80675	2.88318	53.886	2.12469e-13	5.42106e-13	al	protein_coding
FBgn0085484	0.806578	7.15172	210.719	9.57215e-48	7.65061e-47	Pdxk	protein_coding
FBgn0036774	0.806493	3.96428	75.6555	3.37741e-18	1.05232e-17	mRpS26	protein_coding
FBgn0032261	0.806257	3.17631	56.0601	7.02881e-14	1.84137e-13	CG6094	protein_coding
FBgn0037293	0.806134	4.89559	104.277	1.75889e-24	6.96259e-24	CG12007	protein_coding
FBgn0031285	0.805403	7.84168	158.38	2.55583e-36	1.47951e-35	CG3662	protein_coding
FBgn0037328	0.805383	9.34671	71.5493	2.70423e-17	8.16904e-17	RpL35A	protein_coding
FBgn0085424	0.804848	4.37564	135.985	2.0103e-31	9.91599e-31	nub	protein_coding
FBgn0029828	0.80482	5.05553	123.126	1.30873e-28	5.91717e-28	CG6067	protein_coding
FBgn0004057	0.804692	4.89476	93.7053	3.66188e-22	1.34044e-21	Zw	protein_coding
FBgn0003660	0.804509	7.31251	194.803	2.845e-44	2.05588e-43	Syb	protein_coding
FBgn0029608	0.804011	4.77849	97.7227	4.81263e-23	1.81183e-22	CG3091	protein_coding
FBgn0039109	0.803881	5.71314	113.477	1.69666e-26	7.17201e-26	CG10365	protein_coding
FBgn0014396	0.803874	2.23968	26.1699	3.12665e-07	5.72535e-07	tim	protein_coding
FBgn0036889	0.803708	2.81966	50.3053	1.31597e-12	3.24556e-12	CG14100	protein_coding
FBgn0033304	0.803189	5.19261	100.211	1.37e-23	5.2682e-23	Cyp6a13	protein_coding
FBgn0037024	0.803136	6.53629	129.051	6.60929e-30	3.11923e-29	tzn	protein_coding
FBgn0026878	0.802956	2.92983	13.8569	0.000197275	0.000300376	CG4325	protein_coding
FBgn0033989	0.802755	4.11251	104.213	1.81707e-24	7.18912e-24	CG7639	protein_coding
FBgn0013674	0.802616	13.3432	274.465	1.20757e-61	1.35237e-60	mt:CoI	protein_coding
FBgn0261955	0.80243	8.63682	117.314	2.44979e-27	1.05811e-26	kdn	protein_coding
FBgn0033913	0.802025	7.05987	175.865	3.87586e-40	2.49465e-39	CG8468	protein_coding
FBgn0039274	0.801858	3.14231	50.5291	1.17413e-12	2.90716e-12	CG11920	protein_coding
FBgn0031256	0.801841	5.53053	95.7039	1.33417e-22	4.94864e-22	shv	protein_coding
FBgn0029118	0.801834	6.74033	200.178	1.91009e-45	1.43533e-44	Sucb	protein_coding
FBgn0031459	0.801538	7.01967	171.055	4.35323e-39	2.71384e-38	CG2862	protein_coding
FBgn0034141	0.801256	6.04317	132.593	1.1097e-30	5.35455e-30	CG8311	protein_coding
FBgn0033571	0.801171	4.10219	92.4377	6.94771e-22	2.51754e-21	Rpb5	protein_coding
FBgn0004914	0.801001	4.77493	86.6904	1.26912e-20	4.33999e-20	Hnf4	protein_coding
FBgn0035040	0.800512	5.89971	181.718	2.04375e-41	1.35836e-40	CG4741	protein_coding
FBgn0030239	0.80021	5.15589	92.2972	7.45883e-22	2.69627e-21	CG17333	protein_coding
FBgn0053774	0.800128	4.55609	85.2148	2.67655e-20	9.03816e-20	CG33774	protein_coding
FBgn0038400	0.79983	7.61434	151.636	7.61059e-35	4.19e-34	CG5903	protein_coding
FBgn0067628	0.79945	2.05429	17.5361	2.81898e-05	4.54528e-05	CG33331	protein_coding
FBgn0031951	0.799178	4.30552	94.5816	2.35197e-22	8.64299e-22	r2d2	protein_coding
FBgn0035043	0.798665	6.49863	185.441	3.14368e-42	2.14231e-41	CG4781	protein_coding
FBgn0040337	0.798447	3.56416	73.2075	1.16714e-17	3.56722e-17	CG3021	protein_coding
FBgn0019830	0.798396	6.71826	161.169	6.28534e-37	3.71841e-36	colt	protein_coding
FBgn0032646	0.798222	4.8134	98.758	2.85328e-23	1.08557e-22	mEFTs	protein_coding
FBgn0038424	0.797833	4.68538	104.833	1.32855e-24	5.26738e-24	CG17565	protein_coding
FBgn0037846	0.797801	4.97346	84.9433	3.07049e-20	1.03499e-19	CG6574	protein_coding
FBgn0015797	0.797196	6.38737	221.188	4.98116e-50	4.19475e-49	Rab6	protein_coding
FBgn0027095	0.797085	6.34121	191.893	1.22797e-43	8.74783e-43	Manf	protein_coding
FBgn0039135	0.796928	5.42258	100.374	1.26161e-23	4.85884e-23	CG13603	protein_coding
FBgn0036887	0.796354	5.64197	110.966	6.01857e-26	2.49242e-25	CG9231	protein_coding
FBgn0029858	0.796209	2.44298	25.7168	3.95377e-07	7.1997e-07	mldr	protein_coding
FBgn0038319	0.795913	4.60888	83.6269	5.97559e-20	1.99195e-19	mRpL9	protein_coding
FBgn0034318	0.795677	7.48035	156.594	6.27767e-36	3.59535e-35	CG14500	protein_coding
FBgn0002869	0.79524	4.47324	100.542	1.15903e-23	4.47062e-23	MtnB	protein_coding
FBgn0033699	0.795045	9.81387	108.553	2.03389e-25	8.25494e-25	RpS11	protein_coding
FBgn0037199	0.794902	4.95006	90.0533	2.31833e-21	8.19188e-21	CG11137	protein_coding
FBgn0031062	0.794189	2.79191	49.991	1.54452e-12	3.79558e-12	CG14230	protein_coding
FBgn0027794	0.793707	4.46854	102.949	3.43945e-24	1.35016e-23	Lrpprc2	protein_coding
FBgn0038360	0.793451	4.58639	70.5621	4.46003e-17	1.33341e-16	CG9590	protein_coding
FBgn0035779	0.793038	8.25315	122.682	1.63652e-28	7.37264e-28	CG8562	protein_coding
FBgn0039580	0.79276	6.4603	190.28	2.76144e-43	1.94332e-42	Gfat2	protein_coding
FBgn0035906	0.792486	6.32545	203.889	2.95916e-46	2.2875e-45	GstO2	protein_coding
FBgn0039126	0.792399	3.62691	68.5321	1.24826e-16	3.6565e-16	CG13601	protein_coding
FBgn0038387	0.791837	3.35904	58.8851	1.67157e-14	4.50433e-14	blp	protein_coding
FBgn0016078	0.791784	5.40435	109.539	1.23653e-25	5.06781e-25	wun	protein_coding
FBgn0259982	0.791499	2.13166	16.6269	4.55003e-05	7.23799e-05	l(2)35Cc	protein_coding
FBgn0033271	0.790654	3.65942	63.2114	1.85673e-15	5.19263e-15	CG8708	protein_coding
FBgn0000150	0.790215	9.2907	89.8451	2.57558e-21	9.08809e-21	awd	protein_coding
FBgn0037999	0.789947	3.4995	63.563	1.55323e-15	4.35679e-15	CG4860	protein_coding
FBgn0036847	0.789623	3.85966	79.9707	3.80012e-19	1.23508e-18	CNPYb	protein_coding
FBgn0040666	0.78952	3.74302	71.3892	2.9327e-17	8.85212e-17	CG12848	protein_coding
FBgn0037110	0.789512	4.63887	67.3867	2.23144e-16	6.49359e-16	ORMDL	protein_coding
FBgn0037146	0.789486	7.95182	113.11	2.04142e-26	8.61005e-26	CG7470	protein_coding
FBgn0029826	0.789337	5.2913	95.221	1.70271e-22	6.28775e-22	CG6041	protein_coding
FBgn0036740	0.789242	5.73139	117.895	1.82847e-27	7.92932e-27	Vps60	protein_coding
FBgn0039140	0.78915	5.16187	119.766	7.11741e-28	3.14812e-27	Miro	protein_coding
FBgn0034232	0.789115	3.21067	41.5514	1.1481e-10	2.57078e-10	CG4866	protein_coding
FBgn0037225	0.788747	2.23871	13.029	0.000306706	0.00046067	TwdlG	protein_coding
FBgn0024196	0.788723	5.43197	102.935	3.46285e-24	1.35864e-23	robl	protein_coding
FBgn0031774	0.788485	2.88048	47.9361	4.40333e-12	1.05795e-11	CG9147	protein_coding
FBgn0050185	0.788002	4.5282	68.6706	1.16364e-16	3.41524e-16	AIMP3	protein_coding
FBgn0040636	0.787437	5.49064	107.288	3.84989e-25	1.55585e-24	CG13255	protein_coding
FBgn0003714	0.787124	4.34956	77.3368	1.44158e-18	4.56905e-18	tko	protein_coding
FBgn0024973	0.786809	4.71024	66.9079	2.84491e-16	8.22797e-16	CG2701	protein_coding
FBgn0031361	0.786038	2.66222	29.3466	6.05221e-08	1.1557e-07	CG17652	protein_coding
FBgn0036005	0.785822	3.02589	33.947	5.66327e-09	1.15113e-08	pall	protein_coding
FBgn0042112	0.785662	3.55465	58.3718	2.16976e-14	5.80322e-14	mRpL36	protein_coding
FBgn0034709	0.785648	6.49009	204.273	2.44055e-46	1.89048e-45	Swim	protein_coding
FBgn0262731	0.785469	3.74538	64.4396	9.95385e-16	2.81826e-15	CG33941	protein_coding
FBgn0262964	0.784807	4.41688	102.297	4.78033e-24	1.86391e-23	CR43275	pseudogene
FBgn0026150	0.784678	6.66771	206.199	9.27142e-47	7.27146e-46	ApepP	protein_coding
FBgn0036237	0.784478	4.77299	87.5967	8.02576e-21	2.77096e-20	viaf	protein_coding
FBgn0015338	0.784403	4.94432	82.5818	1.01386e-19	3.35152e-19	CG5861	protein_coding
FBgn0028491	0.783971	8.69838	129.769	4.60462e-30	2.18133e-29	CG2930	protein_coding
FBgn0032400	0.783551	9.38857	110.171	8.99012e-26	3.69659e-25	CG6770	protein_coding
FBgn0036752	0.783427	6.10861	179.924	5.03466e-41	3.30542e-40	Adgf-A	protein_coding
FBgn0031004	0.782802	7.04743	197.688	6.67485e-45	4.92254e-44	CG7992	protein_coding
FBgn0029975	0.782649	5.88926	161.774	4.63425e-37	2.7481e-36	spidey	protein_coding
FBgn0031106	0.781955	3.29846	42.1206	8.58156e-11	1.94174e-10	Syx16	protein_coding
FBgn0285937	0.781871	7.7247	148.976	2.90192e-34	1.57125e-33	Rab1	protein_coding
FBgn0037718	0.781861	6.03972	153.003	3.82411e-35	2.13816e-34	P58IPK	protein_coding
FBgn0027844	0.781701	7.53834	172.347	2.27251e-39	1.4345e-38	CAH1	protein_coding
FBgn0039336	0.781126	2.13537	19.9385	7.99754e-06	1.34009e-05	CG4553	protein_coding
FBgn0027779	0.780437	8.51915	136.752	1.36632e-31	6.79732e-31	VhaSFD	protein_coding
FBgn0261436	0.780295	5.31936	114.883	8.34621e-27	3.55398e-26	DhpD	protein_coding
FBgn0038808	0.779599	3.94289	90.6046	1.75455e-21	6.22894e-21	Srp14	protein_coding
FBgn0037102	0.778968	4.23171	99.9971	1.52618e-23	5.85983e-23	CRIF	protein_coding
FBgn0266633	0.778449	2.5697	25.4934	4.43891e-07	8.05394e-07	asRNA:CR45140	ncRNA
FBgn0031413	0.778124	1.91724	14.3217	0.00015408	0.000236037	CG9967	protein_coding
FBgn0036467	0.777593	9.54259	111.409	4.81484e-26	2.00273e-25	CG12310	protein_coding
FBgn0034968	0.777435	9.87107	143.871	3.79115e-33	1.9788e-32	RpL12	protein_coding
FBgn0036579	0.777259	3.38242	59.5652	1.1831e-14	3.20065e-14	CG5027	protein_coding
FBgn0035518	0.776909	3.14162	50.3803	1.26656e-12	3.12781e-12	CG15011	protein_coding
FBgn0033100	0.776692	4.37072	126.065	2.97534e-29	1.36822e-28	CG3420	protein_coding
FBgn0285949	0.77571	9.86806	118.757	1.18372e-27	5.18704e-27	RpL31	protein_coding
FBgn0260407	0.775679	3.19613	54.984	1.21516e-13	3.14262e-13	mRpS23	protein_coding
FBgn0038167	0.775483	3.8227	72.5179	1.65521e-17	5.04257e-17	Lkb1	protein_coding
FBgn0030345	0.774872	2.78524	44.6747	2.32643e-11	5.39684e-11	CG1847	protein_coding
FBgn0038049	0.774797	4.80153	96.3478	9.63764e-23	3.59776e-22	CG5844	protein_coding
FBgn0262467	0.774611	4.54882	85.931	1.86329e-20	6.33166e-20	Scox	protein_coding
FBgn0002023	0.774524	3.17122	54.4477	1.59637e-13	4.09525e-13	Lim3	protein_coding
FBgn0020653	0.774463	7.82447	143.956	3.63166e-33	1.89687e-32	Trxr-1	protein_coding
FBgn0011555	0.774227	8.72335	123.205	1.25758e-28	5.68931e-28	thetaTry	protein_coding
FBgn0260859	0.774176	3.6023	70.9819	3.60517e-17	1.08385e-16	Bet3	protein_coding
FBgn0036948	0.773419	10.4166	163.619	1.83262e-37	1.09972e-36	CG7298	protein_coding
FBgn0029874	0.773187	3.12184	55.6794	8.53076e-14	2.22787e-13	CG3342	protein_coding
FBgn0036298	0.772097	5.75287	113.624	1.57478e-26	6.66804e-26	nst	protein_coding
FBgn0038533	0.77195	5.43954	118.268	1.51443e-27	6.59024e-27	CG7523	protein_coding
FBgn0034288	0.771799	10.3476	147.007	7.818e-34	4.17311e-33	CG5084	protein_coding
FBgn0031002	0.771217	2.7909	20.964	4.67985e-06	7.96388e-06	CG14196	protein_coding
FBgn0002069	0.771121	7.01263	183.168	9.85695e-42	6.6332e-41	AspRS	protein_coding
FBgn0037317	0.771065	2.25716	19.1624	1.20058e-05	1.98961e-05	CG14667	protein_coding
FBgn0275436	0.771031	5.02363	95.376	1.57449e-22	5.82569e-22	PheRS-m	protein_coding
FBgn0261439	0.770271	7.82167	140.196	2.41225e-32	1.23012e-31	SdhA	protein_coding
FBgn0020385	0.769404	6.85139	172.805	1.80557e-39	1.14454e-38	pug	protein_coding
FBgn0028648	0.768443	3.53756	53.7728	2.25072e-13	5.74068e-13	mRpL50	protein_coding
FBgn0035592	0.768116	3.71097	63.592	1.53046e-15	4.29451e-15	CG10674	protein_coding
FBgn0038678	0.767245	3.44243	49.1041	2.42728e-12	5.91477e-12	mRpL55	protein_coding
FBgn0015286	0.766683	5.87459	116.542	3.61562e-27	1.55631e-26	Rala	protein_coding
FBgn0021944	0.766429	5.9317	120.165	5.8214e-28	2.57942e-27	Coprox	protein_coding
FBgn0030331	0.766105	4.70808	64.8317	8.15757e-16	2.31489e-15	CG15221	protein_coding
FBgn0024833	0.765482	5.53367	107.674	3.16893e-25	1.28134e-24	AP-1mu	protein_coding
FBgn0031643	0.765381	5.00986	99.194	2.28937e-23	8.74111e-23	CG3008	protein_coding
FBgn0032252	0.765363	2.58005	26.8937	2.14963e-07	3.97688e-07	loh	protein_coding
FBgn0267972	0.765302	5.26549	91.5339	1.09698e-21	3.93317e-21	Der-1	protein_coding
FBgn0261602	0.764579	10.4769	91.1825	1.31014e-21	4.68654e-21	RpL8	protein_coding
FBgn0031310	0.764259	4.33911	109.208	1.46122e-25	5.96923e-25	Vps29	protein_coding
FBgn0031969	0.764227	6.35929	178.86	8.59635e-41	5.59989e-40	pes	protein_coding
FBgn0024733	0.763416	10.8667	152.188	5.76302e-35	3.19382e-34	RpL10	protein_coding
FBgn0033926	0.763047	11.2172	167.94	2.08449e-38	1.27523e-37	Arc1	protein_coding
FBgn0032793	0.762596	2.56764	21.6062	3.34771e-06	5.76197e-06	CG10189	protein_coding
FBgn0019960	0.762134	6.82858	214.633	1.33983e-48	1.08818e-47	Mitofilin	protein_coding
FBgn0063499	0.761982	5.20074	107.264	3.89732e-25	1.57165e-24	GstE10	protein_coding
FBgn0040958	0.761832	9.34446	82.2223	1.21609e-19	4.00597e-19	Peritrophin-15b	protein_coding
FBgn0033121	0.761762	4.56175	73.3357	1.0937e-17	3.35091e-17	Cyp6u1	protein_coding
FBgn0030318	0.761154	5.99661	158.935	1.93397e-36	1.12385e-35	rho-4	protein_coding
FBgn0032746	0.761143	4.78396	86.8201	1.18856e-20	4.07375e-20	CG10470	protein_coding
FBgn0037061	0.760442	2.6645	37.5598	8.86548e-10	1.90259e-09	CG12975	protein_coding
FBgn0026316	0.759874	5.55077	95.9828	1.15885e-22	4.31322e-22	Ubc10	protein_coding
FBgn0027073	0.759703	5.58901	70.9213	3.71759e-17	1.11587e-16	CG4302	protein_coding
FBgn0030447	0.759572	4.67534	76.073	2.73374e-18	8.55299e-18	CG2200	protein_coding
FBgn0038475	0.758845	3.37139	59.725	1.09084e-14	2.95531e-14	Keap1	protein_coding
FBgn0035392	0.757706	2.57829	22.1972	2.46031e-06	4.27759e-06	CG1271	protein_coding
FBgn0040759	0.757196	2.28763	22.3112	2.31856e-06	4.04202e-06	CG13177	protein_coding
FBgn0039787	0.757183	4.36664	110.959	6.04098e-26	2.50032e-25	CG9702	protein_coding
FBgn0283525	0.756674	2.58956	32.5189	1.18042e-08	2.35365e-08	l(2)10685	protein_coding
FBgn0031909	0.756581	2.97889	28.9694	7.35311e-08	1.39809e-07	CG5181	protein_coding
FBgn0036135	0.756337	4.44386	118.456	1.37782e-27	6.01311e-27	mRpL2	protein_coding
FBgn0039406	0.756307	7.04505	202.98	4.67353e-46	3.59066e-45	RpL34a	protein_coding
FBgn0010621	0.756273	7.35349	159.172	1.71593e-36	1.001e-35	CCT5	protein_coding
FBgn0041191	0.756159	5.49763	99.5019	1.95973e-23	7.50913e-23	Rheb	protein_coding
FBgn0000520	0.755873	2.27819	12.1656	0.000486799	0.000719734	dwg	protein_coding
FBgn0036622	0.755639	8.00015	123.233	1.24006e-28	5.6134e-28	CG4753	protein_coding
FBgn0001138	0.755335	4.28183	44.894	2.07995e-11	4.84143e-11	grn	protein_coding
FBgn0066114	0.755279	3.83221	74.0686	7.54491e-18	2.32201e-17	GlcAT-I	protein_coding
FBgn0261722	0.754722	5.91984	144.363	2.95987e-33	1.54813e-32	fwe	protein_coding
FBgn0037018	0.754331	3.56961	61.0877	5.45886e-15	1.49612e-14	CG4042	protein_coding
FBgn0030615	0.753929	5.3595	102.204	5.00948e-24	1.95124e-23	Cyp4s3	protein_coding
FBgn0030630	0.753053	3.83958	87.1138	1.02455e-20	3.51963e-20	CG12608	protein_coding
FBgn0000257	0.752934	3.84923	72.0522	2.09583e-17	6.35919e-17	car	protein_coding
FBgn0034803	0.752864	3.97113	81.2649	1.97406e-19	6.46329e-19	CG9849	protein_coding
FBgn0010412	0.752432	10.066	57.076	4.19294e-14	1.10885e-13	RpS19a	protein_coding
FBgn0036835	0.751871	2.54622	22.9002	1.7063e-06	2.98871e-06	CG14075	protein_coding
FBgn0027493	0.751579	7.32376	176.411	2.94498e-40	1.902e-39	AdSS	protein_coding
FBgn0003116	0.751194	2.43728	17.5973	2.7298e-05	4.40567e-05	pn	protein_coding
FBgn0265351	0.751096	3.33017	41.6209	1.10804e-10	2.48402e-10	nac	protein_coding
FBgn0037749	0.751055	4.56306	61.5462	4.3248e-15	1.19225e-14	CG9471	protein_coding
FBgn0086532	0.751054	5.50732	103.174	3.06925e-24	1.2061e-23	Spt-I	protein_coding
FBgn0033451	0.750748	5.14634	107.266	3.89312e-25	1.57079e-24	CG1665	protein_coding
FBgn0036335	0.750577	3.68668	64.1032	1.18071e-15	3.3317e-15	mRpL20	protein_coding
FBgn0036662	0.750332	4.60266	83.3782	6.7764e-20	2.25491e-19	CG9706	protein_coding
FBgn0035063	0.750247	2.69286	32.6631	1.09601e-08	2.18825e-08	CG3594	protein_coding
FBgn0052856	0.750174	2.83716	26.6627	2.42257e-07	4.46101e-07	CG32856	protein_coding
FBgn0015277	0.749896	3.75464	74.0369	7.66696e-18	2.35764e-17	Pi3K59F	protein_coding
FBgn0031834	0.749775	2.36795	22.9863	1.63159e-06	2.8605e-06	CG13766	protein_coding
FBgn0026737	0.74974	2.70346	30.2435	3.81059e-08	7.36609e-08	CG6171	protein_coding
FBgn0029718	0.749365	4.7378	79.4917	4.84252e-19	1.56644e-18	mRpL30	protein_coding
FBgn0261596	0.748948	9.59052	110.067	9.47433e-26	3.89357e-25	RpS24	protein_coding
FBgn0039473	0.748511	5.04806	78.3534	8.61612e-19	2.75331e-18	CG17191	protein_coding
FBgn0019982	0.748136	4.90134	85.2222	2.66657e-20	9.01254e-20	Gs1l	protein_coding
FBgn0033431	0.748066	4.71858	76.9625	1.74234e-18	5.49456e-18	CG1827	protein_coding
FBgn0030478	0.747604	8.00922	126.643	2.22378e-29	1.02763e-28	CG1640	protein_coding
FBgn0029800	0.747603	2.24608	18.4765	1.72009e-05	2.82324e-05	lin-52	protein_coding
FBgn0001220	0.747372	7.09079	189.218	4.71102e-43	3.29378e-42	Hsc70-5	protein_coding
FBgn0264389	0.747154	4.71487	86.7238	1.24787e-20	4.2712e-20	opm	protein_coding
FBgn0029003	0.745628	4.48101	72.6873	1.51907e-17	4.63343e-17	mab-21	protein_coding
FBgn0030481	0.745558	4.45734	120.33	5.3573e-28	2.37518e-27	CG1662	protein_coding
FBgn0037299	0.74546	4.57126	82.8623	8.79721e-20	2.91321e-19	Vps37B	protein_coding
FBgn0034893	0.74531	3.61204	76.4291	2.28262e-18	7.17434e-18	mRpL43	protein_coding
FBgn0035348	0.745246	5.13186	91.1067	1.3613e-21	4.86722e-21	CG16758	protein_coding
FBgn0264751	0.744915	3.32827	58.8966	1.66181e-14	4.47963e-14	Vti1b	protein_coding
FBgn0039531	0.744651	2.94007	31.9613	1.57272e-08	3.10855e-08	CG5611	protein_coding
FBgn0031148	0.744444	4.99524	93.8037	3.48426e-22	1.27604e-21	Cbs	protein_coding
FBgn0261609	0.744072	6.46619	186.236	2.10887e-42	1.44891e-41	eIF2alpha	protein_coding
FBgn0035495	0.743928	5.82189	120.925	3.9695e-28	1.76508e-27	CG14989	protein_coding
FBgn0264979	0.74387	4.35934	110.063	9.49039e-26	3.89804e-25	CG4267	protein_coding
FBgn0051523	0.74358	6.7007	186.604	1.75221e-42	1.20607e-41	CG31523	protein_coding
FBgn0030800	0.743213	3.39323	45.658	1.4081e-11	3.30722e-11	Nprl2	protein_coding
FBgn0038519	0.743103	6.03234	150.829	1.14252e-34	6.23996e-34	Prx3	protein_coding
FBgn0035839	0.742946	3.09546	38.5072	5.45531e-10	1.17948e-09	CG7550	protein_coding
FBgn0086446	0.742867	4.00931	62.3424	2.88638e-15	8.00391e-15	DCTN6-p27	protein_coding
FBgn0027564	0.742613	4.73366	83.2279	7.31168e-20	2.42874e-19	CG3149	protein_coding
FBgn0036405	0.742355	2.59981	27.8682	1.29866e-07	2.43786e-07	CG6833	protein_coding
FBgn0032444	0.741927	6.94384	194.949	2.64337e-44	1.91384e-43	CCT4	protein_coding
FBgn0028968	0.741634	6.41389	196.01	1.55059e-44	1.13354e-43	gammaCOP	protein_coding
FBgn0014427	0.741468	5.40354	91.465	1.13581e-21	4.06679e-21	CG11899	protein_coding
FBgn0028540	0.741212	4.23101	109.515	1.25134e-25	5.12575e-25	CG9008	protein_coding
FBgn0037019	0.741201	4.9226	69.4336	7.90312e-17	2.33591e-16	Pex16	protein_coding
FBgn0032450	0.740739	2.43773	24.2389	8.50965e-07	1.51661e-06	CG5776	protein_coding
FBgn0039068	0.740638	3.88604	66.5286	3.44852e-16	9.9432e-16	CG13827	protein_coding
FBgn0041342	0.740532	5.75016	86.9309	1.1238e-20	3.85354e-20	Pcyt1	protein_coding
FBgn0031093	0.740366	4.78339	49.6637	1.82493e-12	4.47155e-12	CG9581	protein_coding
FBgn0029121	0.74013	3.88113	80.794	2.50514e-19	8.18079e-19	Sras	protein_coding
FBgn0035438	0.739893	7.68965	133.384	7.45108e-31	3.61615e-30	PHGPx	protein_coding
FBgn0051269	0.739788	4.69098	66.0283	4.44485e-16	1.27768e-15	CG31269	protein_coding
FBgn0010217	0.739147	10.9066	141.827	1.06111e-32	5.46655e-32	ATPsynbeta	protein_coding
FBgn0032161	0.739062	4.64312	68.7752	1.1035e-16	3.24e-16	CG4594	protein_coding
FBgn0259175	0.738796	6.8801	185.716	2.73867e-42	1.87478e-41	ome	protein_coding
FBgn0053523	0.738669	5.98576	149.887	1.83482e-34	9.98488e-34	CG33523	protein_coding
FBgn0001491	0.738577	4.0329	87.0677	1.04871e-20	3.59934e-20	l(1)10Bb	protein_coding
FBgn0025558	0.738555	2.16185	15.9701	6.43499e-05	0.000101317	CG4101	protein_coding
FBgn0037279	0.738463	5.74446	100.369	1.26489e-23	4.869e-23	CG1129	protein_coding
FBgn0039461	0.738419	2.5093	17.5277	2.83158e-05	4.56407e-05	CG5500	protein_coding
FBgn0032053	0.738409	3.99053	84.4874	3.86675e-20	1.29527e-19	mRpL51	protein_coding
FBgn0037517	0.738013	5.70719	98.7654	2.84256e-23	1.08204e-22	CG10086	protein_coding
FBgn0032819	0.737762	2.39515	25.3237	4.84724e-07	8.77369e-07	CG10463	protein_coding
FBgn0051548	0.737426	5.91067	132.331	1.2666e-30	6.09601e-30	CG31548	protein_coding
FBgn0032292	0.736798	4.55424	69.8377	6.43918e-17	1.91222e-16	EMC3	protein_coding
FBgn0039830	0.736402	10.2255	111.283	5.12904e-26	2.1299e-25	ATPsynC	protein_coding
FBgn0032075	0.736235	9.59419	111.401	4.83347e-26	2.00937e-25	Tsp29Fb	protein_coding
FBgn0038719	0.73607	5.10845	93.562	3.9368e-22	1.43688e-21	CG16727	protein_coding
FBgn0003279	0.735666	10.2087	52.066	5.36675e-13	1.34876e-12	RpL4	protein_coding
FBgn0035166	0.735645	3.36755	57.2766	3.7864e-14	1.00169e-13	JMJD5	protein_coding
FBgn0032518	0.735579	9.81296	45.1491	1.82591e-11	4.26462e-11	RpL24	protein_coding
FBgn0051431	0.735154	4.14695	67.8023	1.8074e-16	5.27589e-16	CG31431	protein_coding
FBgn0052279	0.733885	2.7017	15.4051	8.6752e-05	0.000135205	Drsl2	protein_coding
FBgn0035425	0.733587	5.22926	89.3189	3.36034e-21	1.17909e-20	CG17746	protein_coding
FBgn0039427	0.733584	4.34833	90.2277	2.12269e-21	7.50761e-21	CG5447	protein_coding
FBgn0013678	0.733548	11.1657	82.5007	1.05635e-19	3.48892e-19	mt:Cyt-b	protein_coding
FBgn0035400	0.733371	5.55886	93.1877	4.75636e-22	1.73266e-21	CG11537	protein_coding
FBgn0021995	0.733364	4.10022	72.013	2.1378e-17	6.48394e-17	Rs1	protein_coding
FBgn0031174	0.733177	5.87068	120.598	4.67883e-28	2.07804e-27	CG1486	protein_coding
FBgn0035083	0.733087	7.51554	142.662	6.96884e-33	3.60495e-32	Tina-1	protein_coding
FBgn0014023	0.732801	4.50816	67.1422	2.52609e-16	7.31992e-16	mRpL47	protein_coding
FBgn0036893	0.7328	2.94541	38.6918	4.96292e-10	1.07673e-09	PIG-F	protein_coding
FBgn0026593	0.732672	4.71628	75.4388	3.76904e-18	1.17337e-17	CG5707	protein_coding
FBgn0035603	0.732568	4.32602	98.0242	4.133e-23	1.56221e-22	Pfdn4	protein_coding
FBgn0051450	0.732418	3.51271	52.3362	4.67684e-13	1.17812e-12	mRpS18A	protein_coding
FBgn0022943	0.732055	3.41212	61.9582	3.50819e-15	9.70677e-15	Cbp20	protein_coding
FBgn0032358	0.731539	4.00281	72.6709	1.53173e-17	4.67018e-17	Ppt2	protein_coding
FBgn0035207	0.730724	5.17395	91.533	1.09745e-21	3.93317e-21	Herc4	protein_coding
FBgn0011769	0.729543	2.52144	22.2955	2.33754e-06	4.07259e-06	Fdx1	protein_coding
FBgn0017561	0.729113	2.97292	30.6974	3.01566e-08	5.86253e-08	Ork1	protein_coding
FBgn0026741	0.728744	3.65063	62.7239	2.37806e-15	6.62605e-15	mRpL18	protein_coding
FBgn0040396	0.728638	5.54875	78.0393	1.01009e-18	3.21768e-18	CG3939	protein_coding
FBgn0030990	0.72833	5.77054	133.824	5.97052e-31	2.90321e-30	CG7556	protein_coding
FBgn0065035	0.728031	2.49227	22.6576	1.93593e-06	3.3854e-06	AlkB	protein_coding
FBgn0032733	0.728021	5.5996	96.3062	9.84212e-23	3.67228e-22	CG15170	protein_coding
FBgn0033127	0.727877	5.46182	87.7164	7.55455e-21	2.61546e-20	Tsp42Ef	protein_coding
FBgn0050047	0.727869	4.76246	74.4748	6.14182e-18	1.89795e-17	CG30047	protein_coding
FBgn0032234	0.727816	3.13379	42.1887	8.28785e-11	1.8781e-10	gny	protein_coding
FBgn0261067	0.727809	3.35854	56.2599	6.34988e-14	1.66698e-13	LSm1	protein_coding
FBgn0001942	0.727598	10.2079	136.779	1.34762e-31	6.71315e-31	eIF4A	protein_coding
FBgn0015568	0.727404	6.82783	189.809	3.5002e-43	2.45405e-42	alpha-Est1	protein_coding
FBgn0038145	0.72649	7.01643	185.368	3.26207e-42	2.22098e-41	Droj2	protein_coding
FBgn0263776	0.725776	5.59714	84.7347	3.41207e-20	1.14807e-19	CG43693	protein_coding
FBgn0038552	0.724775	5.1224	95.5817	1.4191e-22	5.26107e-22	Alg1	protein_coding
FBgn0050077	0.724328	2.83336	38.6643	5.03323e-10	1.09104e-09	Blos1	protein_coding
FBgn0032024	0.724305	4.49836	57.026	4.30081e-14	1.13618e-13	CG14273	protein_coding
FBgn0038194	0.723712	6.25616	140.68	1.89025e-32	9.65886e-32	Cyp6d5	protein_coding
FBgn0031817	0.723471	2.33489	18.7782	1.46837e-05	2.42011e-05	CG9531	protein_coding
FBgn0033413	0.723337	5.39456	86.0469	1.75715e-20	5.97908e-20	prel	protein_coding
FBgn0038080	0.723249	4.3765	99.497	1.96466e-23	7.52074e-23	CG12279	protein_coding
FBgn0039306	0.72317	3.55811	62.9561	2.11368e-15	5.90249e-15	RIOK2	protein_coding
FBgn0011745	0.722882	6.54506	180.556	3.66526e-41	2.41478e-40	Arp1	protein_coding
FBgn0031190	0.722829	6.13908	151.108	9.92373e-35	5.43175e-34	CG12576	protein_coding
FBgn0263863	0.722672	4.86787	86.3035	1.54336e-20	5.26348e-20	mRpL45	protein_coding
FBgn0003377	0.722324	10.6697	129.844	4.43271e-30	2.10386e-29	Sgs7	protein_coding
FBgn0034638	0.722306	5.45765	61.9626	3.50041e-15	9.68879e-15	CG10433	protein_coding
FBgn0037084	0.721976	4.56279	78.8957	6.54762e-19	2.10535e-18	Syx6	protein_coding
FBgn0002021	0.721971	4.41678	103.957	2.0672e-24	8.15304e-24	l(2)37Bb	protein_coding
FBgn0037817	0.721897	5.09522	90.6959	1.67541e-21	5.9592e-21	Cyp12e1	protein_coding
FBgn0033485	0.721561	4.29921	98.9947	2.53183e-23	9.6522e-23	RpLP0-like	protein_coding
FBgn0030352	0.720691	3.08321	41.6329	1.10124e-10	2.46951e-10	sicily	protein_coding
FBgn0033471	0.720662	3.17436	51.7555	6.28598e-13	1.57243e-12	CG12134	protein_coding
FBgn0035413	0.720424	2.24957	19.872	8.28039e-06	1.38533e-05	CG14958	protein_coding
FBgn0034035	0.72029	4.84104	85.2259	2.66158e-20	8.99969e-20	CG8207	protein_coding
FBgn0034443	0.719893	5.34678	95.248	1.67964e-22	6.20562e-22	cer	protein_coding
FBgn0039132	0.719493	5.79559	122.779	1.55855e-28	7.02558e-28	AP-1sigma	protein_coding
FBgn0086346	0.718307	6.6096	185.517	3.02644e-42	2.06615e-41	ALiX	protein_coding
FBgn0260049	0.717323	6.84559	179.966	4.93096e-41	3.24016e-40	flr	protein_coding
FBgn0037232	0.716437	3.3119	50.9018	9.71065e-13	2.41071e-12	Suv3	protein_coding
FBgn0031450	0.716395	5.50651	83.2502	7.22987e-20	2.40263e-19	Hrs	protein_coding
FBgn0036118	0.716275	2.6361	27.7135	1.40677e-07	2.6349e-07	Blos2	protein_coding
FBgn0039300	0.715259	9.21312	63.8173	1.36512e-15	3.83773e-15	RpS27	protein_coding
FBgn0035896	0.714949	4.79162	77.5875	1.26968e-18	4.0293e-18	CG6983	protein_coding
FBgn0037648	0.714424	4.56002	70.7459	4.06324e-17	1.21671e-16	CG11975	protein_coding
FBgn0035141	0.714	2.53943	17.9794	2.23311e-05	3.6297e-05	Cypl	protein_coding
FBgn0033541	0.713796	10.1991	126.984	1.87264e-29	8.69095e-29	CG12934	protein_coding
FBgn0026666	0.7137	2.95965	44.1891	2.98132e-11	6.87583e-11	MagR	protein_coding
FBgn0260635	0.713181	6.91819	184.391	5.32921e-42	3.61207e-41	Diap1	protein_coding
FBgn0031066	0.712894	8.07545	82.2245	1.21473e-19	4.00324e-19	COX6B	protein_coding
FBgn0039031	0.712816	6.25278	151.968	6.43869e-35	3.56041e-34	Gbp3	protein_coding
FBgn0040918	0.712398	6.49726	185.936	2.45229e-42	1.68332e-41	schlank	protein_coding
FBgn0014010	0.711673	7.23088	164.221	1.35365e-37	8.1424e-37	Rab5	protein_coding
FBgn0011661	0.711532	8.37271	108.172	2.46405e-25	9.98471e-25	Moe	protein_coding
FBgn0259979	0.711312	7.19333	154.897	1.47488e-35	8.37063e-35	CG17337	protein_coding
FBgn0039205	0.710724	2.96434	37.5192	9.05195e-10	1.94095e-09	CG13623	protein_coding
FBgn0036090	0.710409	3.08192	40.0831	2.43389e-10	5.36853e-10	CG8009	protein_coding
FBgn0033434	0.710344	6.02318	145.021	2.12536e-33	1.1202e-32	CG1902	protein_coding
FBgn0005585	0.710301	9.13646	99.5937	1.87095e-23	7.1799e-23	Calr	protein_coding
FBgn0014026	0.710163	10.3697	133.899	5.74948e-31	2.79754e-30	RpL7A	protein_coding
FBgn0019643	0.710088	6.01153	147.885	5.02583e-34	2.6999e-33	AANAT1	protein_coding
FBgn0031732	0.709928	4.5274	69.4211	7.95316e-17	2.34978e-16	CG11149	protein_coding
FBgn0038950	0.709005	5.0437	78.7789	6.94634e-19	2.2326e-18	CG5382	protein_coding
FBgn0027619	0.708185	6.26615	136.513	1.54129e-31	7.65264e-31	eIF3j	protein_coding
FBgn0030528	0.708021	2.48873	18.4006	1.79001e-05	2.93226e-05	CG11095	protein_coding
FBgn0032513	0.707587	3.63416	54.4539	1.59139e-13	4.08385e-13	CG6565	protein_coding
FBgn0262125	0.707187	6.91715	175.326	5.08288e-40	3.25763e-39	Sec23	protein_coding
FBgn0032202	0.707085	4.68904	66.4497	3.5893e-16	1.03412e-15	REPTOR-BP	protein_coding
FBgn0085220	0.707069	5.16013	91.9531	8.87541e-22	3.19761e-21	Ufm1	protein_coding
FBgn0039635	0.706904	7.15989	105.179	1.11583e-24	4.44036e-24	CG11876	protein_coding
FBgn0033079	0.706651	4.93637	52.9379	3.44263e-13	8.72173e-13	Fmo-2	protein_coding
FBgn0003961	0.705621	6.26156	164.555	1.14398e-37	6.89776e-37	Uro	protein_coding
FBgn0025684	0.705596	4.98969	68.6182	1.19496e-16	3.50308e-16	MFS18	protein_coding
FBgn0041156	0.705527	3.4162	45.2362	1.7465e-11	4.0842e-11	exex	protein_coding
FBgn0262524	0.705519	2.49715	19.6569	9.26695e-06	1.54524e-05	ver	protein_coding
FBgn0035854	0.705149	2.46033	25.0076	5.71047e-07	1.02818e-06	CG8005	protein_coding
FBgn0023516	0.705086	5.26997	82.9744	8.31224e-20	2.75503e-19	Pex5	protein_coding
FBgn0028380	0.704451	3.64487	59.9854	9.55637e-15	2.59368e-14	fal	protein_coding
FBgn0033761	0.704358	4.66486	78.5084	7.96591e-19	2.55268e-18	CG8778	protein_coding
FBgn0030915	0.704191	2.43824	18.7917	1.45798e-05	2.40349e-05	CG6179	protein_coding
FBgn0037815	0.703955	2.4174	21.3256	3.87523e-06	6.6396e-06	Rrp46	protein_coding
FBgn0034494	0.703108	4.95281	83.7189	5.70374e-20	1.90301e-19	CG10444	protein_coding
FBgn0036028	0.702939	3.59994	58.7421	1.79751e-14	4.83851e-14	CG16717	protein_coding
FBgn0038788	0.702902	3.63609	65.3376	6.31069e-16	1.79961e-15	Sirt2	protein_coding
FBgn0052179	0.702747	2.6106	28.2494	1.06647e-07	2.01605e-07	Krn	protein_coding
FBgn0038627	0.702	3.12787	31.9924	1.5478e-08	3.06108e-08	CG7694	protein_coding
FBgn0015036	0.701947	2.74749	41.9971	9.14069e-11	2.06453e-10	Cyp4ae1	protein_coding
FBgn0032191	0.701771	5.3339	82.8861	8.692e-20	2.87963e-19	CG5734	protein_coding
FBgn0037617	0.70159	2.30514	13.0887	0.000297078	0.000446832	nom	protein_coding
FBgn0031357	0.700621	3.35807	33.286	7.95523e-09	1.60274e-08	mRpL48	protein_coding
FBgn0015351	0.700619	2.15266	15.7794	7.11744e-05	0.000111651	CG14906	protein_coding
FBgn0033624	0.700528	7.3572	115.288	6.80452e-27	2.90735e-26	CG12384	protein_coding
FBgn0023519	0.700137	4.09439	69.7015	6.89945e-17	2.04648e-16	mRpL16	protein_coding
FBgn0037936	0.699667	5.3092	104.798	1.35241e-24	5.35917e-24	CG6908	protein_coding
FBgn0037818	0.699598	3.0648	36.4512	1.56535e-09	3.3122e-09	CG6465	protein_coding
FBgn0058191	0.69933	5.6125	69.4653	7.77717e-17	2.29959e-16	CG40191	protein_coding
FBgn0052412	0.698717	3.19588	54.6385	1.44871e-13	3.72661e-13	QC	protein_coding
FBgn0052278	0.698663	3.36903	46.5764	8.81142e-12	2.09105e-11	CG32278	protein_coding
FBgn0034390	0.697825	7.60918	128.891	7.16297e-30	3.3721e-29	CG15093	protein_coding
FBgn0262952	0.69777	9.25564	45.0758	1.89555e-11	4.42316e-11	mt:ND4	protein_coding
FBgn0039627	0.69658	2.87902	41.8642	9.7836e-11	2.20511e-10	CG11837	protein_coding
FBgn0031144	0.696566	3.02551	41.9061	9.57651e-11	2.16038e-10	CG1529	protein_coding
FBgn0033226	0.696539	6.34564	140.083	2.55265e-32	1.29908e-31	CG1882	protein_coding
FBgn0033927	0.696303	10.1404	122.555	1.74543e-28	7.85859e-28	CR10102	pseudogene
FBgn0051464	0.696259	4.33202	94.7339	2.17772e-22	8.0144e-22	CG31464	protein_coding
FBgn0039601	0.696255	3.79638	57.9315	2.71401e-14	7.22299e-14	CG1523	protein_coding
FBgn0260855	0.695561	5.92189	120.982	3.85576e-28	1.71653e-27	Sec22	protein_coding
FBgn0020626	0.694658	6.00714	138.42	5.89861e-32	2.98374e-31	Osbp	protein_coding
FBgn0030890	0.694614	4.98719	74.8235	5.14739e-18	1.59457e-17	CG7536	protein_coding
FBgn0033439	0.69459	2.93893	41.507	1.17447e-10	2.62904e-10	CG1773	protein_coding
FBgn0030686	0.694092	4.0471	69.2613	8.62436e-17	2.54311e-16	mRpL3	protein_coding
FBgn0039909	0.693292	7.3711	131.196	2.24372e-30	1.07167e-29	ND-49	protein_coding
FBgn0037298	0.69327	6.24391	158.925	1.94315e-36	1.12832e-35	CG2604	protein_coding
FBgn0031008	0.693205	3.71029	71.2893	3.08501e-17	9.30068e-17	CG8010	protein_coding
FBgn0085732	0.693106	3.62893	73.5781	9.67296e-18	2.96724e-17	CR40190	pseudogene
FBgn0030263	0.69257	7.02483	106.487	5.76684e-25	2.31195e-24	CG2076	protein_coding
FBgn0023545	0.692497	4.10751	87.6908	7.65283e-21	2.64827e-20	PIG-K	protein_coding
FBgn0010333	0.692284	6.22346	143.384	4.84469e-33	2.51823e-32	Rac1	protein_coding
FBgn0032987	0.692153	10.332	126.915	1.93946e-29	8.9955e-29	RpL21	protein_coding
FBgn0260388	0.691996	4.08003	87.5992	8.01586e-21	2.76881e-20	CG42514	protein_coding
FBgn0052667	0.691955	6.21819	107.013	4.42214e-25	1.77948e-24	ssp7	protein_coding
FBgn0031536	0.691622	4.1671	69.851	6.39578e-17	1.90083e-16	Cog3	protein_coding
FBgn0034639	0.690799	4.18455	90.5218	1.82952e-21	6.48595e-21	CG15673	protein_coding
FBgn0027359	0.690092	5.10214	85.8867	1.90542e-20	6.46608e-20	Tim8	protein_coding
FBgn0033751	0.688855	5.32273	82.3733	1.12663e-19	3.71778e-19	CG8818	protein_coding
FBgn0031684	0.688814	5.7941	102.757	3.78853e-24	1.48333e-23	ND-13A	protein_coding
FBgn0037715	0.688429	5.47822	74.6945	5.49492e-18	1.70153e-17	CG9399	protein_coding
FBgn0037270	0.688296	7.29893	142.817	6.44519e-33	3.33636e-32	eIF3f1	protein_coding
FBgn0030092	0.687858	2.30367	19.4256	1.04593e-05	1.73983e-05	fh	protein_coding
FBgn0037955	0.687784	6.35242	131.856	1.60902e-30	7.7194e-30	CG6950	protein_coding
FBgn0034579	0.68749	3.3307	39.9814	2.56395e-10	5.64879e-10	mRpL54	protein_coding
FBgn0039993	0.68738	6.93748	154.107	2.19426e-35	1.23974e-34	CG17691	protein_coding
FBgn0030752	0.686314	6.4667	142.519	7.48927e-33	3.86886e-32	CG9947	protein_coding
FBgn0040623	0.686176	5.79107	113.355	1.80433e-26	7.6186e-26	Spase12	protein_coding
FBgn0052054	0.686035	3.49563	49.5377	1.94596e-12	4.76501e-12	CG32054	protein_coding
FBgn0036316	0.685735	5.87655	128.889	7.17194e-30	3.37421e-29	CG10960	protein_coding
FBgn0002354	0.685703	3.02469	34.0379	5.4049e-09	1.0998e-08	l(3)87Df	protein_coding
FBgn0010651	0.685513	6.16793	148.89	3.03114e-34	1.64004e-33	MFS14	protein_coding
FBgn0263219	0.685448	1.91684	7.3171	0.00683016	0.00915994	Dscam4	protein_coding
FBgn0035515	0.685265	5.83593	120.949	3.9215e-28	1.74477e-27	CG14997	protein_coding
FBgn0034362	0.685241	4.09051	69.9629	6.04297e-17	1.80094e-16	CG5323	protein_coding
FBgn0030878	0.684791	4.13754	46.9339	7.342e-12	1.75116e-11	CG6769	protein_coding
FBgn0039664	0.684747	2.37334	12.407	0.00042772	0.000636094	CG2006	protein_coding
FBgn0031657	0.684702	2.98213	41.8789	9.71039e-11	2.18927e-10	CG3756	protein_coding
FBgn0039868	0.684508	2.87742	34.6611	3.92397e-09	8.05198e-09	CG11563	protein_coding
FBgn0043470	0.684324	6.52222	183.374	8.886e-42	5.98514e-41	lambdaTry	protein_coding
FBgn0284248	0.68398	8.24395	98.3799	3.45349e-23	1.30865e-22	Cyt-c-p	protein_coding
FBgn0039930	0.68364	4.01975	63.9289	1.28991e-15	3.63034e-15	CG11077	protein_coding
FBgn0033341	0.683316	3.82535	39.5369	3.2192e-10	7.05734e-10	MrgBP	protein_coding
FBgn0052066	0.682967	4.53031	68.6247	1.19101e-16	3.4942e-16	CG32066	protein_coding
FBgn0035965	0.682884	3.16826	37.4635	9.31402e-10	1.99544e-09	Use1	protein_coding
FBgn0031231	0.682873	4.76463	38.169	6.48751e-10	1.39984e-09	mRpL10	protein_coding
FBgn0033222	0.682837	6.41832	164.153	1.40082e-37	8.41943e-37	CG12824	protein_coding
FBgn0038388	0.682661	5.10391	79.9056	3.92732e-19	1.27477e-18	CG4287	protein_coding
FBgn0041588	0.682632	4.05736	72.5628	1.61799e-17	4.93118e-17	eIF2D	protein_coding
FBgn0035632	0.682478	5.75535	76.2436	2.50745e-18	7.87115e-18	Ppat-Dpck	protein_coding
FBgn0034093	0.682199	4.95742	63.5094	1.59607e-15	4.47195e-15	CG15706	protein_coding
FBgn0033184	0.682077	4.45443	94.854	2.04961e-22	7.55032e-22	mEFTu2	protein_coding
FBgn0027864	0.681341	2.54145	23.6303	1.16733e-06	2.06772e-06	Ogg1	protein_coding
FBgn0039218	0.681288	3.91526	65.5067	5.79168e-16	1.65411e-15	Rpb10	protein_coding
FBgn0025629	0.681144	2.9617	35.6477	2.36428e-09	4.93344e-09	CG4045	protein_coding
FBgn0039697	0.681004	7.41267	42.3879	7.4852e-11	1.69723e-10	CG7834	protein_coding
FBgn0038805	0.680734	4.89651	50.5228	1.17788e-12	2.91549e-12	TFAM	protein_coding
FBgn0063670	0.680622	4.36059	86.7105	1.25627e-20	4.29799e-20	CG40228	protein_coding
FBgn0034437	0.680148	6.56454	161.057	6.6472e-37	3.92941e-36	CG10051	protein_coding
FBgn0033085	0.679968	2.28891	14.7334	0.000123835	0.000190867	CG15908	protein_coding
FBgn0011726	0.679933	9.26771	81.6954	1.58763e-19	5.21166e-19	tsr	protein_coding
FBgn0014877	0.679904	4.56812	57.3627	3.62419e-14	9.5945e-14	Roe1	protein_coding
FBgn0031777	0.679514	2.63534	27.436	1.62383e-07	3.03167e-07	CG9154	protein_coding
FBgn0027525	0.679398	5.54663	81.1853	2.05512e-19	6.72285e-19	LTV1	protein_coding
FBgn0035272	0.67936	3.95376	54.8332	1.31205e-13	3.38435e-13	mRpL46	protein_coding
FBgn0040534	0.67935	3.11382	35.0087	3.28229e-09	6.79259e-09	Sf3b5	protein_coding
FBgn0004921	0.67928	7.43487	135.236	2.93161e-31	1.43664e-30	Ggamma1	protein_coding
FBgn0029925	0.679113	3.56623	51.746	6.31646e-13	1.57953e-12	CG3040	protein_coding
FBgn0030245	0.678951	6.68164	172.368	2.24897e-39	1.42083e-38	CG1637	protein_coding
FBgn0039094	0.678908	4.53525	55.5694	9.02155e-14	2.35115e-13	CG10184	protein_coding
FBgn0037560	0.678884	4.09092	67.3613	2.26039e-16	6.57022e-16	CR18228	pseudogene
FBgn0030572	0.67865	3.81955	62.4592	2.72026e-15	7.55994e-15	mRpS25	protein_coding
FBgn0027843	0.678192	5.09354	89.6717	2.81149e-21	9.89734e-21	CAH2	protein_coding
FBgn0023542	0.678019	4.36154	85.2164	2.67436e-20	9.03479e-20	Nmd3	protein_coding
FBgn0030240	0.677779	3.04349	29.5201	5.5341e-08	1.05918e-07	CG2202	protein_coding
FBgn0037710	0.677526	4.06904	67.3101	2.31984e-16	6.74041e-16	CG9393	protein_coding
FBgn0032790	0.677401	3.94207	62.5692	2.57251e-15	7.15989e-15	CG10194	protein_coding
FBgn0020764	0.676125	5.70801	78.6378	7.46088e-19	2.39492e-18	Alas	protein_coding
FBgn0033608	0.6758	5.73377	79.5403	4.72492e-19	1.52971e-18	CG13220	protein_coding
FBgn0031050	0.675789	4.14251	85.866	1.92546e-20	6.53115e-20	Arp10	protein_coding
FBgn0033653	0.675741	3.71568	58.914	1.64717e-14	4.44336e-14	CG13192	protein_coding
FBgn0025582	0.675502	7.23386	143.338	4.95947e-33	2.57435e-32	eIF3e	protein_coding
FBgn0026718	0.675487	4.86836	69.5448	7.46984e-17	2.21219e-16	fu12	protein_coding
FBgn0261274	0.675093	5.0565	78.3184	8.77021e-19	2.79971e-18	Ero1L	protein_coding
FBgn0050022	0.675052	5.51269	77.9918	1.03472e-18	3.29474e-18	CG30022	protein_coding
FBgn0033808	0.674954	2.65527	25.9775	3.4542e-07	6.31136e-07	CG4627	protein_coding
FBgn0033234	0.674648	3.96539	65.8839	4.78284e-16	1.37118e-15	MFS12	protein_coding
FBgn0038947	0.674437	7.81973	111.148	5.49173e-26	2.27799e-25	Sar1	protein_coding
FBgn0026372	0.673877	10.1028	28.2484	1.06701e-07	2.01657e-07	RpL23A	protein_coding
FBgn0034361	0.67368	3.69571	55.7934	8.05016e-14	2.10382e-13	mRpS28	protein_coding
FBgn0037387	0.673516	4.31337	61.4589	4.52091e-15	1.2454e-14	CG1213	protein_coding
FBgn0027087	0.6731	5.40546	77.1617	1.57522e-18	4.98006e-18	HisRS	protein_coding
FBgn0000339	0.672569	5.98704	106.981	4.49499e-25	1.80783e-24	cni	protein_coding
FBgn0005322	0.672455	5.20842	86.2284	1.60307e-20	5.46216e-20	nmd	protein_coding
FBgn0031040	0.671593	3.04227	42.4065	7.41444e-11	1.68169e-10	CG14210	protein_coding
FBgn0031563	0.671031	2.64539	19.1025	1.23881e-05	2.05117e-05	CG10031	protein_coding
FBgn0263852	0.670884	5.60402	75.8943	2.99259e-18	9.33961e-18	Dad1	protein_coding
FBgn0040964	0.670497	1.93794	7.35292	0.00669539	0.0089904	CG18661	protein_coding
FBgn0039349	0.670259	5.76934	92.4295	6.9767e-22	2.52683e-21	Ssadh	protein_coding
FBgn0039091	0.670172	7.4303	116.325	4.03514e-27	1.7349e-26	CG10182	protein_coding
FBgn0040238	0.66969	4.05085	53.5411	2.53236e-13	6.44157e-13	Best1	protein_coding
FBgn0262965	0.668372	2.48851	16.1906	5.72772e-05	9.05028e-05	CR43276	pseudogene
FBgn0040080	0.667509	4.52974	57.0461	4.25725e-14	1.12507e-13	pins	protein_coding
FBgn0034761	0.666603	4.44027	95.0868	1.82218e-22	6.71907e-22	CG4250	protein_coding
FBgn0011704	0.666533	6.07064	119.284	9.07517e-28	3.99998e-27	RnrS	protein_coding
FBgn0259834	0.666518	4.32503	69.4036	8.02407e-17	2.36981e-16	out	protein_coding
FBgn0259977	0.666423	3.09654	36.0421	1.93096e-09	4.0596e-09	Tdc1	protein_coding
FBgn0086712	0.666405	4.1653	83.145	7.62487e-20	2.52943e-19	Egm	protein_coding
FBgn0030855	0.665878	3.07355	45.0628	1.90812e-11	4.45111e-11	CG5800	protein_coding
FBgn0037297	0.665802	3.33163	32.502	1.19073e-08	2.37358e-08	CG1116	protein_coding
FBgn0035876	0.665729	2.58622	21.2399	4.0523e-06	6.93038e-06	Pex2	protein_coding
FBgn0038446	0.665547	3.14199	31.0046	2.57423e-08	5.02642e-08	CG14903	protein_coding
FBgn0021856	0.665368	4.40272	87.2298	9.66173e-21	3.32513e-20	l(2)k14505	protein_coding
FBgn0022160	0.665165	6.52964	139.72	3.06471e-32	1.55757e-31	Gpo1	protein_coding
FBgn0039645	0.664966	3.9369	63.8165	1.36567e-15	3.83783e-15	CG11898	protein_coding
FBgn0011648	0.664103	4.92534	54.1933	1.81705e-13	4.64398e-13	Mad	protein_coding
FBgn0263977	0.664043	6.41034	155.054	1.36234e-35	7.7377e-35	Tim17b	protein_coding
FBgn0004888	0.663996	7.63319	109.118	1.52888e-25	6.23547e-25	Scsalpha	protein_coding
FBgn0034573	0.663984	5.79129	109.104	1.53961e-25	6.27585e-25	CG3295	protein_coding
FBgn0031282	0.663914	2.76631	22.5943	2.00082e-06	3.49726e-06	Pex12	protein_coding
FBgn0035181	0.662916	5.15695	49.2368	2.26859e-12	5.53525e-12	CG9205	protein_coding
FBgn0035968	0.662894	5.82458	92.0464	8.46698e-22	3.05484e-21	Slc45-1	protein_coding
FBgn0261505	0.662852	3.62874	58.4835	2.04998e-14	5.49261e-14	CR42653	pseudogene
FBgn0037906	0.662759	5.75484	77.808	1.13559e-18	3.60831e-18	PGRP-LB	protein_coding
FBgn0024509	0.662687	6.47025	146.75	8.90059e-34	4.74425e-33	Sec13	protein_coding
FBgn0033375	0.66234	2.97947	25.278	4.9635e-07	8.97766e-07	CG8078	protein_coding
FBgn0039337	0.661667	3.21292	41.5996	1.12014e-10	2.50965e-10	MED28	protein_coding
FBgn0010548	0.661639	6.74591	152.459	5.02912e-35	2.79532e-34	Aldh-III	protein_coding
FBgn0051713	0.661223	3.62934	43.1477	5.07586e-11	1.16e-10	Apf	protein_coding
FBgn0036376	0.660901	5.2234	70.0882	5.6711e-17	1.6928e-16	Liprin-beta	protein_coding
FBgn0031217	0.660805	3.86835	61.0833	5.47108e-15	1.49893e-14	CG11377	protein_coding
FBgn0035186	0.660503	4.38883	58.1247	2.4602e-14	6.55907e-14	CG13912	protein_coding
FBgn0024986	0.660348	5.62324	72.4681	1.69757e-17	5.16743e-17	CG3719	protein_coding
FBgn0038718	0.660201	5.81266	108.678	1.90926e-25	7.75327e-25	CG17752	protein_coding
FBgn0040235	0.660161	3.96809	67.3833	2.23535e-16	6.50244e-16	c12.1	protein_coding
FBgn0035714	0.660053	3.86486	60.2435	8.38171e-15	2.28226e-14	CG8549	protein_coding
FBgn0039958	0.659972	5.12131	76.0566	2.7565e-18	8.62065e-18	CG12567	protein_coding
FBgn0259923	0.659824	3.73749	50.4983	1.1927e-12	2.95122e-12	2023-09-04	protein_coding
FBgn0010295	0.659807	9.2802	78.3531	8.61757e-19	2.75331e-18	ng3	protein_coding
FBgn0259174	0.659504	5.6336	78.2257	9.19162e-19	2.93051e-18	Nedd4	protein_coding
FBgn0036691	0.658745	3.50241	42.4902	7.10373e-11	1.61268e-10	beg	protein_coding
FBgn0013995	0.657762	4.88237	61.4482	4.54537e-15	1.25122e-14	Calx	protein_coding
FBgn0030877	0.657036	2.45871	13.9669	0.000186057	0.000283754	Arp8	protein_coding
FBgn0267975	0.656926	5.97775	118.718	1.20701e-27	5.28296e-27	vib	protein_coding
FBgn0036643	0.656699	3.74617	53.5089	2.57421e-13	6.54363e-13	Syx8	protein_coding
FBgn0035264	0.656679	2.71117	25.1527	5.29648e-07	9.55699e-07	Oseg4	protein_coding
FBgn0015924	0.656458	6.81821	152.935	3.95724e-35	2.20931e-34	crq	protein_coding
FBgn0038868	0.655526	4.91234	70.9706	3.6259e-17	1.08922e-16	CG5862	protein_coding
FBgn0038771	0.655432	6.33903	110.53	7.49994e-26	3.09398e-25	CG4390	protein_coding
FBgn0031950	0.6554	6.01285	110.382	8.08348e-26	3.32743e-25	Herp	protein_coding
FBgn0036759	0.655246	4.83642	71.3501	2.99148e-17	9.02595e-17	CG5577	protein_coding
FBgn0039689	0.655174	4.01476	63.9942	1.24783e-15	3.51454e-15	CIA30	protein_coding
FBgn0051414	0.655073	2.49858	20.9111	4.81102e-06	8.1834e-06	Gba1b	protein_coding
FBgn0033113	0.654955	5.0086	77.8586	1.10685e-18	3.51997e-18	Spn42Dc	protein_coding
FBgn0034748	0.654895	2.50991	19.8064	8.5695e-06	1.43243e-05	CG17807	protein_coding
FBgn0050495	0.654251	2.86877	29.4964	5.60209e-08	1.07192e-07	CG30495	protein_coding
FBgn0031381	0.65414	6.21081	110.639	7.09895e-26	2.93338e-25	Npc2a	protein_coding
FBgn0034066	0.654035	5.6691	67.5323	2.07268e-16	6.04092e-16	CG8397	protein_coding
FBgn0020249	0.653636	5.99591	120.532	4.83755e-28	2.146e-27	stck	protein_coding
FBgn0015571	0.653557	6.06127	117.642	2.0773e-27	8.99287e-27	alpha-Est3	protein_coding
FBgn0087013	0.653466	7.30326	139.067	4.25922e-32	2.15883e-31	Karybeta3	protein_coding
FBgn0030581	0.653345	2.65497	18.7662	1.4776e-05	2.43477e-05	CG14408	protein_coding
FBgn0283681	0.653316	3.07016	35.1049	3.1242e-09	6.47431e-09	Tcs3	protein_coding
FBgn0051106	0.653315	3.69278	43.608	4.01192e-11	9.19082e-11	CG31106	protein_coding
FBgn0030346	0.653238	2.94091	30.6067	3.15996e-08	6.13513e-08	CG11802	protein_coding
FBgn0032643	0.653219	6.21428	128.491	8.76263e-30	4.10721e-29	GCS2beta	protein_coding
FBgn0035541	0.652786	4.53706	51.1102	8.73229e-13	2.17212e-12	CG15019	protein_coding
FBgn0036857	0.652729	6.37122	135.816	2.18928e-31	1.07777e-30	CG9629	protein_coding
FBgn0039828	0.652443	4.10692	68.9005	1.03557e-16	3.0453e-16	CG1542	protein_coding
FBgn0023529	0.652159	6.66808	138.099	6.93191e-32	3.4947e-31	CG2918	protein_coding
FBgn0031289	0.651423	2.08274	11.9478	0.000547108	0.00080491	CG13950	protein_coding
FBgn0035611	0.651208	4.41852	92.5006	6.73041e-22	2.43998e-21	CG13285	protein_coding
FBgn0038363	0.651074	3.60277	36.1799	1.79918e-09	3.78995e-09	Acyp2	protein_coding
FBgn0035064	0.650905	3.37625	37.536	8.97434e-10	1.92486e-09	TyrRS-m	protein_coding
FBgn0003357	0.650496	14.3344	189.644	3.80178e-43	2.66301e-42	Jon99Ciii	protein_coding
FBgn0037440	0.649024	6.20792	108.699	1.88932e-25	7.67646e-25	CRAT	protein_coding
FBgn0034876	0.649003	4.48114	49.867	1.64529e-12	4.03271e-12	wmd	protein_coding
FBgn0035601	0.648774	6.99909	122.014	2.29164e-28	1.02749e-27	Uev1A	protein_coding
FBgn0026261	0.648711	4.41166	84.4566	3.92743e-20	1.31502e-19	bonsai	protein_coding
FBgn0025456	0.648288	7.1342	121.068	3.69281e-28	1.64593e-27	CREG	protein_coding
FBgn0037684	0.648127	5.22759	51.2163	8.27292e-13	2.06125e-12	CG8129	protein_coding
FBgn0029857	0.647605	4.11386	33.784	6.15842e-09	1.24942e-08	wuho	protein_coding
FBgn0033235	0.6476	5.32215	71.8607	2.30934e-17	6.99576e-17	CG8728	protein_coding
FBgn0039835	0.647448	3.33703	46.6549	8.46545e-12	2.01148e-11	mRpL32	protein_coding
FBgn0024945	0.647434	4.4174	78.4507	8.20198e-19	2.6261e-18	NitFhit	protein_coding
FBgn0003274	0.64725	10.4656	18.4454	1.74841e-05	2.86722e-05	RpLP2	protein_coding
FBgn0037679	0.647238	3.04968	35.6976	2.30448e-09	4.81266e-09	Aduk	protein_coding
FBgn0262559	0.64695	8.5852	86.1753	1.6467e-20	5.60831e-20	Mdh2	protein_coding
FBgn0051800	0.646609	3.36086	46.67	8.40047e-12	1.99667e-11	CG31800	protein_coding
FBgn0041630	0.646515	6.69211	144.049	3.46678e-33	1.81201e-32	Hexo1	protein_coding
FBgn0030048	0.646248	3.74875	58.7103	1.82687e-14	4.91227e-14	CG12112	protein_coding
FBgn0025454	0.645677	5.05049	56.0953	6.90418e-14	1.80998e-13	Cyp6g1	protein_coding
FBgn0025336	0.645368	4.19072	73.3225	1.10103e-17	3.372e-17	CG4882	protein_coding
FBgn0033607	0.645306	3.99141	64.1229	1.16893e-15	3.29972e-15	CG9062	protein_coding
FBgn0086371	0.64513	4.72953	56.5316	5.53036e-14	1.45437e-13	poly	protein_coding
FBgn0014011	0.64504	6.02432	109.83	1.06764e-25	4.3804e-25	Rac2	protein_coding
FBgn0004910	0.644895	5.59125	70.8789	3.79833e-17	1.1392e-16	Eip63F-1	protein_coding
FBgn0047114	0.64477	2.60146	20.4152	6.23319e-06	1.05312e-05	CG31142	protein_coding
FBgn0015789	0.644213	6.62176	137.749	8.26958e-32	4.15519e-31	Rab10	protein_coding
FBgn0032634	0.644173	3.35522	41.8146	1.00351e-10	2.26046e-10	Rpb11	protein_coding
FBgn0039404	0.644084	2.84367	34.6258	3.99572e-09	8.18807e-09	CG14543	protein_coding
FBgn0028699	0.644046	2.91734	40.1374	2.36711e-10	5.22275e-10	Rh50	protein_coding
FBgn0036192	0.643905	3.67525	32.1457	1.4303e-08	2.83689e-08	Pldn	protein_coding
FBgn0004908	0.64297	3.19594	29.524	5.52289e-08	1.05784e-07	Arl2	protein_coding
FBgn0036760	0.642861	4.94655	69.3669	8.17481e-17	2.41338e-16	CG5567	protein_coding
FBgn0038431	0.642705	4.96852	56.9102	4.56168e-14	1.20341e-13	CG10405	protein_coding
FBgn0035529	0.642603	5.55777	75.6591	3.37121e-18	1.05082e-17	Fdx2	protein_coding
FBgn0010741	0.642145	5.51512	78.3161	8.7803e-19	2.80174e-18	Pfdn2	protein_coding
FBgn0047135	0.641691	8.29997	87.9838	6.59916e-21	2.28996e-20	CG32276	protein_coding
FBgn0010265	0.641415	9.66507	75.2006	4.25231e-18	1.32055e-17	RpS13	protein_coding
FBgn0033101	0.641141	5.76574	69.9197	6.17687e-17	1.83939e-16	CG9436	protein_coding
FBgn0051156	0.641123	2.29297	15.5294	8.12312e-05	0.000126942	CG31156	protein_coding
FBgn0036306	0.641113	3.15204	39.4576	3.35256e-10	7.33902e-10	CG10973	protein_coding
FBgn0031392	0.641091	4.42789	88.4377	5.24604e-21	1.83053e-20	AIF	protein_coding
FBgn0027621	0.641087	5.38257	66.7171	3.13399e-16	9.04669e-16	Pfrx	protein_coding
FBgn0034717	0.641065	6.08656	121.502	2.96703e-28	1.32873e-27	CG5819	protein_coding
FBgn0030610	0.640532	4.55871	35.5665	2.46489e-09	5.13769e-09	CG9065	protein_coding
FBgn0032810	0.640443	3.59711	58.214	2.35099e-14	6.27236e-14	CG13077	protein_coding
FBgn0033421	0.640229	3.88629	60.3983	7.7478e-15	2.11194e-14	CG1888	protein_coding
FBgn0039311	0.639746	7.23346	130.441	3.2812e-30	1.56323e-29	CG10513	protein_coding
FBgn0262801	0.639734	6.66735	144.511	2.74642e-33	1.43948e-32	twr	protein_coding
FBgn0034059	0.639415	4.18512	74.5649	5.86762e-18	1.8154e-17	CG8320	protein_coding
FBgn0036187	0.639268	2.57305	17.44	2.96515e-05	4.77324e-05	RIOK1	protein_coding
FBgn0036000	0.638842	3.40128	44.227	2.92415e-11	6.75017e-11	CG3434	protein_coding
FBgn0038799	0.638307	5.07848	62.4637	2.714e-15	7.54535e-15	MFS9	protein_coding
FBgn0041205	0.637761	5.48615	77.0798	1.64191e-18	5.18435e-18	key	protein_coding
FBgn0040907	0.63776	3.8997	32.444	1.22676e-08	2.44347e-08	mRpL33	protein_coding
FBgn0036892	0.637486	4.98045	69.4686	7.76401e-17	2.2975e-16	Lon	protein_coding
FBgn0031997	0.637204	2.95447	32.8767	9.81937e-09	1.96675e-08	PGAP5	protein_coding
FBgn0034368	0.637044	6.12415	109.213	1.45734e-25	5.95659e-25	zda	protein_coding
FBgn0264776	0.637024	7.49104	96.5389	8.75086e-23	3.27159e-22	CG44014	protein_coding
FBgn0032499	0.637016	3.79438	50.3842	1.26405e-12	3.12263e-12	Uvrag	protein_coding
FBgn0029959	0.636562	4.31446	74.1612	7.199e-18	2.22008e-17	Rab39	protein_coding
FBgn0036667	0.636525	4.61236	58.9525	1.61522e-14	4.35872e-14	kud	protein_coding
FBgn0033555	0.63649	5.95635	116.047	4.64088e-27	1.98967e-26	RpS15Ab	protein_coding
FBgn0038172	0.636056	3.29195	40.5356	1.93069e-10	4.28239e-10	Adgf-D	protein_coding
FBgn0000253	0.636004	8.84671	62.6072	2.52335e-15	7.02568e-15	Cam	protein_coding
FBgn0040817	0.635587	3.5352	48.5958	3.14547e-12	7.62542e-12	CG14132	protein_coding
FBgn0038136	0.635449	8.00949	94.3662	2.62227e-22	9.62691e-22	CG8774	protein_coding
FBgn0034925	0.635176	3.98818	47.2737	6.17346e-12	1.47806e-11	CG5339	protein_coding
FBgn0036173	0.634718	4.26998	61.1718	5.23062e-15	1.43514e-14	CG7394	protein_coding
FBgn0000244	0.634179	5.07197	75.3195	4.00377e-18	1.24541e-17	by	protein_coding
FBgn0036107	0.633899	3.49569	39.3706	3.50536e-10	7.66905e-10	galla-2	protein_coding
FBgn0033086	0.633496	3.50279	45.0308	1.93962e-11	4.52178e-11	CG9410	protein_coding
FBgn0266268	0.63325	4.85338	63.5443	1.56799e-15	4.39657e-15	FeCH	protein_coding
FBgn0032516	0.633127	2.67365	23.3997	1.31599e-06	2.32231e-06	Ing5	protein_coding
FBgn0035006	0.633026	7.29595	111.381	4.88353e-26	2.02906e-25	CG4563	protein_coding
FBgn0037347	0.633014	3.8308	46.0774	1.13672e-11	2.68155e-11	CG1427	protein_coding
FBgn0034081	0.632948	3.05556	27.9369	1.25338e-07	2.35756e-07	CG10731	protein_coding
FBgn0038649	0.632594	2.85755	25.0307	5.6425e-07	1.01643e-06	CG7718	protein_coding
FBgn0028436	0.632243	3.10685	24.1114	9.09219e-07	1.61775e-06	ECSIT	protein_coding
FBgn0034499	0.631534	2.67538	15.7518	7.22182e-05	0.000113162	Cpr56F	protein_coding
FBgn0023530	0.631501	3.76437	39.7444	2.89475e-10	6.3553e-10	CG3740	protein_coding
FBgn0015803	0.630845	4.00286	56.98	4.40266e-14	1.16187e-13	RtGEF	protein_coding
FBgn0083986	0.630692	2.50374	14.2105	0.000163459	0.000249947	CG34150	protein_coding
FBgn0259143	0.630412	4.93299	64.1015	1.18171e-15	3.33329e-15	CG42258	protein_coding
FBgn0013771	0.63002	5.62751	73.1985	1.17247e-17	3.58203e-17	Cyp6a9	protein_coding
FBgn0027085	0.62983	3.42856	46.1417	1.10005e-11	2.59745e-11	LeuRS-m	protein_coding
FBgn0016701	0.629795	5.06143	68.9273	1.0216e-16	3.00656e-16	Rab4	protein_coding
FBgn0013684	0.62963	9.2131	52.5074	4.28631e-13	1.08083e-12	mt:ND5	protein_coding
FBgn0033812	0.62951	5.65477	65.2356	6.64578e-16	1.89373e-15	Pex13	protein_coding
FBgn0034817	0.629301	2.99824	34.3031	4.71641e-09	9.62567e-09	Art7	protein_coding
FBgn0031495	0.628724	3.89024	51.5852	6.85557e-13	1.71208e-12	GABPI	protein_coding
FBgn0032871	0.628663	3.14445	38.6741	5.00814e-10	1.08591e-09	CG2611	protein_coding
FBgn0038948	0.628358	4.58041	59.8394	1.02923e-14	2.79039e-14	PSR	protein_coding
FBgn0039111	0.628167	3.54235	38.3285	5.97844e-10	1.2911e-09	PTPMT1	protein_coding
FBgn0033907	0.628095	3.7245	48.1576	3.933e-12	9.4797e-12	mRpS16	protein_coding
FBgn0010053	0.627936	6.46307	144.43	2.86166e-33	1.4978e-32	Jheh1	protein_coding
FBgn0035871	0.627642	6.68652	140.188	2.4215e-32	1.234e-31	BI-1	protein_coding
FBgn0027590	0.627536	7.88201	88.8	4.36819e-21	1.52775e-20	GstE12	protein_coding
FBgn0030699	0.627376	4.40184	90.5712	1.78438e-21	6.33186e-21	CG8578	protein_coding
FBgn0051855	0.626608	3.56517	39.4622	3.34475e-10	7.32617e-10	CG31855	protein_coding
FBgn0266670	0.626415	4.25711	73.6977	9.10467e-18	2.79633e-17	Sec5	protein_coding
FBgn0030552	0.625615	4.20816	56.8972	4.59196e-14	1.21097e-13	mRpL38	protein_coding
FBgn0027335	0.625264	5.6569	65.5334	5.7136e-16	1.63243e-15	Rip11	protein_coding
FBgn0028429	0.625173	4.23254	63.8561	1.33848e-15	3.76421e-15	I-2	protein_coding
FBgn0011554	0.625171	6.38743	142.203	8.7805e-33	4.53278e-32	etaTry	protein_coding
FBgn0032721	0.624338	6.61898	128.899	7.13523e-30	3.36114e-29	CG10602	protein_coding
FBgn0031145	0.624213	6.3351	127.368	1.54364e-29	7.17729e-29	Ntf-2	protein_coding
FBgn0035999	0.624164	2.37761	16.5158	4.82458e-05	7.66502e-05	CG3552	protein_coding
FBgn0052649	0.623761	3.67188	53.9446	2.06224e-13	5.26527e-13	CG32649	protein_coding
FBgn0040260	0.623253	6.02862	102.198	5.02412e-24	1.95593e-23	Ugt36Bc	protein_coding
FBgn0035833	0.622757	4.21026	48.5884	3.15736e-12	7.65177e-12	CG7565	protein_coding
FBgn0037228	0.622749	3.4529	42.5519	6.88322e-11	1.56356e-10	CG1092	protein_coding
FBgn0046296	0.622351	3.7085	46.9008	7.46738e-12	1.77994e-11	CG11534	protein_coding
FBgn0029891	0.62221	6.27052	131.83	1.62995e-30	7.81483e-30	Pink1	protein_coding
FBgn0029629	0.622078	6.38782	131.68	1.75819e-30	8.42431e-30	eIF3g1	protein_coding
FBgn0039296	0.622012	3.31056	39.2179	3.79047e-10	8.27839e-10	CG10420	protein_coding
[truncated: 5,539 more rows]

## Sheet: Pngl-null vs Pngl-het
Pngl[–/–] vs Pngl[+/–]
ensembl_gene_id	logFC	logCPM	LR	P-Value	FDR	name	biotype
FBgn0039476	8.15234	7.44264	4733.86	0	0	CG6271	protein_coding
FBgn0037677	7.96457	3.63851	1924.87	0	0	CG12951	protein_coding
FBgn0037396	7.75223	3.04163	623.844	1.09057e-137	9.90319e-136	CG11459	protein_coding
FBgn0033999	6.00276	7.4611	5020.39	0	0	CG8093	protein_coding
FBgn0023495	5.77148	4.28241	2476.18	0	0	Lip3	protein_coding
FBgn0031032	5.5664	1.4717	236.177	2.68135e-53	6.49817e-52	CG14204	protein_coding
FBgn0083941	5.30398	0.489437	98.4631	3.31136e-23	3.55523e-22	CG34105	protein_coding
FBgn0034900	5.29137	0.478085	97.4016	5.66009e-23	5.99159e-22	CG12491	protein_coding
FBgn0025583	5.22322	0.604239	108.945	1.66823e-25	1.99896e-24	IM2	protein_coding
FBgn0031033	5.19716	3.23996	1430.52	4.91169672049344e-313	1.42382531470612e-310	CG14219	protein_coding
FBgn0020506	4.99303	5.17857	2352.41	0	0	Amyrel	protein_coding
FBgn0040104	4.85776	4.82074	2011.3	0	0	lectin-24A	protein_coding
FBgn0034511	4.7555	1.17892	169.583	9.12627e-39	1.63384e-37	GNBP-like3	protein_coding
FBgn0010044	4.43143	4.4681	1700.72	0	0	GstD8	protein_coding
FBgn0052071	4.42189	2.21293	5.77994	0.0162101	0.0294186	CG32071	protein_coding
FBgn0034329	4.26431	2.99633	1250.36	6.91811e-274	1.44838e-271	IM1	protein_coding
FBgn0034623	4.03014	0.968163	4.29123	0.0383094	0.0635567	CG9822	protein_coding
FBgn0022700	3.99008	6.38576	3840.24	0	0	Cht4	protein_coding
FBgn0039475	3.95638	6.29248	3371.99	0	0	CG6277	protein_coding
FBgn0283462	3.85849	5.35749	1981.21	0	0	IMPPP	protein_coding
FBgn0053470	3.85114	5.35831	1990.8	0	0	CG33470	protein_coding
FBgn0085325	3.76428	2.35705	130.651	2.95274e-30	4.12125e-29	CG34296	protein_coding
FBgn0031747	3.75034	5.62347	1532.01	0	0	CG9021	protein_coding
FBgn0010038	3.70317	6.69911	3047.12	0	0	GstD2	protein_coding
FBgn0067905	3.67109	0.872102	87.6087	7.97726e-21	7.66896e-20	IM14	protein_coding
FBgn0283461	3.61861	4.42673	1631.87	0	0	Drs	protein_coding
FBgn0005638	3.59053	1.75875	64.3108	1.06261e-15	7.89834e-15	slbo	protein_coding
FBgn0020639	3.57557	2.37986	259.262	2.48542e-58	6.78717e-57	Lcp65Af	protein_coding
FBgn0000079	3.56792	9.68452	1192.2	3.01595e-261	5.9819e-259	Amy-p	protein_coding
FBgn0051091	3.52017	3.36659	493.469	2.50589e-109	1.64234e-107	CG31091	protein_coding
FBgn0051148	3.49813	5.50579	1664.55	0	0	Gba1a	protein_coding
FBgn0051664	3.45877	2.79434	465.08	3.77118e-103	2.25582e-101	CG31664	protein_coding
FBgn0264295	3.44287	4.06718	1701.51	0	0	CG43773	protein_coding
FBgn0261575	3.42988	1.19981	122.033	2.27025e-28	2.98098e-27	tobi	protein_coding
FBgn0032734	3.40215	2.12201	208.116	3.5386e-47	7.38793e-46	CG15169	protein_coding
FBgn0051089	3.38522	2.11365	234.008	7.96629e-53	1.90609e-51	CG31089	protein_coding
FBgn0033439	3.22968	2.93893	337.3	2.47122e-75	9.70082e-74	CG1773	protein_coding
FBgn0028396	3.18003	8.15579	1336.46	1.34778e-292	3.38607e-290	TotA	protein_coding
FBgn0000078	3.16252	9.37193	1158.1	7.78583e-254	1.50466e-251	Amy-d	protein_coding
FBgn0040653	3.09096	2.02655	226.395	3.64329e-51	8.34634e-50	IM4	protein_coding
FBgn0053093	3.08637	1.35832	57.5085	3.36529e-14	2.29445e-13	CG33093	protein_coding
FBgn0052185	3.04041	3.13348	812.724	9.23988e-179	1.08814e-176	edin	protein_coding
FBgn0034160	3.03028	8.21009	1563.41	0	0	CG5550	protein_coding
FBgn0003358	2.94362	7.91337	1281.51	1.17762e-280	2.68962e-278	Jon99Ci	protein_coding
FBgn0039768	2.94048	7.25769	2301.67	0	0	CG15533	protein_coding
FBgn0028939	2.91551	4.63791	426.706	8.46706e-95	4.43168e-93	NimC2	protein_coding
FBgn0032638	2.90896	4.15445	612.591	3.05635e-135	2.71008e-133	SPH93	protein_coding
FBgn0040733	2.90751	1.34176	96.9148	7.23762e-23	7.60808e-22	CG15068	protein_coding
FBgn0262607	2.90302	2.87542	338.052	1.695e-75	6.72379e-74	CG43133	protein_coding
FBgn0051410	2.85377	6.40091	1968.77	0	0	Npc2e	protein_coding
FBgn0260955	2.76309	2.47648	178.341	1.11589e-40	2.0818e-39	CG42587	protein_coding
FBgn0000565	2.74863	6.4742	2046.15	0	0	Eip71CD	protein_coding
FBgn0040736	2.74777	3.06282	817.131	1.01729e-179	1.21703e-177	IM3	protein_coding
FBgn0033733	2.66519	1.92451	140.143	2.47751e-32	3.7346e-31	CG8834	protein_coding
FBgn0262722	2.63009	2.68601	388.737	1.55918e-86	7.03686e-85	lncRNA:CR43166	ncRNA
FBgn0033320	2.60833	2.69267	231.224	3.22484e-52	7.57184e-51	CG8586	protein_coding
FBgn0264562	2.60061	1.3931	21.4009	3.72592e-06	1.24755e-05	Hr4	protein_coding
FBgn0010385	2.56165	3.22177	543.339	3.54e-120	2.75062e-118	Def	protein_coding
FBgn0085227	2.50558	4.70813	540.95	1.17133e-119	9.00851e-118	CG34198	protein_coding
FBgn0002570	2.49575	6.33592	1774.52	0	0	Mal-A1	protein_coding
FBgn0052571	2.45149	1.71513	4.21519	0.0400635	0.0660452	TwdlX	protein_coding
FBgn0023541	2.38911	4.90288	928.271	7.01833e-204	9.79577e-202	Cyp4d14	protein_coding
FBgn0039593	2.38503	2.35954	72.0682	2.07886e-17	1.69205e-16	Sid	protein_coding
FBgn0033703	2.36723	2.60112	156.305	7.26171e-36	1.21897e-34	CG13170	protein_coding
FBgn0037230	2.35999	3.73423	474.12	4.06757e-105	2.49246e-103	CG9780	protein_coding
FBgn0036910	2.34643	3.169	529.46	3.7027e-117	2.7631e-115	Cyp305a1	protein_coding
FBgn0035806	2.32894	4.58476	666.679	5.27142e-147	5.15983e-145	PGRP-SD	protein_coding
FBgn0040099	2.31999	5.80647	1085.38	4.96995e-238	8.71127e-236	lectin-28C	protein_coding
FBgn0262007	2.2902	5.00446	819.517	3.08151e-180	3.74602e-178	CG42825	protein_coding
FBgn0032839	2.26315	3.80262	722.512	3.80641e-159	3.92999e-157	AANATL3	protein_coding
FBgn0033124	2.26115	8.74014	1022.16	2.73792e-224	4.12715e-222	Tsp42Ec	protein_coding
FBgn0028514	2.24139	4.02535	517.609	1.40221e-114	1.02606e-112	CG4793	protein_coding
FBgn0046878	2.23087	2.862	261.187	9.45837e-59	2.61077e-57	Obp83cd	protein_coding
FBgn0053306	2.2303	8.47513	969.308	8.42721e-213	1.19841e-210	CG33306	protein_coding
FBgn0033708	2.21786	2.74835	151.812	6.96317e-35	1.1409e-33	CG8850	protein_coding
FBgn0262362	2.17159	2.05556	83.3753	6.78659e-20	6.26844e-19	CG43060	protein_coding
FBgn0010043	2.15514	5.72528	825.372	1.644e-181	2.06302e-179	GstD7	protein_coding
FBgn0053267	2.14032	2.69642	137.268	1.05372e-31	1.54511e-30	CG33267	protein_coding
FBgn0039241	2.12397	6.51133	1042.88	8.59694e-229	1.3499e-226	CG11089	protein_coding
FBgn0033204	2.11515	3.75639	434.414	1.77948e-96	9.86172e-95	CG2065	protein_coding
FBgn0028864	2.08115	3.48223	338.375	1.44099e-75	5.74642e-74	CG18477	protein_coding
FBgn0261856	2.08059	6.13096	1126.7	5.19382e-247	9.32044e-245	CR42785	pseudogene
FBgn0262683	2.07807	3.71303	564.017	1.12401e-124	8.91758e-123	CG43153	protein_coding
FBgn0051780	2.06927	3.47626	335.723	5.44875e-75	2.12784e-73	CG31780	protein_coding
FBgn0264296	2.02662	6.99047	1147.98	1.23457e-251	2.2695e-249	CG43774	protein_coding
FBgn0264087	2.02163	2.14517	75.8616	3.04253e-18	2.55363e-17	Slob	protein_coding
FBgn0038595	2.01045	4.61738	460.713	3.36228e-102	1.97981e-100	CG7142	protein_coding
FBgn0263083	1.9774	1.2784	58.8652	1.68855e-14	1.1708e-13	CG43351	protein_coding
FBgn0000473	1.97366	7.19435	1083.3	1.40571e-237	2.35441e-235	Cyp6a2	protein_coding
FBgn0032066	1.96742	7.23368	1002.98	4.04348e-220	5.86071e-218	LManIII	protein_coding
FBgn0063497	1.94244	6.38692	1285.99	1.25453e-281	2.9548e-279	GstE3	protein_coding
FBgn0039326	1.93907	4.48156	372.795	4.60898e-83	1.99643e-81	CG10562	protein_coding
FBgn0001187	1.9364	2.56379	158.07	2.98763e-36	5.07157e-35	Hex-C	protein_coding
FBgn0040730	1.91948	4.02445	505.311	6.64398e-112	4.62948e-110	CG15127	protein_coding
FBgn0039761	1.9172	5.28036	334.347	1.08627e-74	4.22023e-73	CG18404	protein_coding
FBgn0032869	1.89532	2.03315	94.0813	3.02832e-22	3.11384e-21	CG17470	protein_coding
FBgn0039428	1.88005	3.36269	100.995	9.22387e-24	1.01047e-22	CG14237	protein_coding
FBgn0033355	1.87454	2.24276	135.961	2.03468e-31	2.94912e-30	CG13748	protein_coding
FBgn0031910	1.86059	8.22552	622.41	2.23642e-137	2.00666e-135	CG15818	protein_coding
FBgn0040503	1.85879	4.15614	411.609	1.63651e-91	8.00935e-90	CG7763	protein_coding
FBgn0031906	1.85792	2.59518	138.917	4.59246e-32	6.82709e-31	CG5160	protein_coding
FBgn0010040	1.85017	2.96957	190.634	2.31129e-43	4.57222e-42	GstD4	protein_coding
FBgn0042206	1.84626	5.38368	492.417	4.24462e-109	2.7579e-107	GstD10	protein_coding
FBgn0032652	1.83643	3.61098	231.314	3.08094e-52	7.25658e-51	CG6870	protein_coding
FBgn0039474	1.83303	7.14227	1054.36	2.74029e-231	4.39438e-229	CG6283	protein_coding
FBgn0033830	1.80461	3.21202	210.197	1.24393e-47	2.61157e-46	CG10814	protein_coding
FBgn0054026	1.78516	7.51443	781.535	5.58041e-172	6.18523e-170	CG34026	protein_coding
FBgn0010549	1.78167	3.38923	308.282	5.1712e-69	1.7797e-67	l(2)03659	protein_coding
FBgn0033205	1.77549	7.37262	728.364	2.03201e-160	2.12712e-158	CG2064	protein_coding
FBgn0031741	1.76165	5.39377	428.296	3.8178e-95	2.02639e-93	CG11034	protein_coding
FBgn0029766	1.7615	8.61733	641.797	1.35898e-141	1.28033e-139	CG15784	protein_coding
FBgn0032387	1.75427	3.62429	116.025	4.69386e-27	5.90612e-26	CG16965	protein_coding
FBgn0266431	1.74015	1.94082	77.3692	1.41809e-18	1.21319e-17	CG45061	protein_coding
FBgn0005660	1.73962	1.50613	46.5179	9.07852e-12	5.25186e-11	Ets21C	protein_coding
FBgn0010041	1.72924	2.65051	114.624	9.51341e-27	1.1891e-25	GstD5	protein_coding
FBgn0031688	1.72624	5.76907	596.898	7.91442e-132	6.77852e-130	Cyp28d2	protein_coding
FBgn0038716	1.71979	2.99287	67.0208	2.68656e-16	2.05988e-15	CG7342	protein_coding
FBgn0052574	1.68841	2.3621	103.409	2.72664e-24	3.06269e-23	Twdlalpha	protein_coding
FBgn0000276	1.68507	3.23968	332.192	3.20156e-74	1.21869e-72	CecA1	protein_coding
FBgn0051674	1.68028	2.65757	109.905	1.028e-25	1.23573e-24	CG31674	protein_coding
FBgn0052284	1.6779	9.38819	501.328	4.88644e-111	3.28831e-109	CG32284	protein_coding
FBgn0040363	1.67598	4.07406	407.348	1.38467e-90	6.68993e-89	CG11384	protein_coding
FBgn0040941	1.67513	3.05275	63.717	1.43643e-15	1.06037e-14	CG15308	protein_coding
FBgn0028534	1.67229	8.80119	485.238	1.5491e-107	9.72967e-106	CG7916	protein_coding
FBgn0051414	1.65603	2.49858	92.2032	7.8219e-22	7.92395e-21	Gba1b	protein_coding
FBgn0034279	1.63461	4.90969	340.487	4.99709e-76	2.00335e-74	CG18635	protein_coding
FBgn0035743	1.61996	9.85091	606.478	6.52922e-134	5.72218e-132	CG15829	protein_coding
FBgn0053532	1.61802	1.24614	29.2741	6.28298e-08	2.58064e-07	lectin-37Da	protein_coding
FBgn0033301	1.60925	3.40385	243.339	7.35487e-55	1.85397e-53	CG12780	protein_coding
FBgn0000277	1.6056	3.21498	233.997	8.0128e-53	1.91115e-51	CecA2	protein_coding
FBgn0037166	1.60217	5.29334	421.429	1.19241e-93	6.15562e-92	CG11426	protein_coding
FBgn0031653	1.58807	13.5472	659.929	1.5479e-145	1.49571e-143	Jon25Biii	protein_coding
FBgn0037936	1.57987	5.3092	417.555	8.3112e-93	4.20413e-91	CG6908	protein_coding
FBgn0004644	1.57002	3.46275	201.751	8.66486e-46	1.77948e-44	hh	protein_coding
FBgn0051810	1.55698	2.20441	35.0373	3.2345e-09	1.49469e-08	CG31810	protein_coding
FBgn0031580	1.55328	8.73572	491.609	6.36396e-109	4.09959e-107	CG15423	protein_coding
FBgn0038132	1.54972	1.66482	31.4629	2.03283e-08	8.78019e-08	CG15887	protein_coding
FBgn0025454	1.53524	5.05049	255.236	1.87514e-57	5.06557e-56	Cyp6g1	protein_coding
FBgn0038852	1.53102	2.08074	65.432	6.01554e-16	4.52938e-15	HHEX	protein_coding
FBgn0040725	1.53061	1.14528	6.68669	0.00971356	0.0185599	CG13946	protein_coding
FBgn0034605	1.51858	3.11618	125.071	4.91044e-29	6.58096e-28	CG15661	protein_coding
FBgn0038416	1.51852	5.2783	370.322	1.59283e-82	6.82112e-81	CG17930	protein_coding
FBgn0042110	1.50896	1.44701	33.3152	7.83677e-09	3.51582e-08	CG18765	protein_coding
FBgn0085466	1.50741	2.43872	58.7994	1.74593e-14	1.20836e-13	CG34437	protein_coding
FBgn0051216	1.49906	1.6043	39.022	4.19057e-10	2.09307e-09	Naam	protein_coding
FBgn0015316	1.47754	2.69117	38.1893	6.42029e-10	3.1648e-09	Try29F	protein_coding
FBgn0038530	1.46749	4.66984	308.147	5.533e-69	1.89556e-67	AttD	protein_coding
FBgn0000053	1.46376	5.7013	297.344	1.24874e-66	4.0568e-65	Gart	protein_coding
FBgn0033789	1.45908	8.92372	419.016	3.99582e-93	2.0349e-91	CG13324	protein_coding
FBgn0033788	1.45166	9.56284	415.091	2.85734e-92	1.42621e-90	CG13323	protein_coding
FBgn0038098	1.44992	6.04755	512.096	2.21968e-113	1.59331e-111	CG7381	protein_coding
FBgn0039756	1.44787	7.17041	573.391	1.02737e-126	8.41663e-125	CG9743	protein_coding
FBgn0053469	1.44475	1.53392	36.0354	1.93768e-09	9.17931e-09	CG33469	protein_coding
FBgn0031945	1.43698	4.41001	327.424	3.49855e-73	1.29895e-71	CG7191	protein_coding
FBgn0085244	1.43519	4.9708	234.017	7.9324e-53	1.90403e-51	CG34215	protein_coding
FBgn0037612	1.43105	4.14224	274.463	1.20855e-61	3.53057e-60	CG8112	protein_coding
FBgn0040729	1.43025	4.91914	150.358	1.44775e-34	2.35166e-33	CG15126	protein_coding
FBgn0020445	1.42928	3.37509	69.9342	6.13147e-17	4.8594e-16	E23	protein_coding
FBgn0030575	1.42353	2.96417	126.134	2.87421e-29	3.88921e-28	CG5321	protein_coding
FBgn0263080	1.41735	3.67614	121.665	2.73293e-28	3.58227e-27	CG43348	protein_coding
FBgn0037850	1.40119	4.42706	308.551	4.51827e-69	1.56932e-67	CG14695	protein_coding
FBgn0029827	1.4011	5.8308	483.055	4.62291e-107	2.87958e-105	CG6048	protein_coding
FBgn0012042	1.39726	4.61969	293.954	6.84042e-66	2.19388e-64	AttA	protein_coding
FBgn0031929	1.38853	7.77491	394.938	6.96443e-88	3.2603e-86	CG18585	protein_coding
FBgn0035360	1.37923	7.11527	625.982	3.7383e-138	3.47847e-136	CG1246	protein_coding
FBgn0032614	1.37864	4.83116	274.29	1.3183e-61	3.8363e-60	CG13284	protein_coding
FBgn0039315	1.37121	1.45328	23.8336	1.05033e-06	3.74826e-06	CG13658	protein_coding
FBgn0039051	1.37076	7.52105	441.722	4.56654e-98	2.58782e-96	CG17109	protein_coding
FBgn0053503	1.3676	6.17228	581.506	1.76398e-128	1.47723e-126	Cyp12d1-d	protein_coding
FBgn0036563	1.3662	6.0841	504.278	1.11482e-111	7.63854e-110	CG13075	protein_coding
FBgn0010042	1.36252	3.47561	198.871	3.68302e-45	7.48219e-44	GstD6	protein_coding
FBgn0034999	1.36013	5.5299	282.773	1.86747e-63	5.7216e-62	CG3394	protein_coding
FBgn0032402	1.35866	2.87044	126.083	2.94877e-29	3.98295e-28	CG14945	protein_coding
FBgn0032069	1.35834	9.09911	353.34	7.94176e-79	3.30702e-77	LManVI	protein_coding
FBgn0031689	1.35757	4.33235	293.201	9.98034e-66	3.18737e-64	Cyp28d1	protein_coding
FBgn0033853	1.35	5.10179	307.02	9.73465e-69	3.29014e-67	CG6145	protein_coding
FBgn0031904	1.34272	5.16431	249.504	3.3316e-56	8.71883e-55	CG5149	protein_coding
FBgn0036024	1.33117	13.9794	793.837	1.1806e-174	1.32808e-172	CG18180	protein_coding
FBgn0032140	1.33036	4.15918	235.25	4.2703e-53	1.02828e-51	CG13117	protein_coding
FBgn0039798	1.32209	4.99391	244.301	4.53912e-55	1.14803e-53	CG11313	protein_coding
FBgn0032472	1.31836	2.81086	7.15622	0.00747044	0.0146573	CG9928	protein_coding
FBgn0033792	1.31492	2.61836	65.6258	5.45198e-16	4.11739e-15	CG13325	protein_coding
FBgn0039774	1.29309	6.67377	549.929	1.30421e-121	1.02394e-119	CDase	protein_coding
FBgn0063494	1.28814	6.02211	237.571	1.33175e-53	3.24836e-52	GstE6	protein_coding
FBgn0036419	1.28095	6.93165	468.654	6.28875e-104	3.79186e-102	CG13482	protein_coding
FBgn0262815	1.27862	3.26109	151.745	7.20392e-35	1.17779e-33	CR43186	pseudogene
FBgn0032668	1.27305	2.02262	39.6791	2.99309e-10	1.51504e-09	CG17681	protein_coding
FBgn0038353	1.27139	10.6063	432.041	5.84413e-96	3.19183e-94	CG5399	protein_coding
FBgn0034247	1.27043	5.01864	276.994	3.39332e-62	1.00296e-60	CG6484	protein_coding
FBgn0038082	1.2685	5.97919	246.151	1.79294e-55	4.59639e-54	CG5724	protein_coding
FBgn0053013	1.26158	2.5985	93.2301	4.65556e-22	4.74817e-21	CR33013	pseudogene
FBgn0033787	1.25754	9.46079	277.616	2.48401e-62	7.37087e-61	CG13321	protein_coding
FBgn0041712	1.25466	4.44658	295.419	3.27942e-66	1.05628e-64	yellow-d	protein_coding
FBgn0015037	1.25034	5.87136	412.58	1.0058e-91	4.95474e-90	Cyp4p1	protein_coding
FBgn0035904	1.24941	7.48826	435.822	8.78399e-97	4.90407e-95	GstO3	protein_coding
FBgn0032639	1.24715	3.49456	116.095	4.53016e-27	5.71923e-26	CG18563	protein_coding
FBgn0050160	1.24454	9.34218	308.5	4.63433e-69	1.60224e-67	CG30160	protein_coding
FBgn0042086	1.24453	9.34243	308.699	4.19334e-69	1.4632e-67	Tsp42Eb	protein_coding
FBgn0000566	1.2426	6.66307	503.947	1.31555e-111	8.93268e-110	Eip55E	protein_coding
FBgn0265186	1.23982	6.47282	410.493	2.86253e-91	1.39193e-89	CG44251	protein_coding
FBgn0067102	1.23867	3.84742	233.559	9.98078e-53	2.37303e-51	GlcT	protein_coding
FBgn0063492	1.23796	4.53454	227.435	2.16148e-51	4.98198e-50	GstE8	protein_coding
FBgn0051446	1.2316	6.55089	523.276	8.19921e-116	6.05857e-114	CG31446	protein_coding
FBgn0034289	1.23135	10.7914	299.986	3.31793e-67	1.08257e-65	CG10910	protein_coding
FBgn0035975	1.22882	4.03991	214.76	1.2572e-48	2.71504e-47	PGRP-LA	protein_coding
FBgn0051469	1.2242	3.23741	88.6197	4.78499e-21	4.63554e-20	CG31469	protein_coding
FBgn0267408	1.22082	7.92201	344.557	6.49373e-77	2.64558e-75	AOX1	protein_coding
FBgn0053126	1.22007	2.84226	63.1345	1.93061e-15	1.40862e-14	NLaz	protein_coding
FBgn0036023	1.21515	8.89481	267.66	3.67117e-60	1.03632e-58	CG18179	protein_coding
FBgn0044872	1.21321	3.93481	211.486	6.51026e-48	1.38219e-46	FucTC	protein_coding
FBgn0010226	1.21121	7.17444	391.677	3.57064e-87	1.65104e-85	GstS1	protein_coding
FBgn0262794	1.20761	3.15012	119.857	6.79887e-28	8.7745e-27	CG43175	protein_coding
FBgn0040723	1.1966	6.13696	406.082	2.61185e-90	1.25385e-88	CG5011	protein_coding
FBgn0262531	1.19641	6.66255	452.826	1.75028e-100	9.99383e-99	CG43085	protein_coding
FBgn0035583	1.19123	6.34183	510.459	5.03985e-113	3.58352e-111	CG13704	protein_coding
FBgn0039316	1.19027	6.70529	219.11	1.41416e-49	3.14411e-48	CG11893	protein_coding
FBgn0032337	1.18998	2.79581	127.484	1.45575e-29	1.97694e-28	AstCC	protein_coding
FBgn0039310	1.18853	1.92317	16.9609	3.81575e-05	0.000110698	CG11878	protein_coding
FBgn0004228	1.1866	8.33087	304.871	2.86134e-68	9.54243e-67	mex1	protein_coding
FBgn0032022	1.18171	2.92482	107.521	3.42196e-25	4.04252e-24	CG14275	protein_coding
FBgn0031579	1.18107	7.97263	278.322	1.74299e-62	5.25476e-61	CG15422	protein_coding
FBgn0041184	1.17966	4.86752	219.462	1.18481e-49	2.64984e-48	Socs36E	protein_coding
FBgn0040256	1.17791	3.53219	33.6546	6.58189e-09	2.96342e-08	Ugt86Dd	protein_coding
FBgn0019661	1.1703	6.55109	399.307	7.79367e-89	3.6944e-87	lncRNA:roX1	ncRNA
FBgn0032810	1.16996	3.59711	142.127	9.12099e-33	1.3916e-31	CG13077	protein_coding
FBgn0039454	1.16596	4.15414	290.311	4.25473e-65	1.34739e-63	CG14247	protein_coding
FBgn0050502	1.16564	5.70847	233.448	1.05527e-52	2.50112e-51	fa2h	protein_coding
FBgn0025692	1.1655	7.88364	288.631	9.88112e-65	3.07744e-63	Lfg	protein_coding
FBgn0261675	1.16487	6.27008	344.296	7.39926e-77	2.99829e-75	Npc1b	protein_coding
FBgn0036648	1.16298	2.85563	32.7149	1.06716e-08	4.73964e-08	CG4098	protein_coding
FBgn0040253	1.16144	1.68885	19.7501	8.82553e-06	2.8043e-05	Ugt86Dg	protein_coding
FBgn0050489	1.15983	6.16322	421.177	1.35297e-93	6.93697e-92	Cyp12d1-p	protein_coding
FBgn0036410	1.15524	4.28247	93.6203	3.82251e-22	3.91444e-21	CG8100	protein_coding
FBgn0039102	1.15291	3.14909	105.768	8.28926e-25	9.53835e-24	SPE	protein_coding
FBgn0041581	1.14723	5.22301	277.996	2.05225e-62	6.13801e-61	AttB	protein_coding
FBgn0033302	1.1415	6.0316	333.85	1.39401e-74	5.36053e-73	Cyp6a14	protein_coding
FBgn0264541	1.14007	1.96892	35.0268	3.25202e-09	1.50095e-08	CG43920	protein_coding
FBgn0053116	1.13942	4.32804	153.973	2.34731e-35	3.87975e-34	CG33116	protein_coding
FBgn0038475	1.13906	3.37139	105.454	9.71293e-25	1.11256e-23	Keap1	protein_coding
FBgn0051324	1.13844	2.73168	89.0849	3.78228e-21	3.69741e-20	CG31324	protein_coding
FBgn0003082	1.13748	4.50646	163.44	2.00496e-37	3.49801e-36	phr	protein_coding
FBgn0034588	1.13748	6.98162	378.013	3.3693e-84	1.48505e-82	CG9394	protein_coding
FBgn0031276	1.12839	1.14325	5.56098	0.0183651	0.0328316	CG12506	protein_coding
FBgn0033873	1.12499	5.71864	210.23	1.2236e-47	2.57606e-46	CG6337	protein_coding
FBgn0038414	1.12267	5.11491	184.722	4.51237e-42	8.67595e-41	CG6901	protein_coding
FBgn0266430	1.12128	1.75873	18.1234	2.07044e-05	6.25948e-05	CG45060	protein_coding
FBgn0040850	1.11771	5.36037	207.454	4.93535e-47	1.02756e-45	CG15210	protein_coding
FBgn0039681	1.10572	2.79263	96.2458	1.0147e-22	1.06072e-21	CG7582	protein_coding
FBgn0051288	1.1052	5.46942	175.768	4.06882e-40	7.51635e-39	CG31288	protein_coding
FBgn0032670	1.10402	1.7587	21.7874	3.04596e-06	1.02948e-05	CG5783	protein_coding
FBgn0086611	1.10351	7.23267	315.612	1.30859e-70	4.63044e-69	Lcp65Ag3	protein_coding
FBgn0032253	1.10212	5.593	189.89	3.35975e-43	6.62892e-42	LManI	protein_coding
FBgn0030357	1.09952	5.2186	169.196	1.10887e-38	1.98045e-37	Sclp	protein_coding
FBgn0028532	1.09823	7.55062	300.817	2.18653e-67	7.16516e-66	CG7968	protein_coding
FBgn0019660	1.09539	2.48294	42.2165	8.17075e-11	4.36759e-10	lncRNA:roX2	ncRNA
FBgn0031865	1.09155	6.01231	301.301	1.71513e-67	5.64496e-66	Nha1	protein_coding
FBgn0020637	1.08982	6.57994	273.071	2.42989e-61	7.04387e-60	Lcp65Ag2	protein_coding
FBgn0030218	1.08736	2.98814	83.7232	5.69124e-20	5.28262e-19	CG1628	protein_coding
FBgn0036978	1.08565	2.93297	55.3207	1.02384e-13	6.71013e-13	Toll-9	protein_coding
FBgn0028473	1.08348	7.80867	297.236	1.31783e-66	4.26286e-65	Non1	protein_coding
FBgn0030300	1.08058	3.77775	122.719	1.60678e-28	2.11348e-27	Sk1	protein_coding
FBgn0030932	1.08006	6.23337	356.446	1.67297e-79	7.04422e-78	Ggt-1	protein_coding
FBgn0024361	1.07948	7.41221	308.069	5.75388e-69	1.96231e-67	Tsp2A	protein_coding
FBgn0263241	1.07537	3.99483	174.874	6.37918e-40	1.16983e-38	Mocs1	protein_coding
FBgn0259715	1.07464	4.72523	129.29	5.86137e-30	8.09105e-29	CG42369	protein_coding
FBgn0053346	1.0742	5.1516	251.951	9.7509e-57	2.59691e-55	CG33346	protein_coding
FBgn0032135	1.07376	2.85607	74.1319	7.30692e-18	6.05856e-17	GlcAT-S	protein_coding
FBgn0050339	1.07302	5.35362	224.85	7.9179e-51	1.80294e-49	CG30339	protein_coding
FBgn0260430	1.07266	1.73197	16.2605	5.52016e-05	0.000155942	CG42525	protein_coding
FBgn0039818	1.06735	4.80728	162.997	2.50494e-37	4.35017e-36	CG11318	protein_coding
FBgn0032067	1.06705	2.86002	105.634	8.86758e-25	1.01883e-23	LManIV	protein_coding
FBgn0030098	1.05834	10.9187	241.71	1.6663e-54	4.17238e-53	CG12057	protein_coding
FBgn0030929	1.05437	8.84205	213.052	2.96487e-48	6.38464e-47	CG15043	protein_coding
FBgn0001257	1.04915	5.68558	182.518	1.36657e-41	2.60097e-40	ImpL2	protein_coding
FBgn0038865	1.04724	2.65976	60.5897	7.02998e-15	4.97045e-14	cDIP	protein_coding
FBgn0063495	1.04676	4.78486	172.025	2.67227e-39	4.84157e-38	GstE5	protein_coding
FBgn0034490	1.04658	5.959	238.582	8.01539e-54	1.97425e-52	CG9864	protein_coding
FBgn0028540	1.04604	4.23101	169.735	8.45529e-39	1.51732e-37	CG9008	protein_coding
FBgn0039486	1.04312	4.13952	158.325	2.62847e-36	4.47197e-35	caix	protein_coding
FBgn0053107	1.04125	1.96751	24.2676	8.38378e-07	3.01616e-06	CG33107	protein_coding
FBgn0051344	1.03984	3.35079	67.6288	1.97363e-16	1.53038e-15	CG31344	protein_coding
FBgn0027556	1.03829	8.86154	229.603	7.27685e-52	1.69277e-50	CG4928	protein_coding
FBgn0022355	1.03647	7.94965	168.694	1.42677e-38	2.54221e-37	Tsf1	protein_coding
FBgn0050272	1.03569	5.95011	281.71	3.18337e-63	9.71378e-62	MFS1	protein_coding
FBgn0037899	1.02802	6.28406	357.793	8.51523e-80	3.60558e-78	RpL24-like	protein_coding
FBgn0036320	1.02124	6.20677	182.026	1.74976e-41	3.32191e-40	CG10943	protein_coding
FBgn0039323	1.01704	2.10936	21.075	4.41658e-06	1.46449e-05	CG10559	protein_coding
FBgn0032449	1.01467	3.07289	89.6422	2.85376e-21	2.81529e-20	CG17036	protein_coding
FBgn0051809	1.01382	2.08359	14.3497	0.000151806	0.000401883	CG31809	protein_coding
FBgn0050108	1.01159	2.53059	39.2175	3.79123e-10	1.90624e-09	CG30108	protein_coding
FBgn0037974	1.00846	2.74897	69.9201	6.17564e-17	4.88926e-16	CG12224	protein_coding
FBgn0264305	1.00724	3.19787	78.1546	9.52846e-19	8.20755e-18	CG43783	protein_coding
FBgn0036316	1.00712	5.87655	246.127	1.81457e-55	4.63606e-54	CG10960	protein_coding
FBgn0037126	1.00585	2.40095	57.3276	3.68947e-14	2.50518e-13	CG14567	protein_coding
FBgn0037637	1.00536	6.24452	333.174	1.95665e-74	7.48594e-73	IscU	protein_coding
FBgn0025709	1.00241	4.12453	149.993	1.73983e-34	2.81398e-33	CNT2	protein_coding
FBgn0031244	0.999146	3.74022	82.1147	1.28412e-19	1.16327e-18	CG11601	protein_coding
FBgn0034011	0.998682	3.07421	49.6781	1.81161e-12	1.10292e-11	CG8160	protein_coding
FBgn0001089	0.998034	3.55335	106.731	5.0995e-25	5.99608e-24	Gal	protein_coding
FBgn0020638	0.998023	7.66174	232.46	1.73329e-52	4.09524e-51	Lcp65Ag1	protein_coding
FBgn0015351	0.995563	2.15266	27.067	1.96521e-07	7.63494e-07	CG14906	protein_coding
FBgn0050082	0.993067	3.11017	82.0678	1.31496e-19	1.18977e-18	CG30082	protein_coding
FBgn0033978	0.991566	9.16091	148.438	3.80606e-34	6.0776e-33	Cyp6a23	protein_coding
FBgn0050345	0.988233	5.34427	137.107	1.1426e-31	1.66895e-30	CG30345	protein_coding
FBgn0052053	0.986696	4.44302	214.768	1.25202e-48	2.71164e-47	CG32053	protein_coding
FBgn0262587	0.985086	3.67741	138.724	5.0605e-32	7.50807e-31	CG43124	protein_coding
FBgn0031533	0.984453	6.2374	346.991	1.91571e-77	7.93336e-76	CG2772	protein_coding
FBgn0003231	0.984296	8.23558	199.623	2.52353e-45	5.15442e-44	ref(2)P	protein_coding
FBgn0032787	0.983597	3.68602	124.877	5.41525e-29	7.23665e-28	CG10195	protein_coding
FBgn0051463	0.97905	5.80964	217.22	3.65329e-49	8.07474e-48	CG31463	protein_coding
FBgn0019940	0.976962	1.93803	19.1869	1.18522e-05	3.71125e-05	Rh6	protein_coding
FBgn0259678	0.976088	5.34091	145.824	1.41848e-33	2.22267e-32	sqa	protein_coding
FBgn0046302	0.975997	8.75709	197.668	6.74176e-45	1.36227e-43	CG10650	protein_coding
FBgn0037678	0.975383	8.93078	198.115	5.38624e-45	1.09129e-43	CG16749	protein_coding
FBgn0026374	0.974635	3.47498	90.4843	1.86448e-21	1.85635e-20	Rhp	protein_coding
FBgn0032782	0.970647	3.36407	86.6793	1.27623e-20	1.21146e-19	Rab9	protein_coding
FBgn0034512	0.968622	5.06072	144.222	3.17804e-33	4.91845e-32	CG18067	protein_coding
FBgn0033980	0.96851	2.51681	38.8032	4.68763e-10	2.33052e-09	Cyp6a20	protein_coding
FBgn0037515	0.968328	4.1387	134.835	3.58846e-31	5.1224e-30	Sp7	protein_coding
FBgn0052054	0.968247	3.49563	80.7238	2.59574e-19	2.30166e-18	CG32054	protein_coding
FBgn0030347	0.967564	5.28309	165.344	7.69309e-38	1.34531e-36	CG15739	protein_coding
FBgn0035896	0.966508	4.79162	124.633	6.12479e-29	8.15593e-28	CG6983	protein_coding
FBgn0034291	0.958416	9.00816	189.541	4.00521e-43	7.86127e-42	CG5770	protein_coding
FBgn0041710	0.958011	4.04002	68.7881	1.09635e-16	8.60746e-16	yellow-f	protein_coding
FBgn0050360	0.95799	6.89917	333.979	1.30666e-74	5.0504e-73	Mal-A6	protein_coding
FBgn0030593	0.957883	6.30444	304.961	2.73554e-68	9.16344e-67	CG9512	protein_coding
FBgn0039869	0.95764	5.66993	165.411	7.44035e-38	1.30414e-36	CG1890	protein_coding
FBgn0034317	0.957536	4.21973	175.676	4.2611e-40	7.85231e-39	CG14499	protein_coding
FBgn0031184	0.955104	3.2348	76.8371	1.85658e-18	1.57048e-17	CG14615	protein_coding
FBgn0038020	0.954084	4.07288	138.388	5.99473e-32	8.84194e-31	GstD9	protein_coding
FBgn0004865	0.952081	2.05237	10.82	0.00100411	0.00232288	Eip78C	protein_coding
FBgn0261938	0.950994	2.90027	57.6692	3.10124e-14	2.12685e-13	mtRNApol	protein_coding
FBgn0051087	0.948115	7.31476	263.112	3.59852e-59	1.00452e-57	CG31087	protein_coding
FBgn0029762	0.947376	5.90971	210.977	8.40769e-48	1.78002e-46	NAAT1	protein_coding
FBgn0035868	0.947227	2.42484	28.3576	1.00851e-07	4.04745e-07	CG7194	protein_coding
FBgn0025697	0.946109	3.54595	79.8875	3.96348e-19	3.49389e-18	santa-maria	protein_coding
FBgn0036469	0.945534	7.19436	249.41	3.49224e-56	9.10761e-55	CG18649	protein_coding
FBgn0032068	0.943058	8.86108	173.013	1.62624e-39	2.95348e-38	LManV	protein_coding
FBgn0025628	0.942856	6.08375	254.537	2.66264e-57	7.16725e-56	CG4199	protein_coding
FBgn0042103	0.937095	3.33902	85.7339	2.05851e-20	1.94912e-19	CG18746	protein_coding
FBgn0024238	0.93589	7.81196	210.451	1.09499e-47	2.31174e-46	Fim	protein_coding
FBgn0034225	0.93474	8.02214	200.354	1.74781e-45	3.57969e-44	veil	protein_coding
FBgn0032818	0.932421	2.52181	36.7544	1.33987e-09	6.42813e-09	CG10628	protein_coding
FBgn0039886	0.930156	3.96027	120.537	4.82657e-28	6.28288e-27	CG2003	protein_coding
FBgn0031220	0.929936	3.36827	44.0006	3.28274e-11	1.81793e-10	CG4822	protein_coding
FBgn0038180	0.926597	1.68585	4.9497	0.0260952	0.0448324	Cht5	protein_coding
FBgn0262808	0.925998	1.99059	24.3215	8.15253e-07	2.93998e-06	CG43179	protein_coding
FBgn0085195	0.925478	9.7479	136.562	1.50339e-31	2.18747e-30	CG34166	protein_coding
FBgn0265137	0.924035	7.43814	236.126	2.75128e-53	6.64629e-52	Spn42Da	protein_coding
FBgn0004914	0.922557	4.77493	103.678	2.37971e-24	2.681e-23	Hnf4	protein_coding
FBgn0027073	0.92244	5.58901	98.0746	4.02912e-23	4.29526e-22	CG4302	protein_coding
FBgn0001254	0.922021	5.0745	47.9551	4.36082e-12	2.58799e-11	ImpE2	protein_coding
FBgn0037517	0.920476	5.70719	141.932	1.0064e-32	1.53237e-31	CG10086	protein_coding
FBgn0085424	0.920153	4.37564	149.477	2.25563e-34	3.62488e-33	nub	protein_coding
FBgn0039609	0.920134	2.19405	17.1795	3.40086e-05	9.93886e-05	CG14529	protein_coding
FBgn0035392	0.920025	2.57829	28.7026	8.43889e-08	3.41223e-07	CG1271	protein_coding
FBgn0086558	0.919186	11.1522	162.988	2.51684e-37	4.36078e-36	Ubi-p5E	protein_coding
FBgn0039678	0.918275	6.2677	206.675	7.29943e-47	1.51142e-45	Obp99a	protein_coding
FBgn0044050	0.917991	3.58943	46.0763	1.13735e-11	6.51881e-11	Ilp3	protein_coding
FBgn0036501	0.917265	6.58349	288.637	9.85226e-65	3.07744e-63	CG7272	protein_coding
FBgn0038257	0.916198	7.27542	183.647	7.74904e-42	1.47859e-40	smp-30	protein_coding
FBgn0038613	0.915588	6.50227	240.256	3.45874e-54	8.60348e-53	Vha100-4	protein_coding
FBgn0033926	0.914767	11.2172	239.593	4.82457e-54	1.19222e-52	Arc1	protein_coding
FBgn0039099	0.913306	2.70224	37.0491	1.15189e-09	5.56169e-09	GILT2	protein_coding
FBgn0259101	0.91281	7.66636	226.258	3.90348e-51	8.91531e-50	CG42249	protein_coding
FBgn0260960	0.912385	6.49688	283.885	1.06909e-63	3.30235e-62	Baldspot	protein_coding
FBgn0038172	0.909255	3.29195	63.9394	1.28304e-15	9.50862e-15	Adgf-D	protein_coding
FBgn0003890	0.906922	7.1648	247.515	9.04144e-56	2.33374e-54	betaTub97EF	protein_coding
FBgn0051974	0.905444	6.01902	230.984	3.63772e-52	8.51474e-51	CG31974	protein_coding
FBgn0033502	0.904079	3.86677	52.7942	3.70385e-13	2.34983e-12	CG12910	protein_coding
FBgn0020640	0.903943	2.64445	38.2558	6.20537e-10	3.06487e-09	Lcp65Ae	protein_coding
FBgn0040262	0.901828	4.08007	114.728	9.02603e-27	1.13005e-25	Ugt36Ba	protein_coding
FBgn0085257	0.901207	3.41129	63.4086	1.67981e-15	1.23279e-14	CG34228	protein_coding
FBgn0052485	0.90119	5.14776	139.263	3.85856e-32	5.7817e-31	CG32485	protein_coding
FBgn0032048	0.900503	3.66503	106.25	6.50053e-25	7.59605e-24	Dh31	protein_coding
FBgn0050424	0.899349	3.31278	63.6236	1.50617e-15	1.10859e-14	CG30424	protein_coding
FBgn0020270	0.897815	3.17517	54.0749	1.92995e-13	1.24644e-12	mre11	protein_coding
FBgn0037065	0.897348	8.0003	173.943	1.01873e-39	1.85464e-38	CG12974	protein_coding
FBgn0086532	0.894635	5.50732	134.563	4.11529e-31	5.85226e-30	Spt-I	protein_coding
FBgn0040817	0.892408	3.5352	75.1646	4.33072e-18	3.61869e-17	CG14132	protein_coding
FBgn0042173	0.891993	4.74913	79.2537	5.46247e-19	4.78173e-18	CG18853	protein_coding
FBgn0041630	0.890619	6.69211	252.562	7.17734e-57	1.91829e-55	Hexo1	protein_coding
FBgn0033826	0.887012	9.04532	142.882	6.23721e-33	9.55484e-32	CG4734	protein_coding
FBgn0033241	0.885214	6.11314	215.097	1.06173e-48	2.31279e-47	CG2915	protein_coding
FBgn0028703	0.884522	4.87665	127.776	1.25636e-29	1.70925e-28	Nhe3	protein_coding
FBgn0260748	0.879809	4.32432	112.838	2.34168e-26	2.88858e-25	CG5004	protein_coding
FBgn0264832	0.878062	4.30579	96.8131	7.61896e-23	7.99778e-22	CG44040	protein_coding
FBgn0030041	0.875938	7.96204	166.049	5.39636e-38	9.5029e-37	CG12116	protein_coding
FBgn0033927	0.875073	10.1404	191.628	1.40259e-43	2.78193e-42	CR10102	pseudogene
FBgn0036196	0.874946	4.84209	101.288	7.95529e-24	8.77877e-23	CG11658	protein_coding
FBgn0031678	0.864126	4.08053	113.498	1.67866e-26	2.07752e-25	CG31918	protein_coding
FBgn0003357	0.863856	14.3344	332.166	3.24388e-74	1.2286e-72	Jon99Ciii	protein_coding
FBgn0051431	0.862086	4.14695	81.5674	1.69389e-19	1.52531e-18	CG31431	protein_coding
FBgn0063491	0.85885	6.40116	269.959	1.15825e-60	3.3193e-59	GstE9	protein_coding
FBgn0265185	0.85548	8.13799	144.233	3.15937e-33	4.89962e-32	CG44250	protein_coding
FBgn0031471	0.855138	3.19499	33.5872	6.81407e-09	3.0643e-08	CG3117	protein_coding
FBgn0038533	0.853474	5.43954	132.529	1.14593e-30	1.6174e-29	CG7523	protein_coding
FBgn0034717	0.852531	6.08656	193.513	5.43927e-44	1.08455e-42	CG5819	protein_coding
FBgn0014018	0.8524	6.06588	189.078	5.05407e-43	9.86852e-42	Rel	protein_coding
FBgn0034761	0.851887	4.44027	127.945	1.1539e-29	1.57839e-28	CG4250	protein_coding
FBgn0033139	0.847255	6.57957	260.542	1.30758e-58	3.58371e-57	Tsp42Er	protein_coding
FBgn0040532	0.846398	5.80219	127.877	1.19428e-29	1.63066e-28	CG8369	protein_coding
FBgn0034292	0.846331	9.35043	129.975	4.15058e-30	5.77176e-29	CG5767	protein_coding
FBgn0034602	0.846299	4.47571	155.947	8.69321e-36	1.45602e-34	Lapsyn	protein_coding
FBgn0031389	0.846132	3.57106	67.2366	2.40797e-16	1.85382e-15	CG4259	protein_coding
FBgn0035176	0.846095	5.01344	89.3689	3.27654e-21	3.21553e-20	CG13905	protein_coding
FBgn0011769	0.845017	2.52144	26.1098	3.22549e-07	1.22348e-06	Fdx1	protein_coding
FBgn0030407	0.842737	4.17217	96.9955	6.94842e-23	7.31428e-22	Fpgs	protein_coding
FBgn0261361	0.842557	6.71738	201.782	8.52968e-46	1.75651e-44	CG42638	protein_coding
FBgn0035040	0.840733	5.89971	184.636	4.71358e-42	9.03977e-41	CG4741	protein_coding
FBgn0262516	0.840292	6.71405	199.466	2.7307e-45	5.56251e-44	Trpml	protein_coding
FBgn0063493	0.839558	6.24607	227.278	2.33827e-51	5.37304e-50	GstE7	protein_coding
FBgn0036767	0.835072	5.40107	82.2544	1.19649e-19	1.0865e-18	CG16775	protein_coding
FBgn0038972	0.834056	6.65803	248.859	4.60356e-56	1.19234e-54	CG7054	protein_coding
FBgn0265577	0.831538	3.9149	113.02	2.13661e-26	2.63993e-25	lncRNA:CR44404	ncRNA
FBgn0038652	0.82903	7.87748	170.434	5.94702e-39	1.06975e-37	CG7720	protein_coding
FBgn0016675	0.828999	2.41737	12.9263	0.000324002	0.000813729	Lectin-galC1	protein_coding
FBgn0028583	0.823904	3.89718	22.1045	2.58201e-06	8.80172e-06	lcs	protein_coding
FBgn0001565	0.823402	4.90726	103.61	2.46319e-24	2.77091e-23	Hlc	protein_coding
FBgn0025456	0.821324	7.1342	185.293	3.38633e-42	6.54431e-41	CREG	protein_coding
FBgn0036945	0.81949	7.59817	178.067	1.28063e-40	2.38323e-39	Ssk	protein_coding
FBgn0028487	0.813751	3.36676	55.6395	8.70549e-14	5.73042e-13	f-cup	protein_coding
FBgn0003162	0.813059	4.05829	91.3455	1.20656e-21	1.20929e-20	Pu	protein_coding
FBgn0003356	0.811121	14.2037	283.622	1.22006e-63	3.75332e-62	Jon99Cii	protein_coding
FBgn0034295	0.81105	8.10174	135.994	2.00128e-31	2.90629e-30	CG10911	protein_coding
FBgn0031413	0.810883	1.91724	14.0244	0.000180455	0.000471434	CG9967	protein_coding
FBgn0032138	0.810163	6.54028	229.098	9.37873e-52	2.16833e-50	CG4364	protein_coding
FBgn0029828	0.809053	5.05553	114.249	1.14939e-26	1.43189e-25	CG6067	protein_coding
FBgn0039006	0.807999	5.71995	91.6937	1.01188e-21	1.01823e-20	Cyp6d4	protein_coding
FBgn0030189	0.806439	2.60245	19.3041	1.11469e-05	3.50352e-05	CG2909	protein_coding
FBgn0026718	0.804982	4.86836	89.2428	3.49207e-21	3.41815e-20	fu12	protein_coding
FBgn0043578	0.804949	4.52737	65.584	5.56879e-16	4.2014e-15	PGRP-SB1	protein_coding
FBgn0014396	0.803868	2.23968	23.2522	1.42087e-06	4.98099e-06	tim	protein_coding
FBgn0002578	0.803608	9.84619	129.3	5.83133e-30	8.06436e-29	Kaz-m1	protein_coding
FBgn0038873	0.803415	4.81739	104.459	1.60518e-24	1.82202e-23	CG5892	protein_coding
FBgn0263076	0.803179	1.49654	12.9697	0.000316566	0.000795849	Klp54D	protein_coding
FBgn0036992	0.802498	2.86725	18.6297	1.58727e-05	4.89294e-05	CG11796	protein_coding
FBgn0051789	0.800902	11.4221	181.098	2.79117e-41	5.27245e-40	CG31789	protein_coding
FBgn0030509	0.800129	5.16773	129.763	4.61773e-30	6.40955e-29	CG11162	protein_coding
FBgn0243512	0.800024	4.93283	112.087	3.42049e-26	4.18511e-25	puc	protein_coding
FBgn0040393	0.799427	7.35711	83.6014	6.05316e-20	5.61165e-19	CG14265	protein_coding
FBgn0034920	0.799011	4.32286	91.4568	1.14058e-21	1.1462e-20	CG5597	protein_coding
FBgn0028476	0.798655	4.11367	103.004	3.34504e-24	3.74614e-23	Usp1	protein_coding
FBgn0028920	0.795985	10.6813	166.205	4.98871e-38	8.8056e-37	CG8997	protein_coding
FBgn0038455	0.793675	4.55626	90.9875	1.44584e-21	1.44526e-20	CG14907	protein_coding
FBgn0035044	0.793543	4.39429	93.6927	3.68512e-22	3.77888e-21	CG3663	protein_coding
FBgn0033917	0.792828	3.05244	42.0067	9.09627e-11	4.84513e-10	SmydA-1	protein_coding
FBgn0040551	0.790809	5.48921	63.2765	1.7963e-15	1.31444e-14	CG11686	protein_coding
FBgn0039107	0.790395	4.84908	108.065	2.60104e-25	3.08239e-24	CG10300	protein_coding
FBgn0030234	0.790078	6.64705	237.938	1.10762e-53	2.71043e-52	CG15211	protein_coding
FBgn0032074	0.789292	8.56062	141.771	1.09155e-32	1.65533e-31	Tsp29Fa	protein_coding
FBgn0038302	0.78921	3.71359	80.7954	2.50346e-19	2.23033e-18	CG4210	protein_coding
FBgn0033304	0.789159	5.19261	90.1689	2.18673e-21	2.17146e-20	Cyp6a13	protein_coding
FBgn0031267	0.788403	3.86401	57.5806	3.24415e-14	2.2188e-13	Ipk2	protein_coding
FBgn0266346	0.787794	2.0849	13.4129	0.000249897	0.000639117	CngB	protein_coding
FBgn0033808	0.787264	2.65527	30.1534	3.99197e-08	1.67339e-07	CG4627	protein_coding
FBgn0033177	0.784261	3.85214	89.5735	2.9545e-21	2.91086e-20	CG11141	protein_coding
FBgn0036321	0.784095	9.15732	110.268	8.55868e-26	1.03876e-24	CG14120	protein_coding
FBgn0264987	0.783619	5.38063	75.6338	3.41471e-18	2.86281e-17	lncRNA:CR44138	ncRNA
FBgn0086447	0.783124	1.81107	13.7997	0.000203365	0.000528175	l(2)37Cg	protein_coding
FBgn0050456	0.781475	5.43742	104.949	1.25308e-24	1.42666e-23	CG30456	protein_coding
FBgn0036949	0.7811	10.6657	166.577	4.1391e-38	7.32309e-37	CG7290	protein_coding
FBgn0026760	0.780825	4.10893	70.4397	4.74542e-17	3.78879e-16	Tehao	protein_coding
FBgn0284254	0.779106	4.62084	83.8716	5.27985e-20	4.90681e-19	Impbeta11	protein_coding
FBgn0031263	0.778618	7.54495	121.403	3.11881e-28	4.08099e-27	Tspo	protein_coding
FBgn0010651	0.778058	6.16793	175.371	4.96767e-40	9.13203e-39	MFS14	protein_coding
FBgn0029507	0.776465	7.7207	150.313	1.48125e-34	2.40091e-33	Tsp42Ed	protein_coding
FBgn0036950	0.776387	6.49247	221.489	4.2818e-50	9.72045e-49	CG6996	protein_coding
FBgn0086450	0.775636	5.99847	186.855	1.54499e-42	2.99347e-41	su(r)	protein_coding
FBgn0005278	0.774926	7.16188	176.063	3.5074e-40	6.49516e-39	Sam-S	protein_coding
FBgn0039711	0.77242	2.25073	17.6134	2.70674e-05	8.02862e-05	CG7824	protein_coding
FBgn0052850	0.771702	4.70161	83.2465	7.2433e-20	6.67393e-19	CG32850	protein_coding
FBgn0034276	0.771318	4.04005	83.2104	7.37671e-20	6.78855e-19	Sardh	protein_coding
FBgn0038105	0.76949	2.24092	11.6297	0.000649061	0.00155005	yellow-f2	protein_coding
FBgn0033169	0.765594	2.96373	38.1053	6.70287e-10	3.29977e-09	CG11123	protein_coding
FBgn0015036	0.76327	2.74749	41.2658	1.32875e-10	6.94025e-10	Cyp4ae1	protein_coding
FBgn0034726	0.762184	2.32158	20.5676	5.75614e-06	1.8781e-05	Mes4	protein_coding
FBgn0051523	0.761719	6.7007	184.534	4.96083e-42	9.48979e-41	CG31523	protein_coding
FBgn0028573	0.761612	3.94808	44.9578	2.01322e-11	1.13472e-10	prc	protein_coding
FBgn0003464	0.760427	4.07674	70.9138	3.73181e-17	3.00178e-16	sol	protein_coding
FBgn0043470	0.760284	6.52222	210.025	1.35628e-47	2.83952e-46	lambdaTry	protein_coding
FBgn0030048	0.760127	3.74875	67.6448	1.95767e-16	1.51956e-15	CG12112	protein_coding
FBgn0032744	0.759288	3.70888	59.9581	9.69004e-15	6.80651e-14	Ttc19	protein_coding
FBgn0035043	0.757737	6.49863	159.063	1.81332e-36	3.09909e-35	CG4781	protein_coding
FBgn0030993	0.757585	7.37129	125.069	4.91585e-29	6.58096e-28	Mec2	protein_coding
FBgn0259834	0.756936	4.32503	77.2004	1.54458e-18	1.31543e-17	out	protein_coding
FBgn0259742	0.756684	2.10522	15.7868	7.08972e-05	0.000197397	CG42360	protein_coding
FBgn0036782	0.75511	3.83117	18.2657	1.92139e-05	5.83697e-05	CG7320	protein_coding
FBgn0035589	0.753882	4.63117	84.5846	3.68123e-20	3.44664e-19	CHMP2B	protein_coding
FBgn0026576	0.751091	4.30971	105.01	1.21529e-24	1.38572e-23	CG5991	protein_coding
FBgn0036766	0.750569	9.74471	104.877	1.29929e-24	1.47704e-23	CG5506	protein_coding
FBgn0039840	0.749244	4.30199	93.4761	4.11141e-22	4.20458e-21	pHCl-2	protein_coding
FBgn0028894	0.748405	5.42063	96.7376	7.9153e-23	8.28578e-22	GMF	protein_coding
FBgn0031907	0.745327	3.80405	27.5901	1.49947e-07	5.87701e-07	CG5171	protein_coding
FBgn0051547	0.745231	4.64683	56.5474	5.48602e-14	3.68194e-13	NKCC	protein_coding
FBgn0031450	0.744975	5.50651	84.6254	3.60611e-20	3.3805e-19	Hrs	protein_coding
FBgn0035348	0.744763	5.13186	83.385	6.75308e-20	6.24515e-19	CG16758	protein_coding
FBgn0085317	0.744683	6.19942	167.88	2.14852e-38	3.81021e-37	CG34288	protein_coding
FBgn0026565	0.744177	5.2709	70.7165	4.12419e-17	3.31033e-16	Ass	protein_coding
FBgn0034439	0.744043	4.50026	63.8695	1.32939e-15	9.84244e-15	CG10062	protein_coding
FBgn0039438	0.744024	4.17614	20.1891	7.01502e-06	2.2653e-05	TwdlO	protein_coding
FBgn0040759	0.743377	2.28763	19.115	1.23075e-05	3.84745e-05	CG13177	protein_coding
FBgn0035887	0.743085	12.3382	178.815	8.79188e-41	1.64428e-39	Jon66Cii	protein_coding
FBgn0027334	0.742892	3.0941	18.9061	1.37312e-05	4.27829e-05	l(1)G0004	protein_coding
FBgn0026619	0.742388	4.59589	71.0973	3.40028e-17	2.74389e-16	Taz	protein_coding
FBgn0263510	0.742025	4.48787	56.4708	5.70387e-14	3.82474e-13	nclb	protein_coding
FBgn0036575	0.741247	5.83821	141.918	1.01365e-32	1.5403e-31	CG5157	protein_coding
FBgn0042179	0.741186	4.60582	72.641	1.55515e-17	1.27543e-16	CG18869	protein_coding
FBgn0016078	0.740755	5.40435	89.9545	2.43702e-21	2.41364e-20	wun	protein_coding
FBgn0033051	0.74009	4.54689	79.567	4.66138e-19	4.08997e-18	Strica	protein_coding
FBgn0038763	0.738757	5.32437	97.6866	4.90125e-23	5.20292e-22	PIG-L	protein_coding
FBgn0033423	0.738416	7.90338	124.293	7.26893e-29	9.64541e-28	CG1809	protein_coding
FBgn0031969	0.737226	6.35929	156.608	6.23372e-36	1.04874e-34	pes	protein_coding
FBgn0035444	0.734566	5.03685	94.6526	2.26906e-22	2.33633e-21	CG12012	protein_coding
FBgn0039098	0.733893	2.05407	3.38894	0.065635	0.102527	GILT3	protein_coding
FBgn0033138	0.733813	6.22235	185.018	3.88984e-42	7.49813e-41	Tsp42Eq	protein_coding
FBgn0033132	0.733349	2.20814	15.3172	9.08846e-05	0.000248819	Tsp42Ej	protein_coding
FBgn0032400	0.733045	9.38857	96.0723	1.10763e-22	1.15626e-21	CG6770	protein_coding
FBgn0262524	0.732894	2.49715	18.8848	1.38855e-05	4.321e-05	ver	protein_coding
FBgn0039321	0.731009	5.32677	87.5334	8.28682e-21	7.94628e-20	CG10550	protein_coding
FBgn0041194	0.729515	4.29112	60.6977	6.65482e-15	4.71404e-14	Prat2	protein_coding
FBgn0035094	0.728306	8.04309	106.929	4.61375e-25	5.44191e-24	CG9380	protein_coding
FBgn0033471	0.72786	3.17436	45.0992	1.873e-11	1.05823e-10	CG12134	protein_coding
FBgn0000422	0.723701	4.16906	27.2671	1.77204e-07	6.90584e-07	Ddc	protein_coding
FBgn0263081	0.72281	7.17158	115.292	6.79138e-27	8.53111e-26	CG43349	protein_coding
FBgn0259705	0.722598	2.89371	28.1409	1.12797e-07	4.50052e-07	CG42359	protein_coding
FBgn0028737	0.721373	9.36469	97.8461	4.52194e-23	4.80703e-22	eEF1beta	protein_coding
FBgn0032078	0.720728	4.46217	95.2821	1.65097e-22	1.71632e-21	C1GalTA	protein_coding
FBgn0030073	0.720549	5.97253	145.694	1.51442e-33	2.36809e-32	CG10962	protein_coding
FBgn0037341	0.720391	5.1925	66.3578	3.76064e-16	2.86303e-15	CG12746	protein_coding
FBgn0010409	0.719378	9.99141	119.82	6.92555e-28	8.92272e-27	RpL18A	protein_coding
FBgn0086519	0.718762	7.43771	123.959	8.59967e-29	1.13912e-27	Cpr47Eg	protein_coding
FBgn0035431	0.718152	5.24547	85.4057	2.43018e-20	2.29815e-19	CG14968	protein_coding
FBgn0034582	0.716719	8.14647	110.101	9.31162e-26	1.12471e-24	Cht9	protein_coding
FBgn0028983	0.716449	7.83373	116.548	3.60467e-27	4.55845e-26	Spn55B	protein_coding
FBgn0011822	0.716448	6.18443	106.614	5.40775e-25	6.34863e-24	Pgcl	protein_coding
FBgn0031860	0.715123	3.84297	78.715	7.17483e-19	6.22286e-18	CG11236	protein_coding
FBgn0001961	0.712631	7.9829	117.419	2.32389e-27	2.94372e-26	Arpc1	protein_coding
FBgn0036646	0.711941	2.90869	24.1041	9.12676e-07	3.26941e-06	CR18217	pseudogene
FBgn0017414	0.711063	2.36448	21.9138	2.85173e-06	9.66394e-06	cag	protein_coding
FBgn0052412	0.709175	3.19588	47.7071	4.94908e-12	2.91416e-11	QC	protein_coding
FBgn0031190	0.709025	6.13908	135.507	2.55737e-31	3.67842e-30	CG12576	protein_coding
FBgn0027082	0.707702	2.64978	24.4574	7.59717e-07	2.75288e-06	ProRS-m	protein_coding
FBgn0034495	0.707603	1.88884	14.0756	0.000175611	0.000459098	CG11788	protein_coding
FBgn0052425	0.70751	5.33663	94.7383	2.17296e-22	2.24351e-21	CG32425	protein_coding
FBgn0033229	0.707356	4.37448	94.9571	1.94557e-22	2.01425e-21	CG12822	protein_coding
FBgn0036713	0.706439	3.85507	62.3269	2.90928e-15	2.10031e-14	Mip	protein_coding
FBgn0283525	0.705633	2.58956	25.0662	5.53959e-07	2.03867e-06	l(2)10685	protein_coding
FBgn0052368	0.703457	5.21518	80.6218	2.73329e-19	2.42078e-18	CG32368	protein_coding
FBgn0036844	0.70322	3.27357	32.1307	1.44142e-08	6.33771e-08	Mkp3	protein_coding
FBgn0027493	0.702054	7.32376	149.451	2.28533e-34	3.6648e-33	AdSS	protein_coding
FBgn0024980	0.70137	3.99329	72.3076	1.84132e-17	1.50358e-16	Syx4	protein_coding
FBgn0052281	0.70069	2.08459	14.172	0.000166834	0.000437975	CG32281	protein_coding
FBgn0011834	0.700481	5.30285	98.1147	3.94846e-23	4.22121e-22	Ser6	protein_coding
FBgn0086346	0.699341	6.6096	165.502	7.10634e-38	1.2485e-36	ALiX	protein_coding
FBgn0034045	0.697454	2.72317	28.817	7.95507e-08	3.22525e-07	CG8249	protein_coding
FBgn0050015	0.697085	5.26903	78.6089	7.57091e-19	6.54381e-18	CG30015	protein_coding
FBgn0029990	0.696831	9.41968	96.7917	7.70188e-23	8.07359e-22	CG2233	protein_coding
FBgn0261393	0.69496	5.99103	110.234	8.7085e-26	1.05355e-24	alpha-Est5	protein_coding
FBgn0036643	0.694404	3.74617	51.295	7.94773e-13	4.95058e-12	Syx8	protein_coding
FBgn0032603	0.693937	4.27075	91.9111	9.06594e-22	9.14725e-21	CG17928	protein_coding
FBgn0030774	0.692378	7.63957	88.6364	4.74472e-21	4.60244e-20	spheroide	protein_coding
FBgn0035780	0.691851	5.60407	82.8337	8.92555e-20	8.18393e-19	CG18417	protein_coding
FBgn0035611	0.690204	4.41852	88.6149	4.79652e-21	4.64074e-20	CG13285	protein_coding
FBgn0028872	0.690018	2.89316	22.6777	1.91581e-06	6.62969e-06	CG18095	protein_coding
FBgn0264574	0.688927	4.77129	65.6842	5.29281e-16	4.00521e-15	Glut1	protein_coding
FBgn0046114	0.688423	7.17363	148.404	3.87161e-34	6.16921e-33	Gclm	protein_coding
FBgn0027843	0.688001	5.09354	83.9876	4.97894e-20	4.64434e-19	CAH2	protein_coding
FBgn0263456	0.687224	2.66467	30.3571	3.59385e-08	1.51492e-07	nwk	protein_coding
FBgn0002524	0.687052	6.29395	149.508	2.221e-34	3.57685e-33	lace	protein_coding
FBgn0039452	0.684777	3.4675	18.647	1.57294e-05	4.85274e-05	CG14245	protein_coding
FBgn0024491	0.684111	3.90555	73.2436	1.14596e-17	9.42913e-17	Bin1	protein_coding
FBgn0032451	0.683576	5.63203	87.0006	1.08487e-20	1.03372e-19	spict	protein_coding
FBgn0027594	0.683559	5.76424	98.324	3.55231e-23	3.8085e-22	drpr	protein_coding
FBgn0031081	0.682922	3.21088	28.9831	7.30132e-08	2.97943e-07	Nep3	protein_coding
FBgn0051454	0.682439	4.26842	72.0289	2.12073e-17	1.72427e-16	CG31454	protein_coding
FBgn0265512	0.679857	4.8915	67.4299	2.18314e-16	1.6859e-15	mlt	protein_coding
FBgn0031060	0.679256	2.97596	17.3254	3.14942e-05	9.23986e-05	CG14231	protein_coding
FBgn0038243	0.679087	4.77769	60.2138	8.50922e-15	5.99944e-14	CG8066	protein_coding
FBgn0038869	0.677	3.37032	40.9958	1.52561e-10	7.91362e-10	Smyd5	protein_coding
FBgn0039645	0.676467	3.9369	56.8609	4.67743e-14	3.15611e-13	CG11898	protein_coding
FBgn0014133	0.676246	6.048	126.253	2.70738e-29	3.67006e-28	bif	protein_coding
FBgn0033775	0.675894	3.84863	40.4516	2.01546e-10	1.03337e-09	Cyp9h1	protein_coding
FBgn0041713	0.674541	4.28604	46.7211	8.18424e-12	4.74133e-11	yellow-c	protein_coding
FBgn0027070	0.671987	2.19817	11.9433	0.000548457	0.00132704	CG17322	protein_coding
FBgn0041582	0.67099	4.51647	59.4518	1.25328e-14	8.7544e-14	tamo	protein_coding
FBgn0050493	0.670883	3.48471	37.7811	7.91441e-10	3.86841e-09	CG30493	protein_coding
FBgn0034748	0.670532	2.50991	18.261	1.9261e-05	5.84891e-05	CG17807	protein_coding
FBgn0034647	0.670502	7.04529	155.675	9.96984e-36	1.66613e-34	pirk	protein_coding
FBgn0032029	0.66931	5.28004	83.9619	5.04411e-20	4.69351e-19	CG17292	protein_coding
FBgn0034909	0.66834	5.17833	78.7359	7.09951e-19	6.16463e-18	CG4797	protein_coding
FBgn0038734	0.66698	5.70649	80.7245	2.59484e-19	2.30166e-18	CG11453	protein_coding
FBgn0020767	0.666664	4.20574	64.8815	7.95419e-16	5.95932e-15	Spred	protein_coding
FBgn0010786	0.666555	4.67435	60.1433	8.8198e-15	6.2126e-14	l(3)02640	protein_coding
FBgn0052407	0.666004	5.74901	78.0223	1.01882e-18	8.76584e-18	CG32407	protein_coding
FBgn0037354	0.665895	7.11824	133.704	6.3417e-31	9.0014e-30	CG12171	protein_coding
FBgn0085345	0.66425	5.52914	89.9236	2.47535e-21	2.44517e-20	CG34316	protein_coding
FBgn0037562	0.663991	3.97195	64.685	8.78796e-16	6.5644e-15	CG11671	protein_coding
FBgn0052248	0.663726	2.31366	12.2169	0.000473589	0.00115778	CG32248	protein_coding
FBgn0038784	0.663347	9.94462	101.081	8.82954e-24	9.71507e-23	CG4362	protein_coding
FBgn0015872	0.661585	6.02442	128.994	6.80279e-30	9.35631e-29	Drip	protein_coding
FBgn0264979	0.661569	4.35934	77.2013	1.54392e-18	1.31543e-17	CG4267	protein_coding
FBgn0033720	0.661218	5.88945	119.673	7.46123e-28	9.56382e-27	CG13160	protein_coding
FBgn0033184	0.660693	4.45443	77.6813	1.21083e-18	1.03823e-17	mEFTu2	protein_coding
FBgn0001285	0.660648	9.51109	86.0159	1.78496e-20	1.69223e-19	Jon44E	protein_coding
FBgn0036627	0.659311	3.10703	32.0435	1.50759e-08	6.6139e-08	Gagr	protein_coding
FBgn0036220	0.657922	2.29777	14.5237	0.00013841	0.000368622	CG5897	protein_coding
FBgn0023542	0.657902	4.36154	70.3726	4.90979e-17	3.91589e-16	Nmd3	protein_coding
FBgn0030679	0.657782	6.92971	114.067	1.25992e-26	1.56442e-25	CG8206	protein_coding
FBgn0027844	0.657097	7.53834	119.756	7.15296e-28	9.19997e-27	CAH1	protein_coding
FBgn0027611	0.6569	8.2396	78.8113	6.83346e-19	5.94046e-18	LManII	protein_coding
FBgn0036752	0.656266	6.10861	120.208	5.69664e-28	7.37725e-27	Adgf-A	protein_coding
FBgn0085291	0.655826	3.31032	40.0772	2.44128e-10	1.24408e-09	CR34262	pseudogene
FBgn0038349	0.655565	5.12177	70.9647	3.63677e-17	2.92845e-16	AOX3	protein_coding
FBgn0035412	0.655088	2.61527	17.3115	3.17254e-05	9.2932e-05	CG14957	protein_coding
FBgn0002593	0.65366	10.696	49.3914	2.09667e-12	1.26725e-11	RpLP1	protein_coding
FBgn0036806	0.653339	5.80276	110.35	8.21362e-26	9.98485e-25	Cyp12c1	protein_coding
FBgn0266633	0.652546	2.5697	16.3958	5.13978e-05	0.000145837	asRNA:CR45140	ncRNA
FBgn0031321	0.65244	2.59079	16.4743	4.9315e-05	0.000140451	Tgt	protein_coding
FBgn0042101	0.65091	3.72938	40.7241	1.75312e-10	9.044e-10	CG18744	protein_coding
FBgn0036366	0.649898	3.14454	41.5869	1.12746e-10	5.93413e-10	JMJD7	protein_coding
FBgn0035849	0.649506	3.7771	54.7956	1.33741e-13	8.67474e-13	ERR	protein_coding
FBgn0038966	0.649104	4.57427	53.3785	2.7509e-13	1.75857e-12	pinta	protein_coding
FBgn0027569	0.646672	5.39956	69.5769	7.34922e-17	5.80012e-16	cert	protein_coding
FBgn0024556	0.645437	6.48594	147.484	6.14962e-34	9.75782e-33	mEFTu1	protein_coding
FBgn0260756	0.645187	2.38171	13.9341	0.000189332	0.000492918	CG42554	protein_coding
FBgn0010531	0.643732	3.56959	48.3778	3.51531e-12	2.09612e-11	Ccs	protein_coding
FBgn0032477	0.642873	4.3972	70.6278	4.31397e-17	3.45163e-16	CG5287	protein_coding
FBgn0035886	0.642315	14.1467	127.849	1.21099e-29	1.65049e-28	Jon66Ci	protein_coding
FBgn0037788	0.641867	6.47165	135.906	2.09212e-31	3.02655e-30	CG3940	protein_coding
FBgn0024846	0.641863	5.47469	71.3103	3.05244e-17	2.46848e-16	p38b	protein_coding
FBgn0015577	0.641646	4.91146	58.3588	2.18423e-14	1.5048e-13	alpha-Est9	protein_coding
FBgn0034294	0.64099	12.1152	69.0869	9.42202e-17	7.40498e-16	Muc55B	protein_coding
FBgn0036199	0.640732	3.58877	52.8191	3.65731e-13	2.32225e-12	Bmcp	protein_coding
FBgn0032587	0.640332	3.44058	34.9433	3.39441e-09	1.56379e-08	CG5953	protein_coding
FBgn0051072	0.640304	7.94022	89.4092	3.21038e-21	3.15471e-20	Lerp	protein_coding
FBgn0036764	0.640214	3.85503	44.9344	2.03749e-11	1.14515e-10	CG5535	protein_coding
FBgn0038194	0.639682	6.25616	102.52	4.27048e-24	4.74729e-23	Cyp6d5	protein_coding
FBgn0015240	0.639557	4.38263	77.7569	1.16533e-18	1.00035e-17	Hr96	protein_coding
FBgn0265190	0.639233	3.70942	46.3184	1.00514e-11	5.78071e-11	PIG-S	protein_coding
FBgn0030318	0.638932	5.99661	106.292	6.36205e-25	7.45735e-24	rho-4	protein_coding
FBgn0283478	0.638433	5.95286	91.3234	1.22012e-21	1.22125e-20	und	protein_coding
FBgn0032087	0.637134	9.18918	83.976	5.00828e-20	4.66594e-19	CG9568	protein_coding
FBgn0001941	0.63694	7.47052	111.249	5.21939e-26	6.36547e-25	ifc	protein_coding
FBgn0035696	0.636873	2.89701	13.012	0.000309495	0.000779373	Best2	protein_coding
FBgn0039109	0.63616	5.71314	68.6446	1.1791e-16	9.23791e-16	CG10365	protein_coding
FBgn0027106	0.635951	6.88569	135.578	2.46816e-31	3.55689e-30	Inx7	protein_coding
FBgn0030628	0.635827	2.52898	12.898	0.000328932	0.000825012	CG9114	protein_coding
FBgn0039045	0.635425	7.15331	139.138	4.10923e-32	6.1451e-31	CG17119	protein_coding
FBgn0261244	0.63447	2.93452	25.1599	5.27681e-07	1.94958e-06	inaE	protein_coding
FBgn0033236	0.634322	4.2419	64.5834	9.25326e-16	6.89149e-15	CG14764	protein_coding
FBgn0003308	0.633091	3.17612	20.9666	4.67349e-06	1.54154e-05	ry	protein_coding
FBgn0264775	0.63266	3.49863	33.6633	6.55268e-09	2.95203e-08	CG44013	protein_coding
FBgn0042102	0.632089	5.94809	101.794	6.16059e-24	6.80827e-23	CG18745	protein_coding
FBgn0033153	0.631974	3.81817	49.0972	2.43586e-12	1.46638e-11	Gadd45	protein_coding
FBgn0051781	0.63123	2.85596	20.2201	6.90229e-06	2.22986e-05	lncRNA:CR31781	ncRNA
FBgn0000536	0.631169	5.10436	56.0928	6.91306e-14	4.57854e-13	eas	protein_coding
FBgn0033486	0.630554	4.42522	72.3869	1.76886e-17	1.44597e-16	dmpd	protein_coding
FBgn0036237	0.629514	4.77299	53.3339	2.81407e-13	1.79743e-12	viaf	protein_coding
FBgn0001291	0.628335	5.22187	57.5159	3.35264e-14	2.28884e-13	Jra	protein_coding
FBgn0264776	0.628323	7.49104	92.1006	8.2381e-22	8.33431e-21	CG44014	protein_coding
FBgn0031141	0.627184	2.58517	22.0287	2.6861e-06	9.13073e-06	CG1304	protein_coding
FBgn0038369	0.62587	4.71804	53.9981	2.00687e-13	1.2928e-12	Arpc3A	protein_coding
FBgn0031249	0.625309	12.1032	134.816	3.62252e-31	5.16123e-30	CG11911	protein_coding
FBgn0051092	0.62529	4.1283	52.5885	4.11283e-13	2.60491e-12	LpR2	protein_coding
FBgn0036302	0.624254	5.10963	70.5076	4.58506e-17	3.66465e-16	sowah	protein_coding
FBgn0035227	0.624	4.12065	62.4053	2.79568e-15	2.02217e-14	Iml1	protein_coding
FBgn0032840	0.623359	2.54572	13.8449	0.000198538	0.000515994	sNPF	protein_coding
FBgn0029856	0.622687	2.86147	47.7425	4.86045e-12	2.86421e-11	CG11700	protein_coding
FBgn0030511	0.62249	3.65052	27.1658	1.86733e-07	7.26591e-07	CG11158	protein_coding
FBgn0027578	0.621895	4.99344	44.6655	2.33746e-11	1.30403e-10	CG14526	protein_coding
FBgn0023527	0.621661	3.66503	47.2169	6.3551e-12	3.72171e-11	CG3071	protein_coding
FBgn0032824	0.621617	5.32994	61.6889	4.02242e-15	2.88733e-14	CG13962	protein_coding
FBgn0020764	0.621387	5.70801	63.0295	2.03637e-15	1.48148e-14	Alas	protein_coding
FBgn0039561	0.621259	5.14104	56.674	5.144e-14	3.46163e-13	mfrn	protein_coding
FBgn0031702	0.621218	5.37923	60.6464	6.83033e-15	4.83382e-14	fusl	protein_coding
FBgn0040212	0.620676	3.34733	44.9567	2.0144e-11	1.13472e-10	Dhap-at	protein_coding
FBgn0037731	0.619538	5.79612	81.3899	1.85301e-19	1.66066e-18	CG18542	protein_coding
FBgn0003514	0.619069	7.66014	92.2032	7.82197e-22	7.92395e-21	sqh	protein_coding
FBgn0035343	0.618972	6.85596	122.835	1.51569e-28	1.99716e-27	CG16762	protein_coding
FBgn0028916	0.618918	4.57151	43.2782	4.74846e-11	2.59907e-10	CG33090	protein_coding
FBgn0033266	0.618643	4.74376	59.8352	1.03142e-14	7.23144e-14	Socs44A	protein_coding
FBgn0001987	0.618384	5.64646	64.5907	9.21917e-16	6.87289e-15	Gli	protein_coding
FBgn0052982	0.617451	2.87205	18.1263	2.06723e-05	6.2523e-05	CG32982	protein_coding
FBgn0029885	0.616345	4.47655	73.6055	9.53963e-18	7.86654e-17	CG3224	protein_coding
FBgn0041205	0.616342	5.48615	67.4988	2.10819e-16	1.63136e-15	key	protein_coding
FBgn0039154	0.616175	8.30595	81.4054	1.83859e-19	1.6497e-18	Npc2f	protein_coding
FBgn0039719	0.614968	4.78268	31.9253	1.60215e-08	7.00837e-08	CG15515	protein_coding
FBgn0037174	0.614851	3.63653	53.8811	2.12996e-13	1.36859e-12	CG14457	protein_coding
FBgn0015582	0.614827	4.18888	52.3159	4.7254e-13	2.98036e-12	dare	protein_coding
FBgn0036341	0.613736	5.48743	51.0954	8.79825e-13	5.44884e-12	Syx13	protein_coding
FBgn0035541	0.613636	4.53706	41.9662	9.2867e-11	4.93958e-10	CG15019	protein_coding
FBgn0031306	0.611921	3.13076	26.2622	2.9806e-07	1.13516e-06	CG4577	protein_coding
FBgn0014026	0.610482	10.3697	98.9179	2.63196e-23	2.83792e-22	RpL7A	protein_coding
FBgn0052066	0.60958	4.53031	50.159	1.41779e-12	8.68063e-12	CG32066	protein_coding
FBgn0038481	0.607826	7.74939	84.8032	3.29593e-20	3.10518e-19	CG17475	protein_coding
FBgn0037714	0.607684	5.72937	73.9588	7.97648e-18	6.5992e-17	CG9396	protein_coding
FBgn0037560	0.606609	4.09092	48.2892	3.67769e-12	2.19121e-11	CR18228	pseudogene
FBgn0052278	0.606205	3.36903	31.4092	2.08994e-08	9.01135e-08	CG32278	protein_coding
FBgn0011554	0.605346	6.38743	125.161	4.69353e-29	6.31698e-28	etaTry	protein_coding
FBgn0028552	0.604071	4.38953	69.961	6.04896e-17	4.79905e-16	gammaSnap1	protein_coding
FBgn0037623	0.603626	3.21805	18.3437	1.8443e-05	5.62317e-05	CG9801	protein_coding
FBgn0052179	0.603265	2.6106	18.5114	1.68894e-05	5.18516e-05	Krn	protein_coding
FBgn0032195	0.603068	2.843	26.5318	2.5923e-07	9.92795e-07	CG4908	protein_coding
FBgn0031000	0.601624	8.92991	65.7188	5.20071e-16	3.93948e-15	Muc18B	protein_coding
FBgn0033945	0.601273	5.7705	73.8651	8.36413e-18	6.91233e-17	CG12868	protein_coding
FBgn0030686	0.600495	4.0471	46.5177	9.07944e-12	5.25186e-11	mRpL3	protein_coding
FBgn0043841	0.60041	6.85802	114.116	1.22925e-26	1.52886e-25	vir-1	protein_coding
FBgn0038056	0.600296	3.21897	25.6816	4.02646e-07	1.51283e-06	CG5961	protein_coding
FBgn0029502	0.599399	4.68925	33.8495	5.95458e-09	2.69548e-08	COQ7	protein_coding
FBgn0030510	0.598596	3.81139	39.3066	3.62209e-10	1.82485e-09	CG12177	protein_coding
FBgn0035049	0.598257	5.22095	55.2259	1.07443e-13	7.01126e-13	Mmp1	protein_coding
FBgn0038830	0.597689	5.99532	102.833	3.64665e-24	4.07182e-23	CG17272	protein_coding
FBgn0260635	0.597453	6.91819	124.527	6.46038e-29	8.58764e-28	Diap1	protein_coding
FBgn0039760	0.597042	11.8578	112.205	3.22146e-26	3.95442e-25	CG9682	protein_coding
FBgn0020910	0.596589	9.33681	41.0161	1.50982e-10	7.84255e-10	RpL3	protein_coding
FBgn0039464	0.596052	4.71296	31.0831	2.47218e-08	1.05928e-07	CG6330	protein_coding
FBgn0053533	0.595538	2.99565	28.9757	7.32933e-08	2.98924e-07	lectin-37Db	protein_coding
FBgn0050104	0.5954	4.92264	47.0778	6.82224e-12	3.98908e-11	NT5E-2	protein_coding
FBgn0029897	0.595313	9.43761	25.2898	4.93308e-07	1.82796e-06	RpL17	protein_coding
FBgn0002973	0.595063	4.9005	50.0555	1.49458e-12	9.12857e-12	numb	protein_coding
FBgn0015793	0.594739	3.15042	29.7958	4.80023e-08	1.99335e-07	Rab19	protein_coding
FBgn0010501	0.594629	4.6488	47.9378	4.3996e-12	2.6069e-11	Dcp-1	protein_coding
FBgn0031764	0.594342	2.62244	18.15	2.04172e-05	6.18011e-05	CG9107	protein_coding
FBgn0030352	0.593908	3.08321	25.3982	4.66364e-07	1.73408e-06	sicily	protein_coding
FBgn0266629	0.593677	2.1162	10.7482	0.00104379	0.00240509	asRNA:CR45136	ncRNA
FBgn0013771	0.592936	5.62751	61.3587	4.75675e-15	3.39825e-14	Cyp6a9	protein_coding
FBgn0266599	0.592859	10.7937	76.1216	2.66728e-18	2.24869e-17	Hsc70-4	protein_coding
FBgn0033717	0.592343	7.23882	106.044	7.2133e-25	8.38991e-24	CG8839	protein_coding
FBgn0003517	0.591306	10.3345	65.2103	6.73179e-16	5.05354e-15	sta	protein_coding
FBgn0011272	0.590954	10.0317	25.2529	5.02846e-07	1.86056e-06	RpL13	protein_coding
FBgn0034480	0.590576	5.22965	68.4452	1.30451e-16	1.01887e-15	CG16898	protein_coding
FBgn0010504	0.590405	5.99214	98.7754	2.82829e-23	3.04526e-22	kermit	protein_coding
FBgn0261592	0.589969	10.3176	62.0736	3.30854e-15	2.38398e-14	RpS6	protein_coding
FBgn0000318	0.589742	6.89169	123.103	1.32373e-28	1.74728e-27	cl	protein_coding
FBgn0035400	0.589068	5.55886	57.572	3.25832e-14	2.22647e-13	CG11537	protein_coding
FBgn0035854	0.589021	2.46033	15.7386	7.27256e-05	0.000201891	CG8005	protein_coding
FBgn0029937	0.587393	3.90482	47.4112	5.75515e-12	3.38351e-11	CG8300	protein_coding
FBgn0261597	0.587311	10.4438	27.7359	1.3906e-07	5.48167e-07	RpS26	protein_coding
FBgn0033321	0.587197	2.54061	12.4277	0.000423007	0.00104394	CG8738	protein_coding
FBgn0042105	0.587129	5.54661	59.8301	1.03408e-14	7.24338e-14	CG18748	protein_coding
FBgn0004404	0.585527	8.86613	62.0043	3.42703e-15	2.46465e-14	RpS14b	protein_coding
FBgn0030460	0.58548	3.58836	34.4089	4.46671e-09	2.03787e-08	CG2453	protein_coding
FBgn0038986	0.58545	3.03165	10.6162	0.00112103	0.00256659	sit	protein_coding
FBgn0022774	0.584833	5.21084	50.0803	1.47583e-12	9.02866e-12	Oat	protein_coding
FBgn0002626	0.584308	10.0872	75.9895	2.85173e-18	2.40151e-17	RpL32	protein_coding
FBgn0027525	0.583787	5.54663	57.0295	4.29314e-14	2.90461e-13	LTV1	protein_coding
FBgn0033340	0.583649	4.96626	51.2442	8.15625e-13	5.07208e-12	CG13751	protein_coding
FBgn0085421	0.583216	3.68825	39.1023	4.02162e-10	2.0167e-09	Epac	protein_coding
FBgn0020508	0.582924	13.2211	146.679	9.22308e-34	1.45124e-32	Ag5r2	protein_coding
FBgn0032809	0.582841	2.69571	8.78656	0.00303458	0.00643003	CG13078	protein_coding
FBgn0020416	0.582122	4.29617	55.4224	9.72206e-14	6.3773e-13	Idgf1	protein_coding
FBgn0033427	0.581996	2.2969	10.597	0.00113274	0.00259104	Smyd4-1	protein_coding
FBgn0036213	0.581746	10.1703	85.1583	2.75415e-20	2.60126e-19	RpL10Ab	protein_coding
FBgn0030616	0.580771	10.1064	64.6661	8.87296e-16	6.62134e-15	RpL37a	protein_coding
FBgn0030316	0.580233	2.15247	7.26851	0.0070174	0.0138848	CG11695	protein_coding
FBgn0028394	0.579701	4.86589	42.7942	6.08114e-11	3.30451e-10	CG17834	protein_coding
FBgn0037222	0.579464	2.41605	17.3509	3.10743e-05	9.13445e-05	CG14642	protein_coding
FBgn0026755	0.579377	3.65007	52.8849	3.53674e-13	2.24948e-12	Ugt37b1	protein_coding
FBgn0035413	0.579246	2.24957	11.8371	0.000580609	0.00140034	CG14958	protein_coding
FBgn0261479	0.578449	6.20521	105.941	7.59575e-25	8.79403e-24	nero	protein_coding
FBgn0267849	0.577957	5.68521	62.0652	3.32274e-15	2.39193e-14	Syx7	protein_coding
FBgn0014455	0.57748	7.17392	106.169	6.771e-25	7.89985e-24	Ahcy	protein_coding
FBgn0037906	0.576756	5.75484	56.3796	5.97466e-14	3.98857e-13	PGRP-LB	protein_coding
FBgn0032088	0.575897	7.3042	101.04	9.01485e-24	9.90451e-23	CG13102	protein_coding
FBgn0023521	0.575536	2.49273	11.1959	0.000819773	0.00192601	CG3587	protein_coding
FBgn0032955	0.574291	3.58849	30.8134	2.84075e-08	1.20965e-07	CG2201	protein_coding
FBgn0021814	0.574193	5.06556	56.6239	5.2767e-14	3.54777e-13	Vps28	protein_coding
FBgn0051370	0.574153	4.07118	52.8392	3.62e-13	2.3005e-12	CG31370	protein_coding
FBgn0035244	0.574145	5.42161	55.1261	1.13038e-13	7.3572e-13	ABCB7	protein_coding
FBgn0030334	0.573182	3.03426	20.4429	6.14372e-06	1.99677e-05	Karl	protein_coding
FBgn0025366	0.572873	6.52073	95.1154	1.79607e-22	1.86204e-21	Ip259	protein_coding
FBgn0039876	0.572714	2.16985	8.95951	0.0027603	0.00589192	CG2126	protein_coding
FBgn0284257	0.572155	5.396	55.5168	9.26616e-14	6.09416e-13	Ttd14	protein_coding
FBgn0035666	0.571538	10.65	91.358	1.19892e-21	1.20323e-20	Jon65Aii	protein_coding
FBgn0011648	0.571334	4.92534	38.0664	6.83764e-10	3.36392e-09	Mad	protein_coding
FBgn0020545	0.570705	6.17535	80.7344	2.5819e-19	2.29479e-18	kraken	protein_coding
FBgn0036999	0.570494	4.3246	53.6674	2.37466e-13	1.52322e-12	isoQC	protein_coding
FBgn0030964	0.57039	2.79067	24.1793	8.7772e-07	3.14868e-06	Pvf1	protein_coding
FBgn0036552	0.570271	2.56702	14.8114	0.000118818	0.000319491	CG17028	protein_coding
FBgn0036889	0.56955	2.81966	23.1757	1.47854e-06	5.17111e-06	CG14100	protein_coding
FBgn0050457	0.569478	4.32191	21.2326	4.06795e-06	1.35664e-05	CG30457	protein_coding
FBgn0039857	0.569306	10.0752	55.8964	7.63942e-14	5.05073e-13	RpL6	protein_coding
FBgn0001404	0.569248	6.16989	77.3127	1.45923e-18	1.24555e-17	egh	protein_coding
FBgn0028381	0.56904	6.81201	97.0497	6.76099e-23	7.12693e-22	Decay	protein_coding
FBgn0032131	0.568191	5.16451	50.875	9.84399e-13	6.08149e-12	CG3841	protein_coding
FBgn0031661	0.567551	4.98111	57.337	3.67177e-14	2.49542e-13	Gmd	protein_coding
FBgn0283741	0.567449	3.43858	26.1995	3.07897e-07	1.17026e-06	prage	protein_coding
FBgn0024558	0.56667	4.37878	51.556	6.95829e-13	4.35949e-12	Dph5	protein_coding
FBgn0035083	0.56658	7.51554	84.0625	4.79369e-20	4.47708e-19	Tina-1	protein_coding
FBgn0035099	0.566463	2.16302	7.31466	0.00683944	0.0135583	CG6845	protein_coding
FBgn0264389	0.566246	4.71487	46.9943	7.11931e-12	4.14349e-11	opm	protein_coding
FBgn0024329	0.566205	4.7317	38.3274	5.98166e-10	2.95825e-09	Mekk1	protein_coding
FBgn0016754	0.566151	2.62229	11.674	0.000633791	0.00151711	sba	protein_coding
FBgn0036996	0.56535	10.6307	87.2431	9.59708e-21	9.1677e-20	mag	protein_coding
FBgn0036318	0.565211	6.99811	112.272	3.11465e-26	3.82955e-25	Wbp2	protein_coding
FBgn0039254	0.564619	2.44297	12.7026	0.00036515	0.0009107	Nmnat	protein_coding
FBgn0038897	0.563947	3.97274	44.9419	2.02971e-11	1.14164e-10	CG5849	protein_coding
FBgn0266518	0.562303	3.81029	40.9641	1.55054e-10	8.0319e-10	Dpit47	protein_coding
FBgn0034194	0.562184	4.7363	44.5632	2.46274e-11	1.37291e-10	CG15611	protein_coding
FBgn0030136	0.562159	10.1206	79.9591	3.82232e-19	3.3734e-18	RpS28b	protein_coding
FBgn0034639	0.562128	4.18455	53.6567	2.38768e-13	1.53027e-12	CG15673	protein_coding
FBgn0038783	0.56178	6.90976	100.461	1.20749e-23	1.31896e-22	CG4367	protein_coding
FBgn0033891	0.561691	2.8008	15.442	8.50775e-05	0.000233764	CG8067	protein_coding
FBgn0005322	0.561465	5.20842	56.3881	5.9488e-14	3.97483e-13	nmd	protein_coding
FBgn0039274	0.561104	3.14231	23.1153	1.52574e-06	5.32203e-06	CG11920	protein_coding
FBgn0261930	0.560854	2.72824	10.1305	0.00145834	0.00326665	vnd	protein_coding
FBgn0020618	0.560455	10.3896	86.9478	1.11424e-20	1.05902e-19	Rack1	protein_coding
FBgn0037443	0.560353	4.48514	35.845	2.13658e-09	1.00521e-08	Dmtn	protein_coding
FBgn0015568	0.560245	6.82783	108.915	1.69358e-25	2.02611e-24	alpha-Est1	protein_coding
FBgn0000077	0.559938	2.44419	12.2465	0.000466126	0.00114028	amx	protein_coding
FBgn0030836	0.559829	10.0182	72.9831	1.30763e-17	1.07477e-16	CG8664	protein_coding
FBgn0032330	0.559543	4.07235	55.3179	1.02532e-13	6.71402e-13	Samuel	protein_coding
FBgn0032026	0.559452	4.53116	33.2603	8.06128e-09	3.60581e-08	CG7627	protein_coding
FBgn0033902	0.559256	6.9902	94.8242	2.08071e-22	2.15121e-21	eIF3m	protein_coding
FBgn0033584	0.558852	3.13902	27.8946	1.28105e-07	5.06837e-07	CG7737	protein_coding
FBgn0010246	0.557601	8.80356	66.5038	3.49215e-16	2.664e-15	Myo61F	protein_coding
FBgn0035714	0.557103	3.86486	38.315	6.01989e-10	2.97521e-09	CG8549	protein_coding
FBgn0261854	0.55698	5.07447	55.0593	1.1695e-13	7.60531e-13	aPKC	protein_coding
FBgn0261596	0.556901	9.59052	60.9691	5.79773e-15	4.11464e-14	RpS24	protein_coding
FBgn0030040	0.556693	8.80023	63.3248	1.75282e-15	1.28387e-14	CG15347	protein_coding
FBgn0284256	0.556588	5.27837	50.476	1.20629e-12	7.4158e-12	bsf	protein_coding
FBgn0035393	0.556423	2.53288	14.3425	0.000152386	0.000403276	CG16753	protein_coding
FBgn0015794	0.556051	5.2637	57.2599	3.8187e-14	2.5906e-13	Rab18	protein_coding
FBgn0030396	0.555638	7.32994	81.307	1.93243e-19	1.72978e-18	CG2556	protein_coding
FBgn0039435	0.554082	2.09762	2.29555	0.129745	0.1863	TwdlP	protein_coding
FBgn0040346	0.553541	3.40321	23.7596	1.09151e-06	3.88418e-06	CG3704	protein_coding
FBgn0031044	0.553065	2.10952	8.25778	0.00405776	0.0083813	MKP-4	protein_coding
FBgn0036557	0.553045	4.17322	56.9051	4.57355e-14	3.08879e-13	mRpS31	protein_coding
FBgn0034628	0.5524	5.41648	56.1108	6.84997e-14	4.54474e-13	Acox57D-p	protein_coding
FBgn0039627	0.55216	2.87902	23.4371	1.29066e-06	4.56059e-06	CG11837	protein_coding
FBgn0015924	0.551835	6.81821	103.967	2.05685e-24	2.3277e-23	crq	protein_coding
FBgn0030893	0.551306	4.01506	36.8948	1.24679e-09	5.99685e-09	RhoGAP16F	protein_coding
FBgn0037007	0.550796	7.4161	84.6968	3.4781e-20	3.26864e-19	CG5059	protein_coding
FBgn0086706	0.550604	7.44769	82.3687	1.1293e-19	1.02921e-18	pix	protein_coding
FBgn0037877	0.548373	2.57652	12.409	0.000427274	0.00105172	CG6689	protein_coding
FBgn0037686	0.548049	9.16497	26.4961	2.64075e-07	1.01032e-06	RpL34b	protein_coding
FBgn0000406	0.547297	7.08032	88.1018	6.217e-21	5.99968e-20	Cyt-b5-r	protein_coding
FBgn0038376	0.547268	5.86665	67.0868	2.59816e-16	1.99616e-15	Hmt-1	protein_coding
FBgn0032085	0.547139	5.60668	51.3143	7.86991e-13	4.91023e-12	CG9555	protein_coding
FBgn0010520	0.546992	2.77193	14.5444	0.000136893	0.000364968	Bka	protein_coding
FBgn0085452	0.546328	2.53034	10.075	0.00150299	0.00336043	CG34423	protein_coding
FBgn0086856	0.546321	3.14832	15.9499	6.50404e-05	0.000182031	CG11555	protein_coding
FBgn0028491	0.546176	8.69838	63.0349	2.03073e-15	1.4788e-14	CG2930	protein_coding
FBgn0263355	0.54603	4.79105	27.4406	1.61991e-07	6.3293e-07	CG31688	protein_coding
FBgn0036825	0.545511	10.0523	59.2883	1.36187e-14	9.48649e-14	RpL26	protein_coding
FBgn0260463	0.54517	2.52567	11.5855	0.000664664	0.00158581	Unc-115b	protein_coding
FBgn0039252	0.543817	5.4683	46.3562	9.85949e-12	5.68127e-11	CG11771	protein_coding
FBgn0064225	0.543605	10.8067	87.1402	1.01096e-20	9.6451e-20	RpL5	protein_coding
FBgn0038893	0.543528	3.3642	22.7239	1.87032e-06	6.48118e-06	Archease	protein_coding
FBgn0050413	0.542159	3.00975	16.0942	6.02667e-05	0.000169173	CG30413	protein_coding
FBgn0037128	0.541958	4.12005	46.2763	1.02701e-11	5.8998e-11	CG14572	protein_coding
FBgn0001995	0.541904	4.73647	43.1379	5.10142e-11	2.78619e-10	mRpL4	protein_coding
FBgn0036756	0.541734	5.04646	46.3949	9.66678e-12	5.57875e-11	Cln3	protein_coding
FBgn0033548	0.541713	3.56424	34.8435	3.57297e-09	1.63904e-08	CG7637	protein_coding
FBgn0033988	0.541706	4.0371	35.5359	2.50393e-09	1.16351e-08	pcs	protein_coding
FBgn0037317	0.541495	2.25716	8.92474	0.00281333	0.00599662	CG14667	protein_coding
FBgn0015268	0.541284	7.29896	82.5604	1.02491e-19	9.36333e-19	Nap1	protein_coding
FBgn0262579	0.540893	7.54667	81.5105	1.7433e-19	1.56606e-18	Ect4	protein_coding
FBgn0004574	0.540632	6.48414	112.176	3.27014e-26	4.00765e-25	Rop	protein_coding
FBgn0030630	0.539711	3.83958	40.9556	1.55729e-10	8.06135e-10	CG12608	protein_coding
FBgn0036336	0.539653	3.84375	40.3536	2.11914e-10	1.08505e-09	ste14	protein_coding
FBgn0031663	0.539503	4.16481	34.0259	5.43833e-09	2.47069e-08	CG8891	protein_coding
FBgn0037044	0.538987	3.58728	35.6612	2.3479e-09	1.09641e-08	CG10585	protein_coding
FBgn0011566	0.538744	2.52504	12.7129	0.000363141	0.00090629	Smyd3	protein_coding
FBgn0038136	0.537623	8.00949	66.8295	2.96039e-16	2.26523e-15	CG8774	protein_coding
FBgn0031317	0.537231	4.09555	47.2134	6.36635e-12	3.7254e-11	Charon	protein_coding
FBgn0031520	0.537068	3.4489	26.8729	2.17288e-07	8.37268e-07	CG8837	protein_coding
FBgn0032819	0.537048	2.39515	12.4108	0.000426859	0.00105104	CG10463	protein_coding
FBgn0015245	0.536997	7.88209	46.7293	8.15022e-12	4.72524e-11	Hsp60A	protein_coding
FBgn0051636	0.53675	2.34093	5.22873	0.0222167	0.0387969	CG31636	protein_coding
FBgn0038391	0.53612	4.73371	35.1043	3.12506e-09	1.44849e-08	GATAe	protein_coding
FBgn0030603	0.535324	6.33019	88.7417	4.49885e-21	4.36957e-20	CG5541	protein_coding
FBgn0283467	0.535028	2.73536	16.4446	5.00932e-05	0.000142526	Pol32	protein_coding
FBgn0010741	0.53417	5.51512	51.4775	7.24236e-13	4.53369e-12	Pfdn2	protein_coding
FBgn0033760	0.534008	7.57452	78.3242	8.74438e-19	7.54942e-18	CG8785	protein_coding
FBgn0054005	0.533248	2.04143	6.88172	0.00870819	0.0168162	CG34005	protein_coding
FBgn0250791	0.533024	6.39885	87.898	6.89179e-21	6.63389e-20	alphaSnap	protein_coding
FBgn0085223	0.532988	4.15624	55.1313	1.12744e-13	7.34442e-13	CG34194	protein_coding
FBgn0036740	0.532625	5.73139	52.3325	4.68561e-13	2.95948e-12	Vps60	protein_coding
FBgn0261380	0.532546	3.9879	37.445	9.40253e-10	4.57796e-09	mRpL37	protein_coding
FBgn0031643	0.531729	5.00986	45.642	1.41964e-11	8.08146e-11	CG3008	protein_coding
FBgn0025640	0.530699	4.92669	42.5431	6.9143e-11	3.73036e-10	CG13369	protein_coding
FBgn0035425	0.530652	5.22926	44.7926	2.19054e-11	1.22752e-10	CG17746	protein_coding
FBgn0033871	0.53064	1.97622	7.51902	0.00610509	0.0122215	CG13339	protein_coding
FBgn0029835	0.530507	5.33679	43.5507	4.13123e-11	2.26947e-10	CG5921	protein_coding
FBgn0032733	0.530116	5.5996	49.3955	2.0922e-12	1.26556e-11	CG15170	protein_coding
FBgn0016794	0.530098	3.53645	28.0054	1.20976e-07	4.80399e-07	dos	protein_coding
FBgn0022027	0.529576	4.31322	38.5357	5.37612e-10	2.66227e-09	Vps25	protein_coding
FBgn0004381	0.529141	2.51733	11.0892	0.00086833	0.00203223	Klp68D	protein_coding
FBgn0035519	0.528706	5.14546	45.8114	1.30207e-11	7.42899e-11	CG1309	protein_coding
FBgn0038834	0.528183	10.0978	68.5349	1.24655e-16	9.75621e-16	RpS30	protein_coding
FBgn0050046	0.527557	2.34645	7.8899	0.00497117	0.0101182	CG30046	protein_coding
FBgn0036805	0.527196	6.20504	83.0174	8.13326e-20	7.47566e-19	Chmp1	protein_coding
FBgn0031563	0.526913	2.64539	10.821	0.00100355	0.0023223	CG10031	protein_coding
FBgn0052669	0.526081	5.57783	47.0688	6.85368e-12	3.99816e-11	CG32669	protein_coding
FBgn0261550	0.52583	5.05032	37.8017	7.83124e-10	3.83024e-09	CG42668	protein_coding
FBgn0037228	0.525764	3.4529	26.8867	2.15741e-07	8.32587e-07	CG1092	protein_coding
FBgn0019936	0.525429	8.1858	29.0778	6.95275e-08	2.84335e-07	RpS20	protein_coding
FBgn0000042	0.525389	12.107	101.857	5.96696e-24	6.60396e-23	Act5C	protein_coding
FBgn0034723	0.525356	5.84255	67.0568	2.63791e-16	2.02463e-15	CG13506	protein_coding
FBgn0031695	0.525135	4.68018	29.9001	4.54891e-08	1.89421e-07	Cyp4ac3	protein_coding
FBgn0027547	0.525049	7.04387	88.8256	4.31206e-21	4.19355e-20	CG1927	protein_coding
FBgn0026147	0.524973	3.13746	20.3081	6.59194e-06	2.13142e-05	TTLL4A	protein_coding
FBgn0053127	0.524431	7.90284	63.1168	1.94806e-15	1.41998e-14	CG33127	protein_coding
FBgn0051687	0.524163	4.40549	42.5497	6.89091e-11	3.7204e-10	CG31687	protein_coding
FBgn0034437	0.523577	6.56454	91.8102	9.54025e-22	9.61295e-21	CG10051	protein_coding
FBgn0010223	0.523191	4.6799	37.2427	1.04306e-09	5.05241e-09	Galphaf	protein_coding
FBgn0039313	0.523147	4.24865	53.8921	2.11806e-13	1.3621e-12	CG11892	protein_coding
FBgn0021995	0.5231	4.10022	34.2491	4.84888e-09	2.20955e-08	Rs1	protein_coding
FBgn0053965	0.522399	4.63213	21.6945	3.19702e-06	1.0786e-05	CG33965	protein_coding
FBgn0033777	0.521609	8.79521	56.1711	6.64325e-14	4.41926e-13	CG17574	protein_coding
FBgn0040237	0.521322	4.7448	37.9599	7.22149e-10	3.54582e-09	bor	protein_coding
FBgn0050392	0.521	5.06391	48.7007	2.98162e-12	1.79064e-11	CG30392	protein_coding
FBgn0004403	0.520859	9.73206	50.2368	1.36267e-12	8.35677e-12	RpS14a	protein_coding
FBgn0026754	0.519452	1.34795	0.923477	0.336564	0.420498	Ugt37c1	protein_coding
FBgn0039359	0.518513	10.0731	67.663	1.93971e-16	1.50718e-15	RpL27	protein_coding
FBgn0021874	0.518214	3.27995	25.4763	4.47862e-07	1.6694e-06	Nle	protein_coding
FBgn0039306	0.518072	3.55811	29.5621	5.41525e-08	2.23765e-07	RIOK2	protein_coding
FBgn0036754	0.517439	2.37863	10.3904	0.00126674	0.00286795	CG5589	protein_coding
FBgn0034184	0.517002	3.69465	24.6872	6.74309e-07	2.45639e-06	CG9646	protein_coding
FBgn0038401	0.516389	2.71518	12.9823	0.000314454	0.000790803	CG5916	protein_coding
FBgn0052344	0.51621	3.34965	17.0188	3.7011e-05	0.000107537	CG32344	protein_coding
FBgn0038387	0.515876	3.35904	23.409	1.30965e-06	4.61469e-06	blp	protein_coding
FBgn0028399	0.515359	6.58226	89.4389	3.16251e-21	3.11173e-20	TMS1	protein_coding
FBgn0034968	0.515045	9.87107	63.405	1.68287e-15	1.23383e-14	RpL12	protein_coding
FBgn0039226	0.514299	3.55441	23.0593	1.57079e-06	5.47092e-06	Ude	protein_coding
FBgn0027598	0.512375	5.6829	44.1315	3.07047e-11	1.70413e-10	cindr	protein_coding
FBgn0038145	0.512238	7.01643	89.9363	2.45951e-21	2.43272e-20	Droj2	protein_coding
FBgn0259237	0.51218	6.04668	78.6863	7.27989e-19	6.30673e-18	CG42335	protein_coding
FBgn0051267	0.511995	6.72611	82.4368	1.09102e-19	9.95523e-19	CG31267	protein_coding
FBgn0260026	0.511954	2.98687	15.7496	7.23034e-05	0.000200866	CG42494	protein_coding
FBgn0050373	0.511828	3.72473	31.57	1.92381e-08	8.33318e-08	CG30373	protein_coding
FBgn0034362	0.511257	4.09051	35.79	2.19768e-09	1.03137e-08	CG5323	protein_coding
FBgn0035264	0.511215	2.71117	13.7193	0.000212264	0.000550528	Oseg4	protein_coding
FBgn0085732	0.511001	3.62893	36.0547	1.91857e-09	9.10022e-09	CR40190	pseudogene
FBgn0023535	0.510858	4.39393	45.9518	1.21199e-11	6.93079e-11	arg	protein_coding
FBgn0027280	0.510791	5.64126	34.4165	4.4494e-09	2.0312e-08	l(1)G0193	protein_coding
FBgn0040475	0.51048	5.98964	62.9385	2.13267e-15	1.54855e-14	SH3PX1	protein_coding
FBgn0025574	0.510081	5.01681	39.0905	4.04599e-10	2.02622e-09	Pli	protein_coding
FBgn0034535	0.509884	3.09469	25.4942	4.43722e-07	1.65479e-06	CG11110	protein_coding
FBgn0033215	0.509727	4.17415	47.0583	6.89062e-12	4.0166e-11	CG1942	protein_coding
FBgn0028509	0.509523	4.23664	28.819	7.94687e-08	3.22366e-07	CenG1A	protein_coding
FBgn0263782	0.509072	4.66445	35.1435	3.06286e-09	1.4206e-08	Hmgcr	protein_coding
FBgn0052857	0.508566	4.85728	42.9493	5.61782e-11	3.05936e-10	CG32857	protein_coding
FBgn0038482	0.507681	4.85121	37.8218	7.75116e-10	3.79354e-09	CG4053	protein_coding
FBgn0030855	0.507649	3.07355	23.4196	1.30242e-06	4.5935e-06	CG5800	protein_coding
FBgn0010621	0.507314	7.35349	70.845	3.8643e-17	3.10504e-16	CCT5	protein_coding
FBgn0053502	0.507264	4.85832	42.7283	6.28972e-11	3.40802e-10	CG33502	protein_coding
FBgn0037610	0.506959	2.69945	16.4362	5.03163e-05	0.000143107	CG8043	protein_coding
FBgn0020513	0.50694	6.31512	72.9761	1.3123e-17	1.07743e-16	Paics	protein_coding
FBgn0259227	0.506651	4.37931	44.9022	2.07122e-11	1.16325e-10	CG42327	protein_coding
FBgn0260000	0.506174	4.92756	36.774	1.32648e-09	6.36795e-09	CG17570	protein_coding
FBgn0259938	0.505882	4.91985	34.8955	3.47889e-09	1.60076e-08	cwo	protein_coding
FBgn0038424	0.505795	4.68538	40.4858	1.98051e-10	1.01683e-09	CG17565	protein_coding
FBgn0285970	0.505697	4.85901	42.5349	6.94329e-11	3.7431e-10	CG32500	protein_coding
FBgn0051436	0.505662	4.93633	30.7297	2.96592e-08	1.26081e-07	CG31436	protein_coding
FBgn0040606	0.505068	1.9674	5.78582	0.0161559	0.0293396	CG6503	protein_coding
FBgn0034065	0.504994	2.88972	16.9064	3.92689e-05	0.000113791	Rrp42	protein_coding
FBgn0030746	0.504818	5.13476	51.2316	8.20856e-13	5.10041e-12	CG9981	protein_coding
FBgn0285950	0.504602	10.7536	64.1276	1.16616e-15	8.65948e-15	RpL19	protein_coding
FBgn0031437	0.504552	5.70625	38.9821	4.27716e-10	2.13349e-09	Arpc5	protein_coding
FBgn0031782	0.504544	2.62595	12.8039	0.000345904	0.000864702	WDR79	protein_coding
FBgn0036772	0.504433	3.13217	17.6722	2.62441e-05	7.79974e-05	CG5290	protein_coding
FBgn0026372	0.504158	10.1028	15.8622	6.8126e-05	0.000190102	RpL23A	protein_coding
FBgn0001220	0.503763	7.09079	84.3637	4.11628e-20	3.84918e-19	Hsc70-5	protein_coding
FBgn0040069	0.503456	8.30708	49.1509	2.37011e-12	1.42794e-11	vanin-like	protein_coding
FBgn0010408	0.502541	9.98489	55.2228	1.07614e-13	7.01631e-13	RpS9	protein_coding
FBgn0026751	0.502477	2.20899	6.6865	0.0097146	0.0185599	XRCC1	protein_coding
FBgn0037328	0.501932	9.34671	27.9638	1.23609e-07	4.90078e-07	RpL35A	protein_coding
FBgn0261975	0.501668	3.44642	27.8507	1.3105e-07	5.17674e-07	CG42806	protein_coding
FBgn0038638	0.501516	6.08471	59.0662	1.52455e-14	1.05903e-13	CG7702	protein_coding
FBgn0037144	0.501328	4.60716	32.1681	1.41391e-08	6.22831e-08	CG7458	protein_coding
FBgn0033437	0.501217	5.73587	43.8988	3.45799e-11	1.91217e-10	CG12926	protein_coding
FBgn0029608	0.500621	4.77849	36.5448	1.49194e-09	7.11695e-09	CG3091	protein_coding
FBgn0261794	0.500598	6.55072	79.0338	6.10567e-19	5.32005e-18	kcc	protein_coding
FBgn0052418	0.500465	2.37311	9.29971	0.0022919	0.00495952	vito	protein_coding
FBgn0011284	0.500161	9.35549	47.072	6.84249e-12	3.99472e-11	RpS4	protein_coding
FBgn0261985	0.499618	5.24978	44.1519	3.03861e-11	1.68769e-10	Ptpmeg	protein_coding
FBgn0034443	0.499481	5.34678	43.8469	3.55102e-11	1.96074e-10	cer	protein_coding
FBgn0015834	0.499218	7.30438	79.5489	4.70448e-19	4.12299e-18	eIF3i	protein_coding
FBgn0266268	0.499218	4.85338	37.063	1.14374e-09	5.52943e-09	FeCH	protein_coding
FBgn0031050	0.499199	4.14251	42.4403	7.28738e-11	3.91203e-10	Arp10	protein_coding
FBgn0032075	0.498409	9.59419	51.2044	8.32335e-13	5.16322e-12	Tsp29Fb	protein_coding
FBgn0033196	0.498166	4.42422	35.7671	2.22368e-09	1.04163e-08	CG1358	protein_coding
FBgn0034573	0.498003	5.79129	58.4635	2.071e-14	1.43072e-13	CG3295	protein_coding
FBgn0029785	0.497906	9.85637	62.4393	2.74779e-15	1.98944e-14	RpL35	protein_coding
FBgn0034915	0.497309	4.77936	28.9249	7.52385e-08	3.05864e-07	eIF6	protein_coding
FBgn0052732	0.49716	3.11453	16.2343	5.59708e-05	0.000157855	CG32732	protein_coding
FBgn0032033	0.497074	2.39	8.6569	0.00325825	0.00686153	CG13392	protein_coding
FBgn0029685	0.497041	5.15973	44.7216	2.27141e-11	1.27e-10	CG2938	protein_coding
FBgn0034727	0.49681	4.4426	42.9599	5.58735e-11	3.04496e-10	mRpS29	protein_coding
FBgn0028919	0.494829	2.33212	5.50659	0.0189449	0.0336923	CG16865	protein_coding
FBgn0037561	0.49469	2.62734	14.1678	0.000167207	0.00043865	CG9630	protein_coding
FBgn0040805	0.493888	2.81874	13.8743	0.000195451	0.000508322	CG12355	protein_coding
FBgn0034259	0.493297	5.72704	44.6956	2.30172e-11	1.286e-10	P32	protein_coding
FBgn0260475	0.493056	1.81062	3.13509	0.076624	0.117524	CG30059	protein_coding
FBgn0029860	0.492072	4.1107	42.627	6.6238e-11	3.58389e-10	CG15891	protein_coding
FBgn0054043	0.491898	3.74707	22.5797	2.01605e-06	6.95421e-06	CG34043	protein_coding
FBgn0035753	0.491837	9.68163	12.6579	0.000373976	0.000930864	RpL18	protein_coding
FBgn0030960	0.491639	3.32506	16.7134	4.3473e-05	0.000124893	Atg101	protein_coding
FBgn0032850	0.49162	4.08307	31.8206	1.69093e-08	7.38815e-08	Kua	protein_coding
FBgn0051935	0.491306	3.57218	27.0013	2.03322e-07	7.89104e-07	CG31935	protein_coding
FBgn0000100	0.490772	10.5276	61.5286	4.36367e-15	3.12336e-14	RpLP0	protein_coding
FBgn0036749	0.490619	3.29564	26.968	2.06855e-07	8.02403e-07	CG7460	protein_coding
FBgn0052633	0.490249	7.85199	54.8443	1.30464e-13	8.46947e-13	CG32633	protein_coding
FBgn0032665	0.489418	6.0463	58.2958	2.25529e-14	1.55234e-13	CG15152	protein_coding
FBgn0033989	0.489411	4.11251	36.6707	1.39868e-09	6.70173e-09	CG7639	protein_coding
FBgn0030687	0.489151	3.4263	21.1308	4.28973e-06	1.42556e-05	CG17209	protein_coding
FBgn0035878	0.488813	4.27497	29.1371	6.74322e-08	2.76365e-07	CG7182	protein_coding
FBgn0263112	0.488634	5.16526	37.876	7.53872e-10	3.69677e-09	Mitf	protein_coding
FBgn0039868	0.488589	2.87742	16.1969	5.70863e-05	0.000160845	CG11563	protein_coding
FBgn0051259	0.488485	4.98382	41.6545	1.08914e-10	5.73646e-10	CG31259	protein_coding
FBgn0013949	0.488479	5.51789	42.4183	7.36965e-11	3.95057e-10	Elal	protein_coding
FBgn0262716	0.488474	7.05049	74.2609	6.84473e-18	5.68158e-17	Arp3	protein_coding
FBgn0085229	0.488409	4.75676	39.6147	3.09341e-10	1.56477e-09	CG34200	protein_coding
FBgn0021875	0.488343	2.55793	10.8979	0.000962736	0.00223335	Zfrp8	protein_coding
FBgn0031973	0.487742	2.91658	14.3329	0.000153168	0.000404919	Spn28Dc	protein_coding
FBgn0052695	0.487411	4.50503	36.6386	1.42188e-09	6.80425e-09	CG32695	protein_coding
FBgn0038095	0.487245	4.88408	32.0663	1.48999e-08	6.54052e-08	Cyp304a1	protein_coding
FBgn0259740	0.486732	5.10719	38.8547	4.56554e-10	2.27132e-09	CG42394	protein_coding
FBgn0037976	0.486519	3.07648	11.5228	0.000687479	0.00163662	Tk	protein_coding
FBgn0031432	0.486454	4.77605	33.4033	7.48955e-09	3.36405e-08	Cyp309a1	protein_coding
FBgn0003941	0.486068	9.8542	55.7176	8.3664e-14	5.51203e-13	RpL40	protein_coding
FBgn0038425	0.485877	2.41226	8.48073	0.00358928	0.00748337	CG14881	protein_coding
FBgn0028697	0.48551	9.80694	48.1673	3.91365e-12	2.32995e-11	RpL15	protein_coding
FBgn0033050	0.485406	5.25173	42.2122	8.18865e-11	4.37405e-10	Pngl	protein_coding
FBgn0036545	0.485085	3.1198	18.3252	1.86226e-05	5.67336e-05	GXIVsPLA2	protein_coding
FBgn0037293	0.484922	4.89559	36.6048	1.44673e-09	6.91003e-09	CG12007	protein_coding
FBgn0034577	0.484911	6.85839	84.7386	3.4054e-20	3.20431e-19	cpa	protein_coding
FBgn0039682	0.484737	7.67111	60.7999	6.3181e-15	4.47973e-14	Obp99c	protein_coding
FBgn0066084	0.484481	11.4651	33.9562	5.63682e-09	2.55624e-08	RpL41	protein_coding
FBgn0038681	0.484419	8.15354	51.2289	8.2201e-13	5.10337e-12	Cyp12a4	protein_coding
FBgn0026079	0.484218	3.96116	31.6316	1.86367e-08	8.09131e-08	Nsun2	protein_coding
FBgn0045064	0.484149	5.25923	35.8429	2.13883e-09	1.00564e-08	bwa	protein_coding
FBgn0030411	0.48404	4.14058	48.4581	3.37421e-12	2.01676e-11	CG2540	protein_coding
FBgn0011705	0.483743	3.55127	20.8126	5.06482e-06	1.66189e-05	rost	protein_coding
FBgn0039757	0.483549	10.0956	50.3608	1.27925e-12	7.85157e-12	RpS7	protein_coding
FBgn0015372	0.483412	4.30903	36.9749	1.1966e-09	5.76649e-09	RabX1	protein_coding
FBgn0037270	0.483383	7.29893	69.3253	8.34933e-17	6.57564e-16	eIF3f1	protein_coding
FBgn0035063	0.482345	2.69286	12.6718	0.000371206	0.000925192	CG3594	protein_coding
FBgn0022023	0.482153	7.67653	60.0278	9.35284e-15	6.57578e-14	eIF3h	protein_coding
FBgn0261602	0.481426	10.4769	36.3656	1.63561e-09	7.79734e-09	RpL8	protein_coding
FBgn0033225	0.481269	4.31539	31.5603	1.93344e-08	8.37011e-08	TTLL12	protein_coding
FBgn0035742	0.481186	9.07641	41.4348	1.2187e-10	6.3876e-10	CG8629	protein_coding
FBgn0034398	0.480776	8.77999	47.4126	5.75128e-12	3.38351e-11	CG15098	protein_coding
FBgn0037603	0.480536	4.00313	37.7446	8.06414e-10	3.93649e-09	CG11753	protein_coding
FBgn0051133	0.480292	3.00748	13.2833	0.000267776	0.000682757	Slimp	protein_coding
FBgn0037647	0.480097	4.75404	33.0718	8.88164e-09	3.9657e-08	RagA-B	protein_coding
FBgn0001942	0.479385	10.2079	59.5935	1.16621e-14	8.15375e-14	eIF4A	protein_coding
FBgn0026378	0.479028	4.03541	35.7112	2.28843e-09	1.06997e-08	Rep	protein_coding
FBgn0031791	0.478987	4.61791	27.5805	1.50689e-07	5.90303e-07	AANATL2	protein_coding
FBgn0025558	0.478775	2.16185	6.39749	0.0114282	0.0215121	CG4101	protein_coding
FBgn0051352	0.478634	7.2075	61.6489	4.10493e-15	2.94375e-14	Unc-115a	protein_coding
FBgn0010812	0.478451	4.22925	25.0261	5.65585e-07	2.07942e-06	unc-45	protein_coding
FBgn0010265	0.478355	9.66507	41.8616	9.7966e-11	5.18518e-10	RpS13	protein_coding
FBgn0036853	0.478245	3.56786	25.8701	3.65179e-07	1.37825e-06	mRpL21	protein_coding
FBgn0019890	0.478196	5.13433	35.5835	2.44352e-09	1.13754e-08	Smg5	protein_coding
FBgn0039492	0.477897	4.8348	24.8693	6.13527e-07	2.24692e-06	CG6051	protein_coding
FBgn0039135	0.477848	5.42258	35.3208	2.79635e-09	1.29859e-08	CG13603	protein_coding
FBgn0033639	0.477699	4.46637	23.8185	1.05859e-06	3.77418e-06	CG9003	protein_coding
FBgn0034304	0.476943	3.25532	22.1575	2.51171e-06	8.57371e-06	CG5742	protein_coding
FBgn0004510	0.476398	2.16796	6.21707	0.0126524	0.0235693	Ets97D	protein_coding
FBgn0038871	0.476188	3.64561	28.5734	9.02153e-08	3.63138e-07	CG3337	protein_coding
FBgn0031144	0.475908	3.02551	17.9216	2.30188e-05	6.89558e-05	CG1529	protein_coding
FBgn0039336	0.475702	2.13537	7.06896	0.00784307	0.0153103	CG4553	protein_coding
FBgn0001149	0.475236	9.79832	44.8675	2.10825e-11	1.18316e-10	GstD1	protein_coding
FBgn0036538	0.475138	4.95105	30.5223	3.30055e-08	1.39441e-07	CG15715	protein_coding
FBgn0035798	0.474725	1.69033	0.762204	0.38264	0.467037	frac	protein_coding
FBgn0036187	0.47432	2.57305	8.94567	0.00278128	0.00593372	RIOK1	protein_coding
FBgn0259174	0.474293	5.6336	38.929	4.39508e-10	2.1894e-09	Nedd4	protein_coding
FBgn0036488	0.474286	3.81658	22.3685	2.25038e-06	7.73421e-06	CG6878	protein_coding
FBgn0015286	0.474087	5.87459	43.6471	3.93263e-11	2.16668e-10	Rala	protein_coding
FBgn0035251	0.473468	5.57462	40.5534	1.91316e-10	9.85613e-10	Vta1	protein_coding
FBgn0262976	0.473001	3.09758	16.9182	3.90252e-05	0.000113128	lawc	protein_coding
FBgn0035586	0.472941	4.43764	43.3581	4.55853e-11	2.49874e-10	Fitm	protein_coding
FBgn0064237	0.472573	4.81967	33.3359	7.75396e-09	3.48074e-08	Idgf5	protein_coding
FBgn0039140	0.472363	5.16187	41.4837	1.18858e-10	6.23406e-10	Miro	protein_coding
FBgn0039521	0.471736	2.83264	16.8202	4.10935e-05	0.000118713	CG5402	protein_coding
FBgn0031008	0.471338	3.71029	30.1829	3.93151e-08	1.64896e-07	CG8010	protein_coding
FBgn0039555	0.471144	5.03339	39.5208	3.24579e-10	1.64075e-09	mRpS22	protein_coding
FBgn0030351	0.47114	2.45935	7.93183	0.00485728	0.00990511	CG1840	protein_coding
FBgn0010877	0.471033	3.8679	25.6123	4.17374e-07	1.56505e-06	l(3)05822	protein_coding
FBgn0260746	0.470874	3.5863	16.7531	4.25727e-05	0.000122563	Ect3	protein_coding
FBgn0030177	0.470821	3.7134	24.1947	8.70715e-07	3.12885e-06	CG2972	protein_coding
FBgn0030237	0.470783	6.39959	82.2424	1.2038e-19	1.09182e-18	CG15209	protein_coding
FBgn0030662	0.470706	3.99966	29.1658	6.64419e-08	2.72455e-07	CG9220	protein_coding
FBgn0030067	0.470701	3.24232	21.5328	3.47823e-06	1.16565e-05	Rbm13	protein_coding
FBgn0036760	0.470158	4.94655	35.0224	3.2593e-09	1.50339e-08	CG5567	protein_coding
FBgn0030876	0.470081	5.39246	31.6985	1.80061e-08	7.83104e-08	CG6762	protein_coding
FBgn0052056	0.469915	5.43103	36.3561	1.64362e-09	7.83056e-09	scramb1	protein_coding
FBgn0036144	0.469539	3.10765	17.4336	2.97515e-05	8.77298e-05	GlcAT-P	protein_coding
FBgn0030157	0.469101	5.65734	35.9926	1.98068e-09	9.36534e-09	CG1468	protein_coding
FBgn0001114	0.46907	6.7538	65.4695	5.90205e-16	4.44837e-15	Glt	protein_coding
FBgn0037942	0.468893	3.50634	26.9645	2.07221e-07	8.02996e-07	CG14721	protein_coding
FBgn0030086	0.468817	6.7864	71.6703	2.54337e-17	2.06122e-16	CCT2	protein_coding
FBgn0000711	0.468594	4.65035	28.9358	7.48182e-08	3.04484e-07	flw	protein_coding
FBgn0036367	0.468521	5.52493	37.4865	9.20501e-10	4.48469e-09	CG10116	protein_coding
FBgn0024273	0.46824	5.43987	33.0234	9.10553e-09	4.06326e-08	WASp	protein_coding
FBgn0031048	0.468124	4.56843	23.9007	1.01433e-06	3.62151e-06	CG12237	protein_coding
FBgn0030699	0.468019	4.40184	45.3722	1.62934e-11	9.24725e-11	CG8578	protein_coding
FBgn0029831	0.467699	4.08055	21.3311	3.86413e-06	1.29132e-05	CG5966	protein_coding
FBgn0031777	0.46763	2.63534	11.957	0.000544432	0.00131857	CG9154	protein_coding
FBgn0016672	0.467335	3.99022	24.1942	8.70948e-07	3.12885e-06	Ipp	protein_coding
FBgn0029826	0.467081	5.2913	32.6677	1.09338e-08	4.85323e-08	CG6041	protein_coding
FBgn0053307	0.466309	5.95318	37.9964	7.08738e-10	3.48224e-09	CG33307	protein_coding
FBgn0034031	0.466038	6.87826	67.3462	2.27782e-16	1.75541e-15	CG12963	protein_coding
FBgn0030552	0.465822	4.20816	29.0992	6.87657e-08	2.81372e-07	mRpL38	protein_coding
FBgn0013325	0.465087	9.8581	45.2289	1.75299e-11	9.93403e-11	RpL11	protein_coding
FBgn0038146	0.464947	3.79496	23.592	1.19079e-06	4.22353e-06	CG9799	protein_coding
FBgn0034176	0.464299	5.75235	40.1007	2.41199e-10	1.22998e-09	ste24a	protein_coding
FBgn0031893	0.464282	5.10195	35.981	1.99256e-09	9.41561e-09	MICU1	protein_coding
FBgn0038199	0.463896	2.44928	8.65902	0.00325447	0.00685548	CCHa1	protein_coding
FBgn0030894	0.463459	3.02118	10.9918	0.000915156	0.00213175	Mvb12	protein_coding
FBgn0040259	0.463214	5.80374	40.2915	2.18756e-10	1.11932e-09	Ugt86Da	protein_coding
FBgn0285948	0.462971	9.83187	33.791	6.13634e-09	2.77276e-08	RpL27A	protein_coding
FBgn0032849	0.462792	3.66978	21.1094	4.33797e-06	1.44096e-05	mRpS18B	protein_coding
FBgn0032889	0.462561	8.01697	50.0299	1.51422e-12	9.24101e-12	CG9331	protein_coding
FBgn0086904	0.462262	8.75099	39.0124	4.21132e-10	2.10204e-09	Nacalpha	protein_coding
FBgn0001234	0.46224	6.11038	58.0469	2.55943e-14	1.75847e-13	lncRNA:Hsromega	ncRNA
FBgn0029820	0.462079	4.8638	29.0054	7.21777e-08	2.94711e-07	CG16721	protein_coding
FBgn0027083	0.461931	2.58357	10.06	0.00151526	0.00338687	MetRS-m	protein_coding
FBgn0000061	0.461798	2.88318	16.781	4.19511e-05	0.000120958	al	protein_coding
FBgn0035268	0.461772	3.41999	17.1009	3.54448e-05	0.000103185	CG8001	protein_coding
FBgn0030748	0.461603	5.19717	26.308	2.91084e-07	1.10971e-06	Traf-like	protein_coding
FBgn0033571	0.461332	4.10219	29.4204	5.82623e-08	2.40221e-07	Rpb5	protein_coding
FBgn0034057	0.46106	5.15973	33.7208	6.36163e-09	2.87112e-08	CG8314	protein_coding
FBgn0020272	0.46047	2.27178	6.41211	0.0113345	0.0213624	mst	protein_coding
FBgn0032236	0.46024	5.14262	41.9312	9.45432e-11	5.02165e-10	mRpS7	protein_coding
FBgn0261064	0.460025	3.35357	17.1217	3.50604e-05	0.000102224	Rbsn-5	protein_coding
FBgn0024432	0.459996	6.50214	78.8787	6.60424e-19	5.74783e-18	Dlc90F	protein_coding
FBgn0031319	0.459883	2.97065	14.2372	0.000161153	0.000424837	CG4896	protein_coding
FBgn0031068	0.459879	3.17097	15.5313	8.11498e-05	0.000223793	Alr	protein_coding
FBgn0050005	0.459849	3.55215	23.1533	1.49585e-06	5.2268e-06	GstT2	protein_coding
FBgn0023536	0.459805	2.70279	9.76751	0.00177623	0.00392249	CG3156	protein_coding
FBgn0030391	0.458718	2.80996	12.8377	0.000339705	0.00084977	Rab40	protein_coding
FBgn0041087	0.457998	2.60472	7.87612	0.00500918	0.0101818	wun2	protein_coding
FBgn0039828	0.457798	4.10692	31.2781	2.23588e-08	9.60219e-08	CG1542	protein_coding
FBgn0002985	0.457705	2.27261	6.05383	0.0138762	0.0255959	odd	protein_coding
FBgn0260462	0.457245	7.68995	55.7775	8.11532e-14	5.35597e-13	CG12163	protein_coding
FBgn0039970	0.4571	7.08276	72.4625	1.70239e-17	1.39315e-16	CG17508	protein_coding
FBgn0086472	0.456996	10.3653	51.4672	7.2802e-13	4.5536e-12	RpS25	protein_coding
FBgn0010292	0.45689	3.42285	21.3182	3.89027e-06	1.29854e-05	bys	protein_coding
FBgn0039085	0.456871	4.7018	25.2817	4.95397e-07	1.83389e-06	CG10170	protein_coding
FBgn0005593	0.456757	10.421	56.401	5.91005e-14	3.95244e-13	RpL7	protein_coding
FBgn0051357	0.45595	3.77548	18.4576	1.73726e-05	5.31617e-05	CG31357	protein_coding
FBgn0037750	0.455791	5.7567	44.7501	2.2385e-11	1.25346e-10	Whamy	protein_coding
FBgn0039044	0.455732	2.77673	12.4825	0.000410783	0.00101544	p53	protein_coding
FBgn0033079	0.455122	4.93637	21.3924	3.74242e-06	1.25196e-05	Fmo-2	protein_coding
FBgn0015277	0.454797	3.75464	25.6093	4.18018e-07	1.56668e-06	Pi3K59F	protein_coding
FBgn0033821	0.454604	5.76284	50.6233	1.11907e-12	6.89653e-12	CG10799	protein_coding
FBgn0003965	0.454538	3.95779	23.1279	1.51578e-06	5.29154e-06	v	protein_coding
FBgn0033474	0.454488	4.86176	31.8553	1.66098e-08	7.26147e-08	CG1407	protein_coding
FBgn0050055	0.454272	2.40102	8.7642	0.00307202	0.00649475	lncRNA:CR30055	ncRNA
FBgn0020249	0.454016	5.99591	55.7655	8.16512e-14	5.38412e-13	stck	protein_coding
FBgn0039312	0.453839	4.62971	25.9103	3.5765e-07	1.35051e-06	CG10514	protein_coding
FBgn0041627	0.453827	3.13237	14.6623	0.00012859	0.000343803	Ku80	protein_coding
FBgn0038491	0.453758	3.03944	17.5767	2.75949e-05	8.17284e-05	CG5292	protein_coding
FBgn0003978	0.45361	3.12035	11.4497	0.000715067	0.00170068	vls	protein_coding
FBgn0036240	0.453393	2.43749	5.49381	0.0190839	0.0338914	CG6928	protein_coding
FBgn0036005	0.453372	3.02589	10.882	0.000971009	0.00225046	pall	protein_coding
FBgn0024912	0.452913	2.58236	5.08964	0.0240692	0.0416842	agt	protein_coding
FBgn0002622	0.452254	10.3286	52.439	4.43829e-13	2.80868e-12	RpS3	protein_coding
FBgn0030759	0.45201	3.62712	14.3694	0.000150226	0.000398121	CG13014	protein_coding
FBgn0032222	0.451845	5.50984	34.4527	4.36744e-09	1.99499e-08	CG5037	protein_coding
FBgn0033673	0.451677	3.18414	20.3492	6.452e-06	2.08976e-05	CG8298	protein_coding
FBgn0033434	0.45131	6.02318	56.5908	5.36621e-14	3.60474e-13	CG1902	protein_coding
FBgn0003676	0.450959	6.60889	67.9857	1.64685e-16	1.28359e-15	CCT1	protein_coding
FBgn0027080	0.450834	5.77363	43.7968	3.64296e-11	2.01003e-10	TyrRS	protein_coding
FBgn0051004	0.450606	8.25633	40.4953	1.9709e-10	1.01328e-09	mesh	protein_coding
FBgn0031062	0.450479	2.79191	15.2846	9.24658e-05	0.000252964	CG14230	protein_coding
FBgn0085322	0.450469	3.41071	20.4664	6.06868e-06	1.97324e-05	CG34293	protein_coding
FBgn0029866	0.450451	2.94393	10.2967	0.00133267	0.0030091	CG3842	protein_coding
FBgn0051156	0.450253	2.29297	7.10789	0.00767452	0.0150046	CG31156	protein_coding
FBgn0004465	0.449756	5.1666	38.5798	5.25592e-10	2.60789e-09	Su(P)	protein_coding
FBgn0011774	0.449747	2.40122	5.14025	0.0233773	0.0406002	Irbp	protein_coding
FBgn0016081	0.449687	4.78902	27.7072	1.41133e-07	5.55674e-07	fry	protein_coding
FBgn0024947	0.449078	7.71163	51.7857	6.19023e-13	3.88798e-12	NTPase	protein_coding
FBgn0031817	0.449057	2.33489	6.86824	0.00877409	0.0169175	CG9531	protein_coding
FBgn0034494	0.448718	4.95281	32.7153	1.06696e-08	4.73964e-08	CG10444	protein_coding
FBgn0033381	0.448632	5.06177	30.2523	3.79336e-08	1.59546e-07	GstE13	protein_coding
FBgn0037781	0.448461	3.91507	22.9488	1.66376e-06	5.7867e-06	Fancl	protein_coding
FBgn0001104	0.448379	5.49397	37.9087	7.41343e-10	3.6377e-09	Galphai	protein_coding
FBgn0036964	0.448296	3.33412	16.1179	5.95193e-05	0.000167262	FRG1	protein_coding
FBgn0010294	0.448143	8.35954	38.971	4.30148e-10	2.1442e-09	ng2	protein_coding
FBgn0039258	0.447846	2.96716	14.8603	0.000115775	0.000311864	beta4GalT7	protein_coding
FBgn0266284	0.447843	3.80655	21.602	3.35496e-06	1.12885e-05	Ns3	protein_coding
FBgn0039966	0.447566	3.00775	17.977	2.23585e-05	6.71645e-05	Rab21	protein_coding
FBgn0084017	0.446801	3.12577	11.089	0.00086841	0.00203223	CR41454	pseudogene
FBgn0033814	0.446633	6.36018	68.4616	1.2937e-16	1.01148e-15	CG4670	protein_coding
FBgn0003279	0.446267	10.2087	19.2743	1.13223e-05	3.55418e-05	RpL4	protein_coding
FBgn0283500	0.446231	6.05585	44.2081	2.95258e-11	1.64233e-10	Sac1	protein_coding
FBgn0040238	0.446185	4.05085	22.309	2.32121e-06	7.95588e-06	Best1	protein_coding
FBgn0035247	0.445699	3.47951	18.5626	1.64418e-05	5.05804e-05	metl	protein_coding
FBgn0029999	0.445173	3.15638	17.4817	2.90079e-05	8.5604e-05	CG1575	protein_coding
FBgn0085330	0.444834	7.25709	46.031	1.16398e-11	6.66128e-11	CG34301	protein_coding
FBgn0005533	0.44475	9.61171	37.6926	8.28193e-10	4.04019e-09	RpS17	protein_coding
FBgn0030720	0.444731	3.85533	24.0398	9.43646e-07	3.37394e-06	CG8939	protein_coding
FBgn0036462	0.444619	4.21778	24.8199	6.29456e-07	2.29744e-06	mRpL39	protein_coding
FBgn0038438	0.444474	5.26243	30.5322	3.28365e-08	1.38834e-07	Der-2	protein_coding
FBgn0037356	0.444019	4.43672	42.4315	7.32015e-11	3.92683e-10	CG12170	protein_coding
FBgn0035825	0.443682	3.64478	19.9798	7.82633e-06	2.50476e-05	CG8111	protein_coding
FBgn0035715	0.443528	5.32221	39.8719	2.71179e-10	1.3782e-09	CG10103	protein_coding
FBgn0033087	0.443492	2.64473	6.14685	0.0131646	0.0244389	Hsepi	protein_coding
FBgn0031882	0.443321	4.10514	30.6477	3.09399e-08	1.31155e-07	Rab30	protein_coding
FBgn0250874	0.443094	4.81793	29.1788	6.59964e-08	2.70775e-07	ttm50	protein_coding
FBgn0035762	0.442713	3.998	29.391	5.9153e-08	2.43493e-07	Rint1	protein_coding
FBgn0039531	0.44238	2.94007	10.7562	0.00103928	0.0023969	CG5611	protein_coding
FBgn0039846	0.441622	3.19498	16.4738	4.93266e-05	0.000140451	PNPase	protein_coding
FBgn0033379	0.441565	3.29156	15.5032	8.2365e-05	0.000226978	Mys45A	protein_coding
FBgn0024360	0.441419	3.18112	16.5607	4.7117e-05	0.000134617	MTPAP	protein_coding
FBgn0034940	0.441225	2.8344	13.5112	0.000237144	0.000608565	CG16787	protein_coding
FBgn0031657	0.441213	2.98213	16.0298	6.23526e-05	0.000174768	CG3756	protein_coding
FBgn0038466	0.441	6.84022	63.7631	1.40319e-15	1.03685e-14	CG8907	protein_coding
FBgn0266377	0.440931	3.64797	18.7058	1.52517e-05	4.71694e-05	Pde8	protein_coding
FBgn0015803	0.440781	4.00286	25.5151	4.38942e-07	1.6394e-06	RtGEF	protein_coding
FBgn0033234	0.440496	3.96539	26.1273	3.19636e-07	1.21365e-06	MFS12	protein_coding
FBgn0003278	0.44046	2.70962	9.33575	0.00224726	0.00487132	RpI135	protein_coding
FBgn0031357	0.440104	3.35807	12.5211	0.000402388	0.000996321	mRpL48	protein_coding
FBgn0042092	0.4401	2.22399	6.06207	0.0138115	0.0255016	CG13773	protein_coding
FBgn0033912	0.439923	9.55584	38.2436	6.24423e-10	3.08002e-09	RpS23	protein_coding
FBgn0038316	0.439894	3.53172	20.1006	7.34755e-06	2.36559e-05	CG6276	protein_coding
FBgn0038290	0.439393	5.233	28.8085	7.99006e-08	3.23769e-07	CG6912	protein_coding
FBgn0035708	0.439149	2.46052	6.84512	0.00888838	0.0171099	axed	protein_coding
FBgn0039319	0.438058	4.47314	21.9992	2.72766e-06	9.26471e-06	CG13659	protein_coding
FBgn0000251	0.437898	4.79861	21.5814	3.3913e-06	1.13986e-05	cad	protein_coding
FBgn0025582	0.437858	7.23386	59.3272	1.33519e-14	9.30928e-14	eIF3e	protein_coding
FBgn0284221	0.437515	4.0088	22.3117	2.31795e-06	7.9483e-06	Sema5c	protein_coding
FBgn0051102	0.437367	3.72705	20.0232	7.6508e-06	2.45379e-05	CG31102	protein_coding
FBgn0015569	0.436799	4.35014	28.0775	1.16556e-07	4.64069e-07	alpha-Est10	protein_coding
FBgn0039207	0.436486	4.21006	15.1957	9.69241e-05	0.000264557	CG5789	protein_coding
FBgn0035722	0.436157	3.67665	22.2228	2.42778e-06	8.30979e-06	CG10075	protein_coding
FBgn0030504	0.43607	4.26028	35.0278	3.25037e-09	1.50095e-08	CG2691	protein_coding
FBgn0037934	0.435642	6.741	61.6268	4.15122e-15	2.97412e-14	CG6830	protein_coding
FBgn0036229	0.435611	6.16884	55.2599	1.05603e-13	6.89717e-13	CG7248	protein_coding
FBgn0032694	0.43558	4.30116	32.4968	1.19391e-08	5.28703e-08	MESR3	protein_coding
FBgn0023095	0.43496	5.49997	26.5931	2.51142e-07	9.64268e-07	caps	protein_coding
FBgn0052495	0.434662	7.32986	56.8276	4.75751e-14	3.20728e-13	Gss2	protein_coding
FBgn0035791	0.434591	2.19503	4.62023	0.031597	0.0534201	CG8539	protein_coding
FBgn0000139	0.434463	3.62589	20.3505	6.44776e-06	2.08928e-05	ash2	protein_coding
FBgn0011556	0.43427	7.76645	47.3837	5.8365e-12	3.42866e-11	zetaTry	protein_coding
FBgn0031951	0.433099	4.30552	26.9306	2.10897e-07	8.15979e-07	r2d2	protein_coding
FBgn0004867	0.43294	10.1493	39.9895	2.55337e-10	1.29944e-09	RpS2	protein_coding
FBgn0030882	0.4329	7.32566	56.4057	5.89597e-14	3.94653e-13	Gss1	protein_coding
FBgn0037801	0.432822	4.79759	27.6169	1.47882e-07	5.79911e-07	CG3999	protein_coding
FBgn0053217	0.432616	3.95612	21.0993	4.36085e-06	1.44792e-05	CG33217	protein_coding
FBgn0014020	0.432383	7.86162	34.5231	4.2122e-09	1.92525e-08	Rho1	protein_coding
FBgn0039126	0.432378	3.62691	19.6355	9.37116e-06	2.97141e-05	CG13601	protein_coding
FBgn0034743	0.432378	8.78975	17.396	3.03463e-05	8.93839e-05	RpS16	protein_coding
FBgn0000559	0.432194	11.1523	53.7347	2.29475e-13	1.47321e-12	eEF2	protein_coding
FBgn0015756	0.432012	10.3206	48.6039	3.13246e-12	1.87972e-11	RpL9	protein_coding
FBgn0040636	0.431914	5.49064	31.741	1.76164e-08	7.6704e-08	CG13255	protein_coding
FBgn0000520	0.431102	2.27819	3.8593	0.0494711	0.0795188	dwg	protein_coding
FBgn0037084	0.430802	4.56279	26.9524	2.08524e-07	8.07213e-07	Syx6	protein_coding
FBgn0037574	0.430773	2.25	4.84163	0.0277807	0.0474146	Coq2	protein_coding
FBgn0003942	0.430731	10.2238	47.7671	4.79976e-12	2.83066e-11	RpS27A	protein_coding
FBgn0037999	0.430692	3.4995	18.1961	1.99291e-05	6.03722e-05	CG4860	protein_coding
FBgn0025336	0.430229	4.19072	30.0968	4.11009e-08	1.71908e-07	CG4882	protein_coding
FBgn0051633	0.430007	3.40265	19.1058	1.2367e-05	3.86284e-05	CG31633	protein_coding
FBgn0010078	0.429499	10.3529	46.3177	1.00551e-11	5.78071e-11	RpL23	protein_coding
FBgn0027565	0.429491	3.64184	14.7134	0.000125151	0.000335323	CG5498	protein_coding
FBgn0038683	0.429261	4.30882	28.6317	8.75361e-08	3.53569e-07	CG11779	protein_coding
FBgn0037720	0.429238	4.49225	25.814	3.75959e-07	1.41822e-06	CG8312	protein_coding
FBgn0027615	0.429062	4.23796	30.3601	3.58826e-08	1.51341e-07	CG6404	protein_coding
FBgn0041191	0.429037	5.49763	31.3543	2.14984e-08	9.25253e-08	Rheb	protein_coding
FBgn0037880	0.428952	3.42703	21.5469	3.45272e-06	1.15822e-05	CG17726	protein_coding
FBgn0000244	0.428432	5.07197	32.562	1.15449e-08	5.11849e-08	by	protein_coding
FBgn0030263	0.428114	7.02483	40.2694	2.21243e-10	1.13051e-09	CG2076	protein_coding
FBgn0032130	0.427739	2.85311	11.224	0.000807447	0.00189942	CG3838	protein_coding
FBgn0034782	0.427669	2.66736	9.9267	0.00162898	0.00361959	CG12490	protein_coding
FBgn0034138	0.427142	10.5313	51.3051	7.90682e-13	4.92918e-12	RpS15	protein_coding
FBgn0036691	0.42708	3.50241	16.6838	4.41573e-05	0.000126738	beg	protein_coding
FBgn0037435	0.426872	2.23818	6.97641	0.00825912	0.0160188	CG18048	protein_coding
FBgn0034860	0.426736	4.56281	16.538	4.76842e-05	0.000136083	CG9812	protein_coding
FBgn0038552	0.426669	5.1224	32.038	1.51184e-08	6.62868e-08	Alg1	protein_coding
FBgn0039020	0.426346	2.38493	7.17885	0.00737682	0.0145167	CG17141	protein_coding
FBgn0030851	0.425845	2.79557	9.2393	0.00236875	0.00512143	CG8326	protein_coding
FBgn0005695	0.425785	3.45781	17.9812	2.23093e-05	6.70702e-05	gcl	protein_coding
FBgn0029176	0.425651	9.77518	32.3249	1.30432e-08	5.76242e-08	eEF1gamma	protein_coding
FBgn0025629	0.42565	2.9617	12.969	0.000316693	0.000795905	CG4045	protein_coding
FBgn0036428	0.425454	4.96275	26.2771	2.9577e-07	1.12701e-06	Gbs-70E	protein_coding
FBgn0031771	0.425184	7.52476	48.886	2.71277e-12	1.63047e-11	ND-51	protein_coding
FBgn0033809	0.424933	3.67721	16.464	4.95818e-05	0.000141125	CG4630	protein_coding
FBgn0032025	0.424885	4.78294	30.9924	2.59037e-08	1.10678e-07	CG7778	protein_coding
FBgn0032191	0.424616	5.3339	29.483	5.64083e-08	2.32703e-07	CG5734	protein_coding
FBgn0053302	0.424293	3.6017	22.3379	2.28644e-06	7.85098e-06	Cpr31A	protein_coding
FBgn0034817	0.424036	2.99824	14.1981	0.000164536	0.000432544	Art7	protein_coding
FBgn0038268	0.423595	2.02865	4.23117	0.039688	0.0654691	CG3631	protein_coding
FBgn0034110	0.423502	5.00996	28.0567	1.17814e-07	4.68583e-07	Atg9	protein_coding
FBgn0034085	0.42267	5.4152	23.115	1.52593e-06	5.32203e-06	Ptp52F	protein_coding
FBgn0038337	0.422552	5.21359	25.4205	4.61e-07	1.71583e-06	CG6125	protein_coding
FBgn0034243	0.422341	4.86418	21.201	4.13553e-06	1.37766e-05	Ns2	protein_coding
FBgn0027085	0.422245	3.42856	18.8917	1.38351e-05	4.30889e-05	LeuRS-m	protein_coding
FBgn0034534	0.422076	4.76191	21.8747	2.91043e-06	9.84556e-06	maf-S	protein_coding
FBgn0027599	0.421546	2.99996	12.1122	0.000500929	0.00122184	CG2790	protein_coding
FBgn0044871	0.421349	4.22049	34.8931	3.4832e-09	1.60176e-08	Gos28	protein_coding
FBgn0038467	0.421169	4.51705	20.5852	5.70344e-06	1.86251e-05	AdSL	protein_coding
FBgn0050109	0.421042	2.62147	9.08544	0.00257652	0.0055294	CG30109	protein_coding
FBgn0052708	0.420717	2.44855	7.47209	0.00626628	0.0125022	CG32708	protein_coding
FBgn0266417	0.420418	5.94557	49.5948	1.89019e-12	1.14797e-11	ringer	protein_coding
FBgn0036838	0.420094	2.46058	5.8223	0.0158242	0.0288185	CG3808	protein_coding
FBgn0020388	0.419872	4.81323	23.3722	1.33496e-06	4.69511e-06	Gcn5	protein_coding
FBgn0037315	0.419262	4.72324	24.759	6.49658e-07	2.36888e-06	Cerk	protein_coding
FBgn0028663	0.418933	8.58478	38.5685	5.28649e-10	2.62133e-09	VhaM9.7-b	protein_coding
FBgn0037819	0.418847	4.53228	27.28	1.76026e-07	6.86347e-07	CG14688	protein_coding
FBgn0027930	0.418809	4.44976	29.9898	4.34325e-08	1.81157e-07	MP1	protein_coding
FBgn0262699	0.418564	3.83674	21.0165	4.55354e-06	1.50592e-05	fzr	protein_coding
FBgn0052022	0.418314	2.44014	6.3819	0.011529	0.0216747	CG32022	protein_coding
FBgn0001296	0.41826	2.81975	9.06614	0.00260387	0.00558014	kar	protein_coding
FBgn0019957	0.418004	7.13787	40.5056	1.96049e-10	1.00861e-09	ND-42	protein_coding
FBgn0030685	0.417905	5.26067	24.8668	6.14306e-07	2.24759e-06	Graf	protein_coding
FBgn0002579	0.417554	10.2893	42.7501	6.21978e-11	3.37255e-10	RpL36	protein_coding
FBgn0039137	0.417128	3.37494	12.4166	0.000425528	0.00104845	CG13604	protein_coding
FBgn0038948	0.417119	4.58041	24.9342	5.93222e-07	2.17572e-06	PSR	protein_coding
FBgn0037815	0.416867	2.4174	7.10874	0.00767091	0.0150015	Rrp46	protein_coding
FBgn0026666	0.416602	2.95965	14.1041	0.00017297	0.000452979	MagR	protein_coding
FBgn0036030	0.416457	6.13766	42.7913	6.09025e-11	3.3047e-10	CG6767	protein_coding
FBgn0032042	0.416345	3.68431	9.52277	0.00202938	0.00444247	CG13398	protein_coding
FBgn0034417	0.41583	4.98363	31.81	1.70019e-08	7.42431e-08	CG15117	protein_coding
FBgn0021761	0.41542	4.10259	19.7427	8.86012e-06	2.81411e-05	Nup154	protein_coding
FBgn0032706	0.415403	4.37652	16.1873	5.73773e-05	0.000161484	Irk3	protein_coding
FBgn0036117	0.415281	3.03352	5.1579	0.0231409	0.0402522	CG6321	protein_coding
FBgn0038585	0.414791	3.69685	20.3607	6.41339e-06	2.07904e-05	Non3	protein_coding
FBgn0035670	0.414623	11.7415	60.1044	8.9957e-15	6.33059e-14	CG10472	protein_coding
FBgn0025621	0.414422	4.71874	22.5361	2.0623e-06	7.10724e-06	CG16989	protein_coding
FBgn0038474	0.41442	3.89427	25.4634	4.50844e-07	1.67969e-06	mRpS11	protein_coding
FBgn0039205	0.414164	2.96434	12.0149	0.000527764	0.00128067	CG13623	protein_coding
FBgn0016762	0.414071	2.42783	5.13109	0.023501	0.0407658	angel	protein_coding
FBgn0283469	0.41404	5.63048	30.6225	3.13439e-08	1.32793e-07	Vps4	protein_coding
FBgn0036774	0.413714	3.96428	19.4227	1.04753e-05	3.30622e-05	mRpS26	protein_coding
FBgn0038700	0.413165	6.26483	43.3904	4.48374e-11	2.45953e-10	CG3734	protein_coding
FBgn0030433	0.412937	4.26367	26.9267	2.1132e-07	8.17199e-07	mRpL49	protein_coding
FBgn0086347	0.412879	7.45021	47.7739	4.78308e-12	2.82303e-11	Myo31DF	protein_coding
FBgn0026761	0.412574	4.67955	20.0507	7.54155e-06	2.42081e-05	Trap1	protein_coding
FBgn0030329	0.411952	7.39428	41.8179	1.00184e-10	5.29145e-10	prtp	protein_coding
FBgn0036892	0.411778	4.98045	27.6341	1.46573e-07	5.75377e-07	Lon	protein_coding
FBgn0031294	0.411635	5.55376	25.5009	4.42166e-07	1.6498e-06	IA-2	protein_coding
FBgn0032393	0.411484	5.54437	31.2958	2.21555e-08	9.52571e-08	CG12264	protein_coding
FBgn0011638	0.41093	5.8069	36.0316	1.94144e-09	9.18559e-09	La	protein_coding
FBgn0264707	0.410793	2.78251	8.21306	0.00415899	0.00856606	RhoGEF3	protein_coding
FBgn0038307	0.410678	3.64716	22.0917	2.59927e-06	8.8502e-06	mRpS10	protein_coding
FBgn0034296	0.410069	9.96784	37.2402	1.04439e-09	5.0556e-09	CG10912	protein_coding
FBgn0035294	0.409486	3.09604	12.1917	0.00048002	0.00117274	Mfap1	protein_coding
FBgn0263607	0.409431	3.93487	27.4724	1.59356e-07	6.22959e-07	l(3)72Dp	protein_coding
FBgn0034735	0.408396	2.77743	8.39959	0.00375306	0.00779251	CG4610	protein_coding
FBgn0051643	0.408056	2.85232	9.13351	0.0025097	0.00539984	CG31643	protein_coding
FBgn0033085	0.408038	2.28891	5.06024	0.0244808	0.0422999	CG15908	protein_coding
FBgn0010340	0.40788	2.99836	8.86331	0.00290959	0.00618781	140up	protein_coding
FBgn0001330	0.407807	2.03028	3.45722	0.0629762	0.0987623	kz	protein_coding
FBgn0036990	0.407612	3.8754	23.9713	9.77827e-07	3.49449e-06	mRpL15	protein_coding
FBgn0030775	0.407545	8.40609	35.7683	2.2223e-09	1.04163e-08	CG9673	protein_coding
FBgn0086710	0.407409	8.46182	30.6686	3.06085e-08	1.29897e-07	RpL30	protein_coding
FBgn0030240	0.407254	3.04349	10.0906	0.00149031	0.00333309	CG2202	protein_coding
FBgn0030572	0.406789	3.81955	21.0391	4.49996e-06	1.49017e-05	mRpS25	protein_coding
FBgn0039713	0.406712	9.54146	22.8205	1.77858e-06	6.17182e-06	RpS8	protein_coding
FBgn0000181	0.40586	8.44336	32.9926	9.25093e-09	4.12325e-08	bic	protein_coding
FBgn0033214	0.405279	3.99547	13.2665	0.000270193	0.000687988	CG1941	protein_coding
FBgn0026582	0.405213	2.12144	4.72698	0.029693	0.0504062	Hmg-2	protein_coding
FBgn0000709	0.404868	4.20716	26.5762	2.53341e-07	9.72215e-07	fliI	protein_coding
FBgn0024289	0.404688	5.95962	36.8909	1.24926e-09	6.0049e-09	Sodh-1	protein_coding
FBgn0015296	0.404506	3.92105	23.4251	1.29873e-06	4.58265e-06	Shc	protein_coding
FBgn0260393	0.404499	6.03025	53.3866	2.73957e-13	1.75281e-12	CG17147	protein_coding
FBgn0260441	0.404264	8.45406	33.2584	8.06913e-09	3.60718e-08	RpS12	protein_coding
FBgn0036916	0.404201	2.89819	8.98099	0.00272802	0.00582633	Mtr3	protein_coding
FBgn0030431	0.40389	3.38199	14.2085	0.000163625	0.000430452	CG4407	protein_coding
FBgn0003888	0.403802	5.33944	27.8387	1.31862e-07	5.20611e-07	betaTub60D	protein_coding
FBgn0024973	0.403593	4.71024	17.3448	3.11756e-05	9.15708e-05	CG2701	protein_coding
FBgn0030878	0.403199	4.13754	15.6556	7.59888e-05	0.000210252	CG6769	protein_coding
FBgn0028380	0.403151	3.64487	18.5871	1.62313e-05	4.99735e-05	fal	protein_coding
FBgn0029639	0.402708	4.31662	28.1193	1.14061e-07	4.54857e-07	CG14419	protein_coding
FBgn0029737	0.402587	4.57394	21.6574	3.25947e-06	1.0982e-05	CG6903	protein_coding
FBgn0004657	0.402437	6.58931	49.3381	2.15442e-12	1.30111e-11	mys	protein_coding
FBgn0284436	0.402405	6.47891	56.0987	6.89226e-14	4.56878e-13	CCT8	protein_coding
FBgn0261458	0.402266	7.3191	31.3534	2.15078e-08	9.25253e-08	capt	protein_coding
FBgn0023545	0.402034	4.10751	27.7153	1.40549e-07	5.53747e-07	PIG-K	protein_coding
FBgn0032252	0.401862	2.58005	7.15725	0.00746615	0.0146543	loh	protein_coding
FBgn0032516	0.401628	2.67365	8.74298	0.00310796	0.00656706	Ing5	protein_coding
FBgn0037299	0.401095	4.57126	23.2469	1.42479e-06	4.9924e-06	Vps37B	protein_coding
FBgn0038846	0.400867	1.99768	3.27841	0.0701969	0.108662	CG5697	protein_coding
FBgn0052758	0.40073	3.67188	12.1144	0.00050035	0.00122083	CG32758	protein_coding
FBgn0037012	0.400629	4.58381	18.2434	1.94395e-05	5.89599e-05	Rcd2	protein_coding
FBgn0034232	0.40054	3.21067	10.441	0.00123252	0.00279635	CG4866	protein_coding
FBgn0011704	0.40048	6.07064	41.8367	9.92251e-11	5.24814e-10	RnrS	protein_coding
FBgn0034527	0.400311	3.50071	11.9809	0.000537475	0.00130297	CG9945	protein_coding
FBgn0264694	0.399999	5.01654	24.4998	7.43166e-07	2.69809e-06	mgr	protein_coding
FBgn0021768	0.399776	4.95219	27.2582	1.78018e-07	6.93397e-07	nudC	protein_coding
FBgn0033485	0.399456	4.29921	28.9021	7.61305e-08	3.09324e-07	RpLP0-like	protein_coding
FBgn0033556	0.399281	3.6417	17.2726	3.23827e-05	9.4784e-05	CG12343	protein_coding
FBgn0033547	0.398456	2.76516	10.2444	0.001371	0.00308639	CG12935	protein_coding
FBgn0031980	0.397847	8.52189	32.1298	1.44211e-08	6.33771e-08	RpL36A	protein_coding
FBgn0025681	0.39727	5.19493	29.7626	4.88323e-08	2.02447e-07	CG3558	protein_coding
FBgn0033261	0.397231	3.69306	17.4401	2.9651e-05	8.74675e-05	udd	protein_coding
FBgn0037279	0.39698	5.74446	28.5728	9.02423e-08	3.63138e-07	CG1129	protein_coding
FBgn0029121	0.396756	3.88113	22.1601	2.5083e-06	8.56594e-06	Sras	protein_coding
FBgn0034002	0.396507	2.59995	4.23968	0.0394895	0.065256	CG8079	protein_coding
FBgn0033117	0.396465	3.2409	12.3231	0.000447381	0.00109834	CG3358	protein_coding
FBgn0052672	0.396223	8.12198	34.0291	5.42953e-09	2.46818e-08	Atg8a	protein_coding
FBgn0037555	0.396045	3.67453	15.0529	0.000104537	0.00028362	Ada2b	protein_coding
FBgn0260750	0.395939	4.04686	24.3998	7.82767e-07	2.82834e-06	Mulk	protein_coding
FBgn0003053	0.395908	4.81086	23.2563	1.41786e-06	4.97274e-06	peb	protein_coding
FBgn0036376	0.395815	5.2234	24.3893	7.87042e-07	2.84233e-06	Liprin-beta	protein_coding
FBgn0032634	0.395616	3.35522	14.6478	0.000129589	0.000346106	Rpb11	protein_coding
FBgn0038083	0.395138	6.41737	35.7908	2.19687e-09	1.03137e-08	CG5999	protein_coding
FBgn0036629	0.394799	1.91951	4.25674	0.0390949	0.0647354	GluRS-m	protein_coding
FBgn0032781	0.394717	4.52316	19.4136	1.05255e-05	3.32068e-05	RtcB	protein_coding
FBgn0032261	0.394674	3.17631	13.0922	0.000296521	0.000749206	CG6094	protein_coding
FBgn0267792	0.39411	3.50125	10.9768	0.000922578	0.0021468	rgr	protein_coding
FBgn0010412	0.394057	10.066	15.7708	7.14963e-05	0.000198844	RpS19a	protein_coding
FBgn0032646	0.394018	4.8134	23.6704	1.14329e-06	4.06269e-06	mEFTs	protein_coding
FBgn0052756	0.394018	2.77723	9.45544	0.00210523	0.00459518	CG32756	protein_coding
FBgn0036597	0.393943	2.76603	7.26437	0.00703359	0.013903	CG4962	protein_coding
FBgn0263863	0.393688	4.86787	24.8554	6.17963e-07	2.25768e-06	mRpL45	protein_coding
FBgn0266696	0.39326	6.33979	49.8181	1.68683e-12	1.02778e-11	Svil	protein_coding
FBgn0261989	0.392727	6.50387	47.2387	6.28482e-12	3.68341e-11	CG42807	protein_coding
FBgn0039024	0.392633	3.58885	18.5901	1.62064e-05	4.99174e-05	CG4721	protein_coding
FBgn0032373	0.392249	8.2015	27.164	1.86904e-07	7.26881e-07	Vha100-5	protein_coding
FBgn0031516	0.391763	4.07351	20.888	4.86942e-06	1.60196e-05	CG9663	protein_coding
FBgn0010411	0.391321	10.5083	43.1992	4.94404e-11	2.70219e-10	RpS18	protein_coding
FBgn0031213	0.390967	5.70831	25.5852	4.23284e-07	1.58484e-06	galectin	protein_coding
FBgn0031548	0.390796	3.58379	16.1142	5.96353e-05	0.000167463	CG8852	protein_coding
FBgn0032871	0.39078	3.14445	13.7715	0.00020644	0.000535792	CG2611	protein_coding
FBgn0034724	0.39059	3.83462	17.333	3.1369e-05	9.2103e-05	babos	protein_coding
FBgn0030747	0.390569	6.50685	48.5952	3.14636e-12	1.88507e-11	CG4301	protein_coding
FBgn0003328	0.390542	7.36683	45.7773	1.3249e-11	7.55351e-11	scb	protein_coding
FBgn0285962	0.389946	2.65684	7.27021	0.00701075	0.0138761	CG46338	protein_coding
FBgn0038989	0.389525	3.74751	16.6774	4.43066e-05	0.00012707	CG6937	protein_coding
FBgn0031609	0.389244	3.12343	11.2263	0.000806443	0.00189765	CG15443	protein_coding
FBgn0001133	0.38885	3.33314	13.1247	0.000291428	0.000737327	grau	protein_coding
FBgn0034407	0.388761	6.13741	46.0378	1.15991e-11	6.64304e-11	DptB	protein_coding
FBgn0038419	0.388704	3.28827	13.3817	0.000254091	0.00064918	CG14879	protein_coding
FBgn0034893	0.388658	3.61204	19.8552	8.35333e-06	2.66089e-05	mRpL43	protein_coding
FBgn0036422	0.388631	10.9972	40.8377	1.65412e-10	8.55082e-10	CG3868	protein_coding
FBgn0023529	0.388417	6.66808	47.9028	4.47888e-12	2.65179e-11	CG2918	protein_coding
FBgn0053054	0.388124	3.52593	14.0801	0.000175189	0.000458155	CG33054	protein_coding
FBgn0027329	0.387698	6.62245	51.0538	8.98665e-13	5.56095e-12	CCT6	protein_coding
FBgn0021856	0.38762	4.40272	27.7944	1.34919e-07	5.32402e-07	l(2)k14505	protein_coding
FBgn0037608	0.387377	3.72765	18.4912	1.70693e-05	5.23398e-05	mRpL19	protein_coding
FBgn0015247	0.387232	4.80906	23.213	1.45016e-06	5.07422e-06	Diap2	protein_coding
FBgn0020381	0.387194	3.71729	16.5666	4.69711e-05	0.000134302	Dredd	protein_coding
FBgn0015789	0.387176	6.62176	48.4812	3.33465e-12	1.9947e-11	Rab10	protein_coding
FBgn0029525	0.387028	3.19388	11.5103	0.000692116	0.00164714	CG18273	protein_coding
FBgn0016123	0.387019	7.75554	36.1525	1.82469e-09	8.67677e-09	Alp4	protein_coding
FBgn0040319	0.386519	6.74183	56.1618	6.67458e-14	4.43618e-13	Gclc	protein_coding
FBgn0043471	0.386253	7.24626	41.0824	1.45947e-10	7.58623e-10	kappaTry	protein_coding
FBgn0051098	0.386184	5.58689	29.1013	6.8692e-08	2.81223e-07	CG31098	protein_coding
FBgn0053505	0.385957	2.48262	6.12428	0.0133337	0.0246981	U3-55K	protein_coding
FBgn0030055	0.385357	2.9632	11.1705	0.000831068	0.0019495	CG12772	protein_coding
FBgn0030883	0.385113	4.13426	17.9443	2.27466e-05	6.82489e-05	CG7772	protein_coding
FBgn0051901	0.384728	8.87399	21.3343	3.85758e-06	1.28991e-05	Mur29B	protein_coding
FBgn0037330	0.384541	4.0669	17.7393	2.53344e-05	7.54425e-05	mRpL44	protein_coding
FBgn0034419	0.384431	5.22642	25.7308	3.92514e-07	1.47698e-06	CG15111	protein_coding
FBgn0260388	0.384422	4.08003	25.5153	4.38891e-07	1.6394e-06	CG42514	protein_coding
FBgn0029892	0.38404	2.36893	5.58993	0.018064	0.0323546	CG3184	protein_coding
FBgn0037648	0.383943	4.56002	19.776	8.70694e-06	2.76895e-05	CG11975	protein_coding
FBgn0016726	0.383561	9.48226	29.9378	4.46131e-08	1.85876e-07	RpL29	protein_coding
FBgn0052813	0.38347	4.42174	19.7068	9.02774e-06	2.86614e-05	CG32813	protein_coding
FBgn0284246	0.383357	3.50547	13.56	0.000231059	0.000593959	l(2)k09848	protein_coding
FBgn0031635	0.383328	4.69529	21.7715	3.07123e-06	1.03756e-05	tank	protein_coding
FBgn0035667	0.383275	12.5798	57.5075	3.36694e-14	2.29445e-13	Jon65Ai	protein_coding
FBgn0039300	0.382941	9.21312	18.3947	1.79555e-05	5.48341e-05	RpS27	protein_coding
FBgn0033494	0.382833	4.12038	18.8853	1.38819e-05	4.321e-05	KCNQ	protein_coding
FBgn0028648	0.382758	3.53756	12.9351	0.000322479	0.000810176	mRpL50	protein_coding
FBgn0085480	0.382626	2.57855	5.72656	0.0167101	0.0301735	CG34451	protein_coding
FBgn0037529	0.382562	4.95555	24.6435	6.89765e-07	2.51026e-06	mRpS9	protein_coding
FBgn0030692	0.381949	5.09829	23.3889	1.32341e-06	4.65667e-06	mRpS30	protein_coding
FBgn0030990	0.381416	5.77054	35.9012	2.07583e-09	9.77845e-09	CG7556	protein_coding
FBgn0014010	0.381371	7.23088	46.742	8.09763e-12	4.69837e-11	Rab5	protein_coding
FBgn0036038	0.381198	2.94758	7.41708	0.00646077	0.0128618	defl	protein_coding
FBgn0032444	0.380926	6.94384	50.8731	9.85328e-13	6.08224e-12	CCT4	protein_coding
FBgn0034814	0.380684	2.65663	7.49176	0.00619818	0.0123947	CG9890	protein_coding
FBgn0032801	0.380519	4.82193	18.6562	1.56534e-05	4.83324e-05	CG10165	protein_coding
FBgn0034729	0.38051	2.05518	4.06266	0.0438415	0.0714914	CG10344	protein_coding
FBgn0000043	0.380508	8.66971	31.5333	1.96051e-08	8.47756e-08	Act42A	protein_coding
FBgn0031801	0.38048	5.7878	29.9852	4.35353e-08	1.81486e-07	CG9498	protein_coding
FBgn0036342	0.380289	3.60549	17.3959	3.03481e-05	8.93839e-05	CG11279	protein_coding
FBgn0032168	0.38027	2.63674	7.60815	0.0058105	0.0116783	CG13126	protein_coding
FBgn0014011	0.380099	6.02432	37.0136	1.17309e-09	5.66043e-09	Rac2	protein_coding
FBgn0029503	0.380092	3.50745	16.2518	5.54571e-05	0.000156547	CHORD	protein_coding
FBgn0010053	0.380063	6.46307	51.186	8.40142e-13	5.20736e-12	Jheh1	protein_coding
FBgn0041605	0.380037	3.68364	10.6147	0.00112191	0.00256781	cpx	protein_coding
FBgn0033699	0.379583	9.81387	24.9563	5.86444e-07	2.15191e-06	RpS11	protein_coding
FBgn0033127	0.379219	5.46182	23.4335	1.29307e-06	4.56695e-06	Tsp42Ef	protein_coding
FBgn0037894	0.378743	4.37825	19.3159	1.10778e-05	3.48615e-05	Ranbp9	protein_coding
FBgn0011202	0.378021	5.06503	22.1302	2.5477e-06	8.69261e-06	dia	protein_coding
FBgn0001202	0.377532	4.16628	17.3527	3.10449e-05	9.12935e-05	hook	protein_coding
FBgn0027109	0.377212	2.34559	5.43684	0.0197163	0.0348994	NPF	protein_coding
FBgn0027348	0.377174	7.80256	35.5628	2.46957e-09	1.14896e-08	bgm	protein_coding
FBgn0004921	0.377066	7.43487	41.3582	1.26741e-10	6.62905e-10	Ggamma1	protein_coding
FBgn0266918	0.376832	3.87186	15.4858	8.31266e-05	0.000228826	CG32486	protein_coding
FBgn0032595	0.376481	4.14673	23.5615	1.20986e-06	4.28712e-06	CG17996	protein_coding
FBgn0030052	0.376085	4.9468	21.913	2.8529e-06	9.66394e-06	CG12065	protein_coding
FBgn0003557	0.375903	6.08762	37.3092	1.0081e-09	4.88935e-09	Su(dx)	protein_coding
FBgn0260004	0.375831	2.17591	4.58295	0.0322915	0.0545086	Snmp1	protein_coding
FBgn0016917	0.375588	6.12662	39.2593	3.711e-10	1.86714e-09	Stat92E	protein_coding
FBgn0050414	0.37542	3.95583	16.565	4.70106e-05	0.000134364	CG30414	protein_coding
FBgn0039473	0.374746	5.04806	19.4026	1.05863e-05	3.33845e-05	CG17191	protein_coding
FBgn0037935	0.374507	5.6505	21.5564	3.43576e-06	1.15347e-05	CG6834	protein_coding
FBgn0032779	0.374198	6.52035	46.2461	1.04293e-11	5.98217e-11	CG16771	protein_coding
FBgn0032407	0.374109	5.94021	33.2633	8.04879e-09	3.60236e-08	Pex19	protein_coding
FBgn0039601	0.373825	3.79638	15.932	6.56608e-05	0.000183631	CG1523	protein_coding
FBgn0259923	0.373752	3.73749	15.3149	9.09942e-05	0.000249028	2023-09-04	protein_coding
FBgn0263133	0.373523	3.56115	10.9184	0.000952113	0.00221006	mEFG1	protein_coding
FBgn0015019	0.373415	6.57365	37.057	1.14729e-09	5.54302e-09	CCT3	protein_coding
FBgn0024958	0.373404	5.17351	24.1662	8.83697e-07	3.16861e-06	Irp-1A	protein_coding
FBgn0002933	0.373121	8.23527	24.7519	6.5203e-07	2.37638e-06	ng1	protein_coding
FBgn0035405	0.373045	2.86605	10.0466	0.00152626	0.00340943	CG15812	protein_coding
FBgn0038167	0.372894	3.8227	16.3482	5.27066e-05	0.000149342	Lkb1	protein_coding
FBgn0011570	0.372801	5.97316	35.537	2.50249e-09	1.16351e-08	cpb	protein_coding
FBgn0040342	0.372512	4.26579	33.92	5.74243e-09	2.601e-08	CG3706	protein_coding
FBgn0052594	0.372223	3.87112	11.821	0.000585653	0.0014116	be	protein_coding
FBgn0052302	0.372208	10.7599	40.7663	1.7157e-10	8.85703e-10	CG32302	protein_coding
FBgn0030816	0.371882	3.08493	8.06437	0.00451441	0.00924848	CG16700	protein_coding
FBgn0032329	0.371876	2.95127	9.14471	0.00249438	0.00536994	Art8	protein_coding
FBgn0031776	0.371466	4.74887	20.4143	6.23629e-06	2.02424e-05	Pfdn1	protein_coding
FBgn0030800	0.371401	3.39323	11.0502	0.000886779	0.00207053	Nprl2	protein_coding
FBgn0027335	0.370991	5.6569	22.4573	2.14872e-06	7.39832e-06	Rip11	protein_coding
FBgn0086130	0.370748	2.94594	9.9445	0.0016133	0.00358792	Dbp21E2	protein_coding
FBgn0032987	0.370584	10.332	36.5697	1.47301e-09	7.03109e-09	RpL21	protein_coding
FBgn0030955	0.370574	8.32002	30.9421	2.65846e-08	1.13459e-07	CG6891	protein_coding
FBgn0030584	0.370493	4.73046	15.3846	8.77001e-05	0.000240625	CG14407	protein_coding
FBgn0036500	0.370348	3.56797	13.05	0.000303283	0.000765008	CG7275	protein_coding
FBgn0027794	0.370301	4.46854	21.9896	2.7413e-06	9.30682e-06	Lrpprc2	protein_coding
FBgn0032144	0.370073	12.0522	49.2097	2.30005e-12	1.38684e-11	CG17633	protein_coding
FBgn0035805	0.369895	4.30964	22.1781	2.48488e-06	8.49754e-06	CG7506	protein_coding
FBgn0029158	0.369813	3.30426	13.0714	0.000299835	0.00075707	Las	protein_coding
FBgn0262588	0.369779	2.58735	4.51841	0.033532	0.0563502	CG43125	protein_coding
FBgn0000163	0.369465	4.01717	18.3589	1.82964e-05	5.58073e-05	baz	protein_coding
FBgn0032919	0.368917	3.71962	13.4489	0.000245154	0.000628265	CG9253	protein_coding
FBgn0065035	0.368538	2.49227	5.62147	0.0177418	0.0318381	AlkB	protein_coding
FBgn0032701	0.368129	2.94259	8.96981	0.00274477	0.00586044	CG10341	protein_coding
FBgn0024997	0.368035	5.02441	16.2285	5.61441e-05	0.000158249	CG2681	protein_coding
FBgn0031518	0.367125	3.97237	16.6295	4.54381e-05	0.000130166	CG3277	protein_coding
FBgn0003392	0.367029	5.31027	20.8039	5.08798e-06	1.66876e-05	shi	protein_coding
FBgn0029006	0.366973	4.6031	11.7884	0.000596015	0.00143291	Smurf	protein_coding
FBgn0016693	0.366967	7.32328	42.7923	6.08701e-11	3.3047e-10	Past1	protein_coding
FBgn0031069	0.366679	6.92567	46.4094	9.59535e-12	5.54178e-11	Pmp70	protein_coding
FBgn0032518	0.365999	9.81296	11.2604	0.000791802	0.00186552	RpL24	protein_coding
FBgn0001297	0.365845	5.76136	30.8359	2.80795e-08	1.19636e-07	kay	protein_coding
FBgn0031188	0.365236	3.55443	12.7567	0.000354734	0.000885601	CG14613	protein_coding
FBgn0037848	0.365145	3.73164	16.5059	4.84999e-05	0.000138254	Tsp86D	protein_coding
FBgn0250820	0.364689	5.28598	18.5548	1.65085e-05	5.07442e-05	meigo	protein_coding
FBgn0035603	0.364608	4.32602	23.4172	1.30407e-06	4.59717e-06	Pfdn4	protein_coding
FBgn0032515	0.364491	3.92902	17.8895	2.34105e-05	7.00179e-05	loqs	protein_coding
FBgn0034986	0.364419	3.88636	17.1123	3.52339e-05	0.000102651	mRpS17	protein_coding
FBgn0065032	0.364279	5.74847	21.5368	3.47107e-06	1.16377e-05	Arpc3B	protein_coding
FBgn0034899	0.363893	7.34446	11.6764	0.000632995	0.00151601	CG13560	protein_coding
FBgn0036768	0.363555	1.9715	2.10083	0.147219	0.207478	CG7402	protein_coding
FBgn0040070	0.36323	8.38941	28.8552	7.79967e-08	3.16565e-07	Trx-2	protein_coding
FBgn0250868	0.362861	5.79618	29.403	5.8788e-08	2.42123e-07	CG42239	protein_coding
FBgn0259221	0.362543	4.27971	18.1704	2.01991e-05	6.11654e-05	CG42321	protein_coding
FBgn0035906	0.362263	6.32545	42.3006	7.82683e-11	4.18969e-10	GstO2	protein_coding
FBgn0037092	0.362115	4.54605	17.3943	3.03728e-05	8.94219e-05	M6	protein_coding
FBgn0036210	0.361474	2.58045	6.18159	0.0129087	0.024003	CG14130	protein_coding
FBgn0035529	0.361161	5.55777	23.28	1.40046e-06	4.91857e-06	Fdx2	protein_coding
FBgn0040918	0.361135	6.49726	46.9314	7.35171e-12	4.27215e-11	schlank	protein_coding
FBgn0261545	0.361115	3.09895	9.08858	0.00257211	0.00552151	CG42663	protein_coding
FBgn0024277	0.360951	5.10018	18.5569	1.64906e-05	5.07097e-05	trio	protein_coding
FBgn0035983	0.360811	4.48244	13.0304	0.000306479	0.000772294	CG4080	protein_coding
FBgn0085271	0.360408	3.09638	10.3729	0.00127881	0.00289095	CG34242	protein_coding
FBgn0011555	0.360023	8.72335	26.8212	2.23174e-07	8.59072e-07	thetaTry	protein_coding
FBgn0039854	0.359824	4.05201	20.0813	7.42204e-06	2.38659e-05	CG1635	protein_coding
FBgn0033401	0.359797	3.51257	12.6884	0.000367936	0.000917345	CG1968	protein_coding
FBgn0261286	0.359183	2.51332	4.80603	0.0283603	0.0483272	Mat89Ba	protein_coding
FBgn0023519	0.359137	4.09439	17.6361	2.67463e-05	7.93648e-05	mRpL16	protein_coding
FBgn0031040	0.358972	3.04227	11.4188	0.000727042	0.00172481	CG14210	protein_coding
FBgn0038269	0.358522	2.82885	6.48703	0.0108665	0.0205419	Rrp6	protein_coding
FBgn0035337	0.358407	2.07654	3.59097	0.0580943	0.091717	CG15877	protein_coding
FBgn0030196	0.358094	2.49596	5.69979	0.016967	0.0305756	Psf3	protein_coding
FBgn0033357	0.358077	6.55825	31.9311	1.59737e-08	6.99149e-08	Tom7	protein_coding
FBgn0039740	0.357997	2.18204	2.90697	0.0881975	0.133002	ZIPIC	protein_coding
FBgn0032642	0.357052	4.37968	26.5392	2.58241e-07	9.89507e-07	CG5110	protein_coding
FBgn0010220	0.356971	3.0312	9.56871	0.00197922	0.00434149	Dbp45A	protein_coding
FBgn0038761	0.35672	3.21401	12.4251	0.000423604	0.00104507	CG17190	protein_coding
FBgn0036580	0.356474	4.30738	19.134	1.21856e-05	3.8109e-05	PDCD-5	protein_coding
FBgn0052068	0.356348	5.9867	25.7219	3.94319e-07	1.48303e-06	Adi1	protein_coding
FBgn0030499	0.356124	3.74977	15.4646	8.40638e-05	0.000231321	CG11178	protein_coding
FBgn0030752	0.355679	6.4667	37.6109	8.63622e-10	4.2103e-09	CG9947	protein_coding
FBgn0032435	0.355627	6.10109	33.8429	5.97474e-09	2.70298e-08	Oatp33Eb	protein_coding
FBgn0038692	0.355425	2.59377	5.67726	0.0171862	0.0309442	CG3773	protein_coding
FBgn0037718	0.355318	6.03972	31.3849	2.11622e-08	9.11427e-08	P58IPK	protein_coding
FBgn0034405	0.355257	6.17151	37.0754	1.13646e-09	5.49774e-09	Jheh2	protein_coding
FBgn0039915	0.354921	2.70598	7.06896	0.00784307	0.0153103	Gat	protein_coding
FBgn0004179	0.354749	6.17638	30.9976	2.58351e-08	1.10448e-07	Csp	protein_coding
FBgn0052373	0.354657	5.14651	21.0287	4.52458e-06	1.49701e-05	CG32373	protein_coding
FBgn0030092	0.354574	2.30367	4.95387	0.0260324	0.0447346	fh	protein_coding
FBgn0003204	0.354395	5.41217	20.3302	6.51642e-06	2.10791e-05	ras	protein_coding
FBgn0038437	0.354298	2.4922	5.80085	0.0160184	0.0291268	Sdhaf3	protein_coding
FBgn0029148	0.354167	4.59243	14.793	0.00011998	0.000322498	NHP2	protein_coding
FBgn0034293	0.354135	3.36894	10.4685	0.00121426	0.00276074	CG14495	protein_coding
FBgn0086785	0.353987	3.64613	15.9336	6.56023e-05	0.000183536	Vps36	protein_coding
FBgn0030323	0.353961	2.67471	8.3724	0.00380962	0.00790559	Vlet	protein_coding
FBgn0010470	0.353743	7.26465	30.3924	3.52914e-08	1.48931e-07	Fkbp14	protein_coding
FBgn0034365	0.353644	6.45132	41.8804	9.70303e-11	5.1465e-10	CG5335	protein_coding
FBgn0032391	0.353448	2.52206	3.90718	0.0480801	0.0775974	escl	protein_coding
FBgn0035228	0.352738	5.28088	13.2777	0.000268588	0.000684595	CG12091	protein_coding
FBgn0053526	0.352525	5.13154	19.5892	9.60111e-06	3.04304e-05	PNUTS	protein_coding
FBgn0026749	0.352211	3.9119	16.3059	5.38949e-05	0.000152537	Yippee	protein_coding
FBgn0035540	0.352048	3.45832	12.8957	0.000329346	0.000825775	Syx17	protein_coding
FBgn0037874	0.351624	9.711	25.1528	5.29619e-07	1.95577e-06	Tctp	protein_coding
FBgn0025624	0.351588	4.77065	17.7847	2.47366e-05	7.38083e-05	CG4025	protein_coding
FBgn0264712	0.351532	3.08176	7.72128	0.00545736	0.0110038	CG1172	protein_coding
FBgn0026620	0.351289	5.49017	20.619	5.6038e-06	1.83236e-05	tacc	protein_coding
FBgn0037051	0.351171	5.20837	20.4004	6.28159e-06	2.03719e-05	CG10565	protein_coding
FBgn0053926	0.351034	7.32881	14.1401	0.000169687	0.000445	CG33926	protein_coding
FBgn0032732	0.350174	3.5491	9.16206	0.00247085	0.00532079	CG15168	protein_coding
FBgn0262560	0.349995	3.02311	7.42017	0.00644969	0.0128431	wcd	protein_coding
FBgn0034744	0.349972	5.40178	18.0686	2.13082e-05	6.42582e-05	Vps20	protein_coding
FBgn0040389	0.349889	3.55515	13.6297	0.000222635	0.000575051	mRpL14	protein_coding
FBgn0010406	0.349553	4.66755	15.4461	8.48903e-05	0.00023334	RNaseX25	protein_coding
FBgn0036775	0.349294	3.10431	10.2391	0.00137492	0.00309337	CG5147	protein_coding
FBgn0032456	0.34913	5.60237	15.8167	6.97848e-05	0.000194515	MRP	protein_coding
FBgn0051266	0.34903	6.84266	41.0964	1.44901e-10	7.54227e-10	CG31266	protein_coding
FBgn0015001	0.348999	6.45683	35.8258	2.15767e-09	1.01386e-08	iotaTry	protein_coding
FBgn0036059	0.348992	4.81831	15.1952	9.69492e-05	0.000264557	nudE	protein_coding
FBgn0028507	0.348852	4.06753	19.882	8.23713e-06	2.62731e-05	CG3793	protein_coding
FBgn0015773	0.348518	2.50053	4.42013	0.0355172	0.0593767	NetA	protein_coding
FBgn0036288	0.348255	4.85911	15.3276	9.03841e-05	0.000247628	CG10660	protein_coding
FBgn0013772	0.347614	5.55323	16.3368	5.30232e-05	0.000150183	Cyp6a8	protein_coding
FBgn0032814	0.347542	2.44355	4.99849	0.0253695	0.0436652	CG10366	protein_coding
FBgn0035590	0.347214	3.41165	10.5004	0.00119348	0.00271758	Prpk	protein_coding
FBgn0033221	0.347192	7.76166	24.6319	6.93942e-07	2.52425e-06	CG12825	protein_coding
FBgn0004919	0.347175	2.74476	4.1014	0.0428476	0.0701287	gol	protein_coding
FBgn0031145	0.346813	6.3351	38.2505	6.2221e-10	3.07112e-09	Ntf-2	protein_coding
FBgn0036335	0.346589	3.68668	13.3148	0.000263315	0.000672064	mRpL20	protein_coding
FBgn0035422	0.34652	7.62793	14.1231	0.000171224	0.000448875	RpL28	protein_coding
FBgn0037478	0.346424	2.54539	5.22101	0.0223156	0.0389334	CG2656	protein_coding
FBgn0039160	0.346391	4.73731	18.2081	1.98038e-05	6.00165e-05	CG5510	protein_coding
FBgn0051343	0.346178	10.2527	27.8708	1.29695e-07	5.12592e-07	CG31343	protein_coding
FBgn0036877	0.346	2.49775	3.96641	0.0464166	0.0752024	CG9452	protein_coding
FBgn0260049	0.345691	6.84559	41.3705	1.25947e-10	6.59208e-10	flr	protein_coding
FBgn0028427	0.345439	5.70074	21.9246	2.83576e-06	9.61453e-06	Ilk	protein_coding
FBgn0039665	0.345168	3.59808	10.7825	0.00102466	0.00236536	CG2310	protein_coding
FBgn0040299	0.345083	5.31271	18.4248	1.76741e-05	5.40185e-05	Myo28B1	protein_coding
FBgn0015663	0.344769	2.94787	8.50868	0.00353457	0.00738975	Dot	protein_coding
FBgn0037917	0.344599	4.17022	17.1669	3.42357e-05	0.000100013	wkd	protein_coding
FBgn0034033	0.344526	2.8141	7.01245	0.00809447	0.0157359	CG8204	protein_coding
FBgn0031637	0.344471	5.89386	23.3968	1.31797e-06	4.63967e-06	mxt	protein_coding
FBgn0035871	0.344372	6.68652	41.2404	1.34611e-10	7.02605e-10	BI-1	protein_coding
FBgn0036763	0.344352	3.3581	11.0438	0.000889861	0.00207708	TrpRS-m	protein_coding
FBgn0020647	0.344208	4.74926	16.4067	5.11052e-05	0.000145234	KrT95D	protein_coding
FBgn0039132	0.344063	5.79559	27.6407	1.4607e-07	5.73698e-07	AP-1sigma	protein_coding
FBgn0038788	0.344028	3.63609	15.0022	0.000107386	0.000290616	Sirt2	protein_coding
FBgn0022699	0.344017	2.94369	7.04222	0.00796102	0.0155086	D19B	protein_coding
FBgn0033982	0.344006	4.1346	17.1201	3.50886e-05	0.000102267	Cyp317a1	protein_coding
FBgn0040337	0.343981	3.56416	13.4109	0.000250171	0.0006396	CG3021	protein_coding
FBgn0052409	0.343863	3.51357	13.0056	0.000310556	0.000781783	CG32409	protein_coding
FBgn0003062	0.343441	4.72801	12.8921	0.000329965	0.000827052	Fib	protein_coding
FBgn0051864	0.343354	3.81464	8.00642	0.00466117	0.00952582	Qtzl	protein_coding
FBgn0259173	0.343277	5.43231	19.055	1.27008e-05	3.96379e-05	corn	protein_coding
FBgn0002641	0.342885	4.2538	16.8166	4.11721e-05	0.000118803	mal	protein_coding
FBgn0264751	0.342561	3.32827	12.0931	0.000506074	0.0012336	Vti1b	protein_coding
FBgn0038286	0.342547	4.50039	13.6776	0.000217029	0.000561533	CG6966	protein_coding
FBgn0031320	0.342445	4.58277	17.8435	2.39831e-05	7.16168e-05	CG5126	protein_coding
FBgn0029843	0.342364	3.35378	9.9584	0.00160117	0.00356409	Nep1	protein_coding
FBgn0036502	0.342134	3.47205	11.7004	0.000624868	0.00149797	CG7841	protein_coding
FBgn0030704	0.341987	2.94407	8.047	0.00455791	0.00932491	CG15916	protein_coding
FBgn0032124	0.341615	4.53828	15.7233	7.3317e-05	0.000203457	CG17855	protein_coding
FBgn0036334	0.341202	6.08964	28.313	1.03202e-07	4.13962e-07	CG11267	protein_coding
FBgn0031478	0.340855	5.78862	29.6212	5.25277e-08	2.17289e-07	CG8814	protein_coding
FBgn0015040	0.340666	6.18952	33.3087	7.86282e-09	3.5254e-08	Cyp9c1	protein_coding
FBgn0031059	0.340451	2.80331	7.62249	0.00576448	0.0115982	CG14229	protein_coding
FBgn0050091	0.340367	3.66747	7.11778	0.00763231	0.0149415	CG30091	protein_coding
FBgn0037061	0.340362	2.6645	7.3509	0.00670293	0.0133123	CG12975	protein_coding
FBgn0037566	0.340206	4.18402	18.7639	1.4794e-05	4.58479e-05	mRpL1	protein_coding
FBgn0030694	0.339915	2.99056	8.53144	0.00349064	0.00731007	CG15602	protein_coding
FBgn0010395	0.339822	5.23163	20.8169	5.05352e-06	1.6589e-05	Itgbn	protein_coding
FBgn0035770	0.339719	9.53618	23.2831	1.39823e-06	4.91305e-06	pst	protein_coding
FBgn0002031	0.339697	6.85628	27.9915	1.21848e-07	4.83607e-07	l(2)37Cc	protein_coding
FBgn0038407	0.339653	5.54819	21.608	3.34452e-06	1.12635e-05	CG6126	protein_coding
FBgn0031930	0.339568	6.62259	32.2471	1.35762e-08	5.98735e-08	CG7025	protein_coding
FBgn0034275	0.339476	4.66816	16.0012	6.33018e-05	0.000177297	CG5002	protein_coding
FBgn0011455	0.338927	7.00648	34.1373	5.13583e-09	2.33607e-08	ND-SGDH	protein_coding
FBgn0033235	0.338806	5.32215	19.1854	1.18619e-05	3.71176e-05	CG8728	protein_coding
FBgn0030998	0.338637	3.33419	5.40401	0.0200906	0.0355036	CG14195	protein_coding
FBgn0026084	0.338573	8.22815	20.644	5.5309e-06	1.81009e-05	cib	protein_coding
FBgn0035021	0.338503	2.55058	4.6675	0.0307387	0.0520506	CG4622	protein_coding
FBgn0034938	0.338448	3.95576	14.792	0.000120043	0.000322554	CG3803	protein_coding
FBgn0035102	0.338418	2.84182	5.73735	0.0166078	0.0300188	CG7049	protein_coding
FBgn0039644	0.338399	2.7555	6.30455	0.0120428	0.0225396	CG11897	protein_coding
FBgn0033762	0.338391	4.34412	19.7023	9.04923e-06	2.87175e-05	ZnT49B	protein_coding
FBgn0037933	0.338307	4.8088	10.2624	0.00135768	0.00305823	Ho	protein_coding
FBgn0030554	0.337908	2.64165	4.81526	0.0282088	0.0481126	CG1434	protein_coding
FBgn0002441	0.337773	3.02673	7.04221	0.00796107	0.0155086	l(3)mbt	protein_coding
FBgn0032430	0.337742	3.64858	13.959	0.000186841	0.000486937	CG6388	protein_coding
FBgn0011742	0.337635	6.45318	39.7217	2.9286e-10	1.48339e-09	Arp2	protein_coding
FBgn0264357	0.33747	5.89419	24.9314	5.94065e-07	2.17776e-06	SNF4Agamma	protein_coding
FBgn0036741	0.337408	4.45829	17.8972	2.33165e-05	6.97921e-05	CG7510	protein_coding
FBgn0051800	0.337336	3.36086	11.9706	0.000540454	0.00130935	CG31800	protein_coding
FBgn0025634	0.337195	3.11471	8.25516	0.00406363	0.00839111	CG13367	protein_coding
FBgn0014380	0.337137	6.35826	41.6586	1.08688e-10	5.72855e-10	RhoL	protein_coding
FBgn0040080	0.336996	4.52974	14.1002	0.000173326	0.000453597	pins	protein_coding
FBgn0003969	0.33698	4.45947	16.3619	5.23267e-05	0.000148321	vap	protein_coding
FBgn0039969	0.3369	5.94638	30.2867	3.72675e-08	1.57007e-07	Fis1	protein_coding
FBgn0267828	0.336816	6.28526	39.0325	4.16816e-10	2.08463e-09	Fatp	protein_coding
FBgn0033951	0.336807	2.59769	4.92497	0.0264712	0.0454059	CG10139	protein_coding
FBgn0052267	0.336396	4.36762	20.5202	5.9005e-06	1.9227e-05	CG32267	protein_coding
FBgn0032882	0.336368	3.64016	11.3576	0.00075139	0.00177774	Ns4	protein_coding
FBgn0039297	0.336178	4.95484	17.9256	2.29714e-05	6.88684e-05	CG11852	protein_coding
FBgn0023170	0.336168	9.87481	26.5741	2.53623e-07	9.72802e-07	RpL39	protein_coding
FBgn0031717	0.336085	5.54373	18.4557	1.739e-05	5.31933e-05	Oscillin	protein_coding
FBgn0028436	0.335924	3.10685	6.52288	0.0106495	0.0201672	ECSIT	protein_coding
FBgn0052170	0.335799	2.10425	2.26949	0.131943	0.189021	CG32170	protein_coding
FBgn0033448	0.335729	7.77661	27.9831	1.22377e-07	4.85449e-07	hebe	protein_coding
FBgn0036893	0.335574	2.94541	7.87774	0.0050047	0.0101755	PIG-F	protein_coding
FBgn0033240	0.33543	2.20224	2.69142	0.10089	0.149805	CG2906	protein_coding
FBgn0036928	0.335229	5.65061	19.2502	1.14657e-05	3.59622e-05	Tom20	protein_coding
FBgn0032202	0.335136	4.68904	14.6093	0.000132258	0.00035286	REPTOR-BP	protein_coding
FBgn0035027	0.334783	2.46128	3.81086	0.0509213	0.0815889	CG3511	protein_coding
FBgn0259175	0.334644	6.8801	37.8501	7.63954e-10	3.74134e-09	ome	protein_coding
FBgn0052441	0.334337	5.38317	15.8089	7.00732e-05	0.000195247	CG32441	protein_coding
FBgn0032166	0.334185	3.63183	9.70387	0.0018388	0.00405473	CG4619	protein_coding
FBgn0038597	0.334175	3.0269	7.81746	0.00517439	0.0104781	CG8064	protein_coding
FBgn0030314	0.333918	2.5578	5.13663	0.0234261	0.0406639	CG11696	protein_coding
FBgn0039419	0.333822	2.76212	5.74987	0.0164898	0.0298688	CG12290	protein_coding
FBgn0013770	0.333683	8.61216	23.5494	1.21748e-06	4.31211e-06	Cp1	protein_coding
FBgn0028945	0.333622	5.75611	22.5187	2.08108e-06	7.16868e-06	CG7631	protein_coding
FBgn0003261	0.333471	7.71652	24.1839	8.75611e-07	3.14261e-06	Rm62	protein_coding
FBgn0031392	0.33342	4.42789	22.5932	2.00196e-06	6.91828e-06	AIF	protein_coding
FBgn0032433	0.333348	5.6343	16.1797	5.76074e-05	0.00016201	Oatp33Ea	protein_coding
FBgn0014877	0.333277	4.56812	13.4642	0.000243153	0.000623348	Roe1	protein_coding
FBgn0263830	0.333276	2.7326	2.47883	0.115388	0.168412	CG40486	protein_coding
FBgn0035833	0.333015	4.21026	13.3084	0.000264217	0.00067391	CG7565	protein_coding
FBgn0032224	0.332991	4.50164	13.6337	0.000222158	0.000574016	Sps2	protein_coding
FBgn0261112	0.332916	3.64205	8.81449	0.00298849	0.00634306	APP-BP1	protein_coding
FBgn0035831	0.332839	2.64507	5.36849	0.0205038	0.0361068	CG8038	protein_coding
FBgn0035518	0.332837	3.14162	9.10333	0.00255145	0.00548339	CG15011	protein_coding
FBgn0261983	0.332698	4.26634	16.1156	5.95897e-05	0.000167397	l(2)gd1	protein_coding
FBgn0031106	0.332245	3.29846	7.50876	0.00613997	0.0122848	Syx16	protein_coding
FBgn0250786	0.332063	4.31016	14.458	0.000143323	0.000380899	Chd1	protein_coding
FBgn0086656	0.331755	6.23469	31.76	1.74453e-08	7.60028e-08	shrb	protein_coding
FBgn0038584	0.331654	3.62504	12.6589	0.000373778	0.000930679	mTerf5	protein_coding
FBgn0037217	0.331248	2.82499	4.9708	0.0257787	0.0443188	CG14636	protein_coding
FBgn0037016	0.330955	5.27757	18.8302	1.42886e-05	4.43546e-05	CG13252	protein_coding
FBgn0033715	0.330319	2.59618	4.55888	0.0327485	0.0551812	CG8490	protein_coding
FBgn0263029	0.329625	2.44103	4.47578	0.0343784	0.0576056	CG43324	protein_coding
FBgn0037724	0.329524	10.6041	29.0582	7.02352e-08	2.87073e-07	Fst	protein_coding
FBgn0037710	0.329275	4.06904	15.2646	9.34494e-05	0.000255562	CG9393	protein_coding
FBgn0026570	0.329275	3.70841	10.79	0.00102048	0.00235715	CG5704	protein_coding
FBgn0264750	0.3289	9.26957	19.9903	7.78369e-06	2.49217e-05	CG44008	protein_coding
FBgn0052640	0.328854	3.95996	11.1241	0.000852134	0.00199644	CG32640	protein_coding
FBgn0053497	0.328833	3.98594	9.0745	0.00259198	0.00555632	Sdic2	protein_coding
FBgn0259994	0.328633	2.38392	2.40384	0.121038	0.175604	CG42492	protein_coding
FBgn0026056	0.327938	2.92081	7.30155	0.00688953	0.0136541	Rlip	protein_coding
FBgn0266720	0.327809	4.33509	16.7474	4.2701e-05	0.000122885	Snap24	protein_coding
FBgn0002174	0.327765	4.29606	7.56745	0.00594319	0.0119228	l(2)tid	protein_coding
FBgn0022786	0.327755	3.17945	7.5471	0.00601068	0.0120485	Hira	protein_coding
FBgn0283536	0.32772	9.20885	20.1681	7.09256e-06	2.2874e-05	Vha13	protein_coding
FBgn0032234	0.327553	3.13379	8.3193	0.0039226	0.00812661	gny	protein_coding
FBgn0002590	0.327292	9.4864	20.9992	4.59468e-06	1.5182e-05	RpS5a	protein_coding
FBgn0260779	0.32721	3.15647	10.9459	0.000938085	0.00218019	GatA	protein_coding
FBgn0261373	0.32705	2.68742	5.33981	0.0208438	0.0366403	CG33228	protein_coding
FBgn0041100	0.327021	2.41093	4.23349	0.0396338	0.0654083	park	protein_coding
FBgn0039470	0.326996	10.4938	22.705	1.8888e-06	6.53921e-06	CG6296	protein_coding
FBgn0038981	0.32678	6.47675	35.0377	3.23387e-09	1.49469e-08	CG5346	protein_coding
FBgn0033048	0.326731	4.61919	14.2031	0.000164097	0.000431542	CG7881	protein_coding
FBgn0036579	0.32671	3.38242	10.3781	0.00127517	0.00288444	CG5027	protein_coding
FBgn0037000	0.326584	4.31218	17.8064	2.44561e-05	7.30003e-05	ZnT77C	protein_coding
FBgn0052109	0.326557	3.2345	6.52899	0.010613	0.0201082	CG32109	protein_coding
FBgn0259824	0.326476	4.83924	14.4596	0.000143198	0.000380699	Hip14	protein_coding
FBgn0010425	0.326457	13.0053	43.4784	4.28658e-11	2.35309e-10	epsilonTry	protein_coding
FBgn0039219	0.32633	4.71501	13.627	0.000222952	0.000575673	CG13630	protein_coding
FBgn0028480	0.326147	5.25423	15.9015	6.6727e-05	0.000186267	CG17841	protein_coding
FBgn0030695	0.3259	4.32166	18.6042	1.60864e-05	4.95679e-05	PGRP-LE	protein_coding
FBgn0033212	0.32584	5.68534	17.5934	2.73533e-05	8.11022e-05	LRR	protein_coding
FBgn0029891	0.325624	6.27052	35.0746	3.17321e-09	1.46817e-08	Pink1	protein_coding
FBgn0036007	0.325589	6.66658	34.0129	5.47492e-09	2.48581e-08	path	protein_coding
FBgn0032512	0.325509	2.71004	4.42537	0.0354084	0.0592261	Bdp1	protein_coding
FBgn0030245	0.325475	6.68164	39.0268	4.18017e-10	2.08926e-09	CG1637	protein_coding
FBgn0025682	0.325239	5.58096	15.6861	7.47733e-05	0.000207117	scf	protein_coding
FBgn0034371	0.324966	3.4483	10.835	0.000996019	0.00230559	SP2637	protein_coding
FBgn0025335	0.324939	5.40616	15.909	6.64628e-05	0.000185598	CG4585	protein_coding
FBgn0015521	0.324336	9.16425	17.4927	2.8842e-05	8.52478e-05	RpS21	protein_coding
FBgn0036911	0.324299	3.35662	6.05546	0.0138634	0.0255847	Fibp	protein_coding
FBgn0259993	0.324219	3.76414	11.1661	0.000833059	0.00195357	lncRNA:CR42491	ncRNA
FBgn0024365	0.324008	5.9664	28.5646	9.06221e-08	3.64471e-07	CG12773	protein_coding
FBgn0031977	0.323745	5.15032	18.3188	1.8685e-05	5.68777e-05	baf	protein_coding
FBgn0035851	0.323635	3.18101	7.15118	0.00749145	0.0146886	MED24	protein_coding
FBgn0062978	0.323418	2.98947	5.94723	0.0147404	0.027005	CG31808	protein_coding
FBgn0031217	0.323021	3.86835	13.9527	0.000187466	0.000488229	CG11377	protein_coding
FBgn0262515	0.323008	8.89342	22.284	2.35153e-06	8.05248e-06	VhaAC45	protein_coding
FBgn0031099	0.322964	4.63126	8.86459	0.00290755	0.00618574	CG17065	protein_coding
FBgn0031315	0.322488	2.69293	5.33611	0.020888	0.0366891	CG14341	protein_coding
FBgn0035496	0.322295	4.13188	14.4272	0.00014568	0.000386481	CG14990	protein_coding
FBgn0036000	0.322204	3.40128	10.6596	0.001095	0.00251157	CG3434	protein_coding
FBgn0035272	0.322178	3.95376	11.9166	0.000556361	0.0013453	mRpL46	protein_coding
FBgn0036913	0.321728	4.04624	16.277	5.47246e-05	0.000154769	Usp32	protein_coding
FBgn0028833	0.321443	6.49935	31.2611	2.25551e-08	9.68096e-08	Dak1	protein_coding
FBgn0028341	0.321147	5.31104	18.0681	2.13143e-05	6.42582e-05	Ptpmeg2	protein_coding
FBgn0037102	0.320828	4.23171	16.7756	4.20704e-05	0.000121256	CRIF	protein_coding
FBgn0032171	0.320431	2.56462	4.1595	0.0414017	0.0680133	CG5846	protein_coding
FBgn0031638	0.320334	2.63423	5.22275	0.0222933	0.0389061	CG11927	protein_coding
FBgn0027864	0.320063	2.54145	5.03579	0.0248288	0.0428519	Ogg1	protein_coding
FBgn0015338	0.319007	4.94432	13.6121	0.000224733	0.000580073	CG5861	protein_coding
FBgn0030286	0.318879	4.23436	9.43474	0.00212913	0.00464197	CG1657	protein_coding
FBgn0028518	0.318532	6.64622	30.7464	2.94051e-08	1.25071e-07	CG18480	protein_coding
FBgn0039111	0.318514	3.54235	9.36977	0.00220593	0.00479137	PTPMT1	protein_coding
FBgn0028482	0.318413	2.21577	3.15883	0.0755173	0.11604	bdl	protein_coding
FBgn0035335	0.318318	4.00071	15.5319	8.1124e-05	0.000223793	mRpL23	protein_coding
FBgn0285949	0.318275	9.86806	20.1721	7.0778e-06	2.28362e-05	RpL31	protein_coding
FBgn0264294	0.317971	7.87686	23.2707	1.40728e-06	4.94023e-06	Cyt-b5	protein_coding
FBgn0031538	0.317964	5.39792	16.2695	5.49415e-05	0.000155324	CG3246	protein_coding
FBgn0031285	0.31796	7.84168	24.8636	6.15341e-07	2.24919e-06	CG3662	protein_coding
FBgn0021795	0.317714	7.39233	21.1766	4.18847e-06	1.39437e-05	Tapdelta	protein_coding
FBgn0032923	0.317561	5.62397	15.2512	9.41153e-05	0.000257196	CG9248	protein_coding
FBgn0261530	0.317166	2.36785	2.97288	0.0846709	0.128378	nbs	protein_coding
FBgn0039406	0.316932	7.04505	35.5928	2.43188e-09	1.13338e-08	RpL34a	protein_coding
FBgn0284255	0.316725	6.08945	25.9782	3.45295e-07	1.30581e-06	Arpc4	protein_coding
FBgn0036801	0.316385	4.97839	17.9245	2.29847e-05	6.88811e-05	MYPT-75D	protein_coding
FBgn0052676	0.316351	4.48762	9.47341	0.00208472	0.00455436	stx	protein_coding
FBgn0031310	0.316258	4.33911	18.4383	1.75491e-05	5.36582e-05	Vps29	protein_coding
FBgn0024187	0.315966	4.11974	13.6637	0.00021864	0.000565315	syd	protein_coding
FBgn0037262	0.31553	3.27801	5.86274	0.0154647	0.0281948	MED31	protein_coding
FBgn0052564	0.315396	4.15709	10.1304	0.00145844	0.00326665	CG32564	protein_coding
FBgn0285913	0.31518	5.29431	17.5021	2.86997e-05	8.48604e-05	red	protein_coding
FBgn0032513	0.315044	3.63416	10.4999	0.00119383	0.00271758	CG6565	protein_coding
FBgn0085377	0.314805	3.84732	13.7806	0.000205442	0.000533385	CG34348	protein_coding
FBgn0028956	0.314433	4.75835	13.0434	0.00030436	0.000767469	mthl3	protein_coding
FBgn0039094	0.31425	4.53525	11.6821	0.000631054	0.00151184	CG10184	protein_coding
FBgn0053051	0.314025	2.47865	3.46399	0.0627189	0.0984612	CG33051	protein_coding
FBgn0003515	0.313544	3.08165	7.8931	0.00496237	0.010103	st	protein_coding
FBgn0261274	0.313473	5.0565	16.4943	4.87974e-05	0.00013905	Ero1L	protein_coding
FBgn0085405	0.313181	4.18245	14.3737	0.000149884	0.000397352	CG34376	protein_coding
FBgn0028497	0.312753	3.89349	12.2347	0.00046908	0.00114713	CG3530	protein_coding
FBgn0037853	0.312528	2.96353	5.739	0.0165922	0.0300109	CG14696	protein_coding
FBgn0037351	0.312376	9.84061	9.04006	0.00264128	0.00565388	RpL13A	protein_coding
FBgn0001224	0.312311	7.32458	26.4079	2.76408e-07	1.0559e-06	Hsp23	protein_coding
FBgn0038471	0.312097	3.36596	10.0172	0.00155081	0.00345915	CG5220	protein_coding
FBgn0085192	0.311831	2.67727	6.05845	0.0138399	0.0255478	CG34163	protein_coding
FBgn0267972	0.311766	5.26549	15.1213	0.000100821	0.000274329	Der-1	protein_coding
FBgn0034611	0.311762	5.31642	18.5205	1.68086e-05	5.16456e-05	MFS16	protein_coding
FBgn0027596	0.311652	5.2946	16.6221	4.56168e-05	0.000130579	Kank	protein_coding
FBgn0052641	0.310926	4.38226	13.7183	0.000212374	0.000550623	CG32641	protein_coding
FBgn0017567	0.310696	5.89199	24.3557	8.00913e-07	2.88965e-06	ND-23	protein_coding
FBgn0086784	0.310629	4.46162	17.5897	2.74074e-05	8.12306e-05	stmA	protein_coding
FBgn0035498	0.310276	5.62977	16.406	5.11218e-05	0.000145234	Fit1	protein_coding
FBgn0262580	0.310123	4.24127	10.4216	0.0012455	0.0028241	CG43120	protein_coding
FBgn0035235	0.309806	2.84321	6.44514	0.0111256	0.020995	CG7879	protein_coding
FBgn0014469	0.309805	5.97458	22.0897	2.60203e-06	8.85393e-06	Cyp4e2	protein_coding
FBgn0037563	0.309648	6.43721	32.4263	1.23799e-08	5.47579e-08	CG11672	protein_coding
FBgn0030183	0.309641	4.36871	10.66	0.00109479	0.00251157	CG15309	protein_coding
FBgn0032938	0.309355	4.3603	15.192	9.71122e-05	0.000264906	CG8671	protein_coding
FBgn0052177	0.309209	4.28506	15.167	9.84063e-05	0.000268242	Ndfip	protein_coding
FBgn0032049	0.309012	5.69802	15.0241	0.000106149	0.000287579	Bace	protein_coding
FBgn0039141	0.308837	3.60114	8.66049	0.00325185	0.00685188	spas	protein_coding
FBgn0040228	0.308572	3.58444	9.6742	0.00186874	0.00411832	DCTN5-p25	protein_coding
FBgn0034793	0.308378	4.81519	15.1185	0.000100972	0.000274638	asrij	protein_coding
FBgn0035772	0.30825	6.70657	28.5845	8.96977e-08	3.61332e-07	Sh3beta	protein_coding
FBgn0034035	0.308017	4.84104	15.3585	8.892e-05	0.000243794	CG8207	protein_coding
FBgn0034351	0.307668	2.96403	6.63116	0.010021	0.019091	rswl	protein_coding
FBgn0040308	0.307663	5.49078	17.7108	2.57167e-05	7.65509e-05	Jafrac2	protein_coding
FBgn0038275	0.307478	2.67553	4.48345	0.0342247	0.0573607	CG3817	protein_coding
FBgn0270927	0.3074	3.41709	5.87888	0.0153235	0.0279577	betaGlu	protein_coding
FBgn0052675	0.307296	4.82094	14.0101	0.000181836	0.000474878	Tango5	protein_coding
FBgn0033473	0.307233	3.11623	8.41431	0.00372278	0.00773817	CG12128	protein_coding
FBgn0039404	0.306803	2.84367	7.47192	0.00626686	0.0125022	CG14543	protein_coding
FBgn0001138	0.30676	4.28183	7.35959	0.00667059	0.013255	grn	protein_coding
FBgn0029810	0.306627	2.1307	2.09022	0.148245	0.208806	CG12239	protein_coding
FBgn0086895	0.306603	2.90441	5.53818	0.018606	0.0331992	pea	protein_coding
FBgn0027363	0.306496	5.63255	14.9332	0.000111385	0.000300899	Stam	protein_coding
FBgn0038206	0.306368	5.12814	16.333	5.31317e-05	0.000150433	twf	protein_coding
FBgn0039125	0.305965	3.19455	6.39403	0.0114505	0.0215486	Ndc1	protein_coding
FBgn0032231	0.305964	4.06743	14.6929	0.000126521	0.000338754	CG5056	protein_coding
FBgn0261995	0.305893	5.57246	18.4994	1.69959e-05	5.21358e-05	CG42813	protein_coding
FBgn0021750	0.305824	3.20887	6.49654	0.0108085	0.0204477	SerRS-m	protein_coding
FBgn0025635	0.305722	2.23948	2.4235	0.119527	0.173613	CG17829	protein_coding
FBgn0032713	0.305575	3.0704	3.81961	0.0506561	0.0812156	CG17323	protein_coding
FBgn0035374	0.305218	4.60532	12.6453	0.000376505	0.00093685	mRpS35	protein_coding
FBgn0261955	0.304649	8.63682	17.0705	3.60179e-05	0.000104773	kdn	protein_coding
FBgn0027583	0.304443	3.70403	10.3995	0.0012605	0.00285725	CG7601	protein_coding
FBgn0036847	0.304252	3.85966	11.8353	0.000581194	0.0014013	CNPYb	protein_coding
FBgn0259219	0.304135	4.09538	14.9698	0.000109248	0.000295444	CG42319	protein_coding
FBgn0050049	0.303638	3.35301	7.40636	0.00649936	0.0129284	CG30049	protein_coding
FBgn0038473	0.303573	4.69143	9.63662	0.00190736	0.00419485	Ns1	protein_coding
FBgn0030838	0.303499	4.19573	5.88931	0.0152331	0.0278129	CG5445	protein_coding
FBgn0285947	0.303345	9.94769	7.91874	0.00489254	0.00996624	RpS10b	protein_coding
FBgn0001229	0.303244	3.72915	7.79117	0.00525021	0.0106117	Hsp67Bc	protein_coding
FBgn0261639	0.30319	5.71658	11.1587	0.000836386	0.00196076	CR42722	pseudogene
FBgn0026630	0.303076	4.74504	11.9722	0.000540009	0.0013087	nes	protein_coding
FBgn0038861	0.303062	2.8316	5.37575	0.0204185	0.0359914	CG7009	protein_coding
FBgn0031939	0.303005	4.73756	12.0545	0.000516672	0.00125699	CG13796	protein_coding
FBgn0032793	0.302572	2.56764	3.37517	0.0661858	0.103323	CG10189	protein_coding
FBgn0000052	0.302563	4.69663	9.36222	0.00221504	0.00480978	Pfas	protein_coding
FBgn0030346	0.302508	2.94091	6.30019	0.0120725	0.0225894	CG11802	protein_coding
FBgn0261640	0.30241	5.71713	10.9613	0.000930341	0.00216419	CR42723	pseudogene
FBgn0038649	0.302122	2.85755	5.46374	0.0194151	0.0344228	CG7718	protein_coding
FBgn0031265	0.302003	3.78003	11.3657	0.000748141	0.00177096	CG2794	protein_coding
FBgn0024364	0.301945	3.08122	7.82597	0.00515009	0.0104317	CG11417	protein_coding
FBgn0036886	0.30167	3.33123	7.41424	0.00647098	0.0128787	CG9300	protein_coding
FBgn0023407	0.301556	3.06023	5.72788	0.0166977	0.0301655	B4	protein_coding
FBgn0002733	0.301281	3.00891	5.7367	0.0166139	0.0300214	E(spl)mbeta-HLH	protein_coding
FBgn0046689	0.301266	3.91308	13.2631	0.000270682	0.000688536	Takl1	protein_coding
FBgn0085810	0.301098	5.74551	11.3574	0.000751476	0.00177774	CR41597	pseudogene
FBgn0052380	0.30078	3.24139	6.24395	0.0124618	0.0232372	SMSr	protein_coding
FBgn0085478	0.300658	3.68786	9.57783	0.00196941	0.00432376	CG34449	protein_coding
FBgn0052221	0.300346	3.34776	8.49346	0.00356426	0.0074477	CG32221	protein_coding
FBgn0033690	0.299836	2.97482	7.43533	0.00639556	0.0127455	EndoG	protein_coding
FBgn0024986	0.299766	5.62324	14.7382	0.000123518	0.000331182	CG3719	protein_coding
FBgn0029174	0.299726	5.99706	22.8858	1.7192e-06	5.974e-06	FKBP59	protein_coding
FBgn0033638	0.299219	4.94802	11.4426	0.000717798	0.00170556	CG9005	protein_coding
FBgn0032005	0.299213	6.02833	22.1651	2.5018e-06	8.54762e-06	Snx6	protein_coding
FBgn0038244	0.299108	4.2284	12.1551	0.000489536	0.0011956	CG7987	protein_coding
FBgn0052112	0.299093	2.98536	4.25312	0.0391783	0.0648411	CG32112	protein_coding
FBgn0010173	0.298896	5.17055	15.5338	8.10423e-05	0.00022366	RpA-70	protein_coding
FBgn0034784	0.298862	5.46617	17.8473	2.39361e-05	7.15048e-05	CG9826	protein_coding
FBgn0020018	0.298852	4.23247	16.256	5.5333e-05	0.000156255	Ppox	protein_coding
FBgn0029996	0.298787	5.35266	13.713	0.000212975	0.000551613	UbcE2H	protein_coding
FBgn0086768	0.298705	4.91318	14.8982	0.00011347	0.000305984	Pcmt	protein_coding
FBgn0039304	0.298675	6.46029	30.5318	3.28435e-08	1.38834e-07	CG10425	protein_coding
FBgn0033656	0.297569	3.7403	8.85764	0.00291864	0.00620356	S2P	protein_coding
FBgn0030246	0.297534	3.87171	8.59193	0.00337656	0.00709087	CG1582	protein_coding
FBgn0035249	0.297473	2.4435	3.1578	0.0755649	0.116089	CG17249	protein_coding
FBgn0086254	0.297439	8.41815	19.8631	8.31888e-06	2.65114e-05	CG6084	protein_coding
FBgn0015791	0.297209	5.02328	12.8559	0.000336417	0.000842105	Rab14	protein_coding
FBgn0047114	0.29715	2.60146	4.17487	0.0410277	0.0674429	CG31142	protein_coding
FBgn0035166	0.297017	3.36755	9.17732	0.00245032	0.00528869	JMJD5	protein_coding
FBgn0050077	0.296694	2.83336	6.35514	0.0117042	0.0219821	Blos1	protein_coding
FBgn0016041	0.296438	5.27645	16.2486	5.55495e-05	0.000156749	Tom40	protein_coding
FBgn0035087	0.295979	6.71617	29.2548	6.34578e-08	2.60502e-07	CG2765	protein_coding
FBgn0033972	0.29593	4.56094	11.7922	0.000594798	0.00143105	Ciao1	protein_coding
FBgn0285910	0.295923	8.46514	20.1872	7.02203e-06	2.2666e-05	VhaAC39-1	protein_coding
FBgn0003744	0.295862	4.23665	11.1923	0.000821385	0.00192859	trc	protein_coding
FBgn0028662	0.295731	8.49138	18.8423	1.41986e-05	4.40935e-05	VhaPPA1-1	protein_coding
FBgn0036460	0.295679	3.62219	5.89679	0.0151685	0.0277119	CG5114	protein_coding
FBgn0027081	0.295476	6.68236	28.6039	8.88052e-08	3.58119e-07	ThrRS	protein_coding
FBgn0263594	0.29529	8.16349	17.5766	2.7597e-05	8.17284e-05	lost	protein_coding
FBgn0031909	0.295274	2.97889	4.37935	0.0363769	0.0606308	CG5181	protein_coding
FBgn0267975	0.295165	5.97775	23.5377	1.22488e-06	4.33627e-06	vib	protein_coding
FBgn0052533	0.294718	3.0185	5.74375	0.0165474	0.0299371	CG32533	protein_coding
FBgn0030928	0.294639	6.39401	33.7242	6.35051e-09	2.86781e-08	CG15044	protein_coding
FBgn0264691	0.294628	4.06176	11.7302	0.000614933	0.00147697	Lst8	protein_coding
FBgn0026089	0.294572	4.42639	15.3673	8.8508e-05	0.000242753	CG14817	protein_coding
FBgn0259236	0.293917	3.496	8.9925	0.0027109	0.0057914	comm3	protein_coding
FBgn0010770	0.293663	2.59921	3.63629	0.0565327	0.0895893	ppan	protein_coding
FBgn0028533	0.293612	10.5797	24.5382	7.2851e-07	2.64744e-06	CG7953	protein_coding
FBgn0035164	0.293171	2.64477	4.31966	0.0376745	0.0625722	CG13901	protein_coding
FBgn0034919	0.293087	2.74849	5.94624	0.0147487	0.027007	CG5569	protein_coding
FBgn0027561	0.293005	4.47764	6.77798	0.00922893	0.0176859	CG18659	protein_coding
FBgn0263260	0.29269	6.37326	26.3911	2.78829e-07	1.06461e-06	sel	protein_coding
FBgn0038306	0.292601	3.56074	8.90913	0.00283748	0.0060464	Art3	protein_coding
FBgn0032031	0.292168	2.50142	3.78866	0.051601	0.08252	CG13390	protein_coding
FBgn0261609	0.292126	6.46619	28.6043	8.8786e-08	3.58119e-07	eIF2alpha	protein_coding
FBgn0031713	0.291862	5.13631	13.1548	0.000286782	0.00072679	CG7277	protein_coding
FBgn0053181	0.291804	5.67726	14.1217	0.000171356	0.000449066	CG33181	protein_coding
FBgn0266668	0.29172	3.62472	6.86302	0.00879978	0.016951	Exo84	protein_coding
FBgn0019643	0.291518	6.01153	24.6845	6.75242e-07	2.4586e-06	AANAT1	protein_coding
FBgn0038016	0.291419	4.07277	8.30424	0.00395525	0.00818976	MBD-R2	protein_coding
FBgn0040239	0.291379	4.32389	11.7252	0.000616589	0.00148001	bc10	protein_coding
FBgn0029848	0.290872	4.23114	13.3115	0.000263777	0.000673016	Btnd	protein_coding
FBgn0031633	0.290644	5.37949	12.3136	0.000449661	0.00110286	Fnta	protein_coding
FBgn0051710	0.290641	2.75746	4.69318	0.0302825	0.0513431	CG31710	protein_coding
FBgn0035929	0.289938	4.2319	8.13105	0.00435136	0.00894361	CG13311	protein_coding
FBgn0062440	0.289838	4.10285	12.3176	0.000448709	0.00110089	EMRE	protein_coding
FBgn0030099	0.289637	3.04029	6.58809	0.0102663	0.0195102	CG12056	protein_coding
FBgn0035252	0.289446	7.17135	27.6692	1.43933e-07	5.65603e-07	CG7970	protein_coding
FBgn0022288	0.2892	4.18114	14.4389	0.000144783	0.00038437	l(2)09851	protein_coding
FBgn0004242	0.289081	5.06641	14.3904	0.000148561	0.000393985	Syt1	protein_coding
FBgn0260648	0.289061	2.73278	4.8355	0.0278796	0.0475727	Rrp40	protein_coding
FBgn0085359	0.288952	8.95849	17.6442	2.66328e-05	7.90903e-05	CG34330	protein_coding
FBgn0016122	0.288912	4.74374	11.3727	0.000745334	0.00176543	Acer	protein_coding
FBgn0000395	0.288339	2.44897	3.01535	0.0824799	0.125485	cv-2	protein_coding
FBgn0038868	0.287964	4.91234	13.3984	0.000251835	0.000643634	CG5862	protein_coding
FBgn0035321	0.287521	5.90136	18.0161	2.19042e-05	6.59312e-05	CG1275	protein_coding
FBgn0035587	0.287447	3.29702	9.7244	0.00181837	0.00401203	Gdap1	protein_coding
FBgn0035995	0.286981	5.66396	14.1789	0.000166225	0.000436636	CG3529	protein_coding
FBgn0260632	0.286706	4.47784	10.3928	0.00126505	0.00286499	dl	protein_coding
FBgn0030671	0.28661	3.61935	4.71417	0.0299151	0.0507472	CG8134	protein_coding
FBgn0051360	0.28656	2.50399	3.2396	0.0718783	0.110986	CG31360	protein_coding
FBgn0033075	0.286359	4.79997	9.57281	0.0019748	0.00433432	Pld	protein_coding
FBgn0013762	0.286341	4.02295	13.7154	0.000212698	0.000551141	Cdk5	protein_coding
FBgn0053229	0.28634	3.31482	5.93444	0.0148478	0.0271573	CG33229	protein_coding
FBgn0036135	0.286326	4.44386	16.8469	4.05189e-05	0.000117233	mRpL2	protein_coding
FBgn0034219	0.286308	3.66427	8.54136	0.00347165	0.00728042	mthl4	protein_coding
FBgn0011824	0.286249	3.77575	5.98341	0.014441	0.0265339	CG4038	protein_coding
FBgn0029117	0.285893	3.73606	7.92204	0.0048836	0.00995341	Surf1	protein_coding
FBgn0058045	0.285144	6.31471	20.4995	5.96477e-06	1.94113e-05	CG40045	protein_coding
FBgn0034694	0.284864	3.69704	9.30784	0.00228175	0.00494325	CG6613	protein_coding
FBgn0033557	0.284713	2.39225	1.90587	0.167423	0.232431	CG12325	protein_coding
FBgn0032219	0.284656	2.42429	2.78565	0.0951121	0.142121	CG4995	protein_coding
FBgn0030915	0.284328	2.43824	3.01061	0.082721	0.125775	CG6179	protein_coding
FBgn0050090	0.284129	3.75651	11.6537	0.000640761	0.00153266	CG30090	protein_coding
FBgn0023171	0.28401	3.15161	5.44563	0.0196173	0.0347406	rnh1	protein_coding
FBgn0030345	0.283978	2.78524	5.99754	0.0143258	0.0263543	CG1847	protein_coding
FBgn0053506	0.283909	3.73099	10.2111	0.00139601	0.00313708	CG33506	protein_coding
FBgn0037671	0.283769	8.82548	17.0131	3.71221e-05	0.000107819	ATP6AP2	protein_coding
FBgn0031148	0.283602	4.99524	13.5328	0.000234429	0.000601801	Cbs	protein_coding
FBgn0035850	0.283524	4.96857	13.5774	0.000228922	0.000588902	Atg18a	protein_coding
FBgn0283450	0.283492	7.27602	24.8288	6.2655e-07	2.28794e-06	Glo1	protein_coding
FBgn0010424	0.283327	6.81397	21.5468	3.45299e-06	1.15822e-05	TpnC73F	protein_coding
FBgn0030717	0.283112	3.38823	7.17075	0.00741018	0.014571	CG8931	protein_coding
FBgn0051717	0.283016	5.38716	13.594	0.000226905	0.000584859	CG31717	protein_coding
FBgn0266674	0.282871	3.26616	7.18122	0.00736707	0.0145051	Sec15	protein_coding
FBgn0034528	0.282635	2.5937	3.664	0.0556001	0.0882228	CG11180	protein_coding
FBgn0037535	0.282613	3.27044	7.95453	0.00479672	0.00978957	PIG-H	protein_coding
FBgn0039668	0.282589	5.31552	12.3341	0.000444749	0.00109259	Trc8	protein_coding
FBgn0037340	0.282469	4.31176	14.6628	0.000128559	0.000343803	CG14671	protein_coding
FBgn0029882	0.282395	4.54895	10.0452	0.00152747	0.00341113	CG3226	protein_coding
FBgn0028516	0.282278	3.25181	5.39285	0.0202194	0.0356802	ZnT35C	protein_coding
FBgn0086912	0.282265	2.96286	5.5191	0.01881	0.0335155	mbm	protein_coding
[truncated: 5,539 more rows]

## Sheet: Pngl-null vs Pngl-null+rescue
Pngl[–/–] vs Pngl[–/–]; Pngl Dp/+
ensembl_gene_id	logFC	logCPM	LR	P-Value	FDR	name	biotype
FBgn0031032	8.09428	1.4717	330.42	7.78508e-74	1.66694e-72	CG14204	protein_coding
FBgn0053093	6.84054	1.35832	126.989	1.86768e-29	1.24024e-28	CG33093	protein_coding
FBgn0034329	6.17433	2.99633	1920.38	0	0	IM1	protein_coding
FBgn0025583	5.96132	0.604239	137.351	1.01052e-31	7.30927e-31	IM2	protein_coding
FBgn0040736	5.86614	3.06282	1823.06	0	0	IM3	protein_coding
FBgn0034511	5.7771	1.17892	227.061	2.6075e-51	3.48452e-50	GNBP-like3	protein_coding
FBgn0052185	5.58778	3.13348	1637.17	0	0	edin	protein_coding
FBgn0083941	5.5764	0.489437	115.412	6.39244e-27	3.86676e-26	CG34105	protein_coding
FBgn0034900	5.56366	0.478085	114.171	1.19535e-26	7.15028e-26	CG12491	protein_coding
FBgn0040653	5.54405	2.02655	460.738	3.32044e-102	1.03843e-100	IM4	protein_coding
FBgn0261575	5.30948	1.19981	217.076	3.92742e-49	5.05136e-48	tobi	protein_coding
FBgn0032337	4.87373	2.79581	922.384	1.33635e-202	1.02776e-200	AstCC	protein_coding
FBgn0040104	4.86208	4.82074	2303.14	0	0	lectin-24A	protein_coding
FBgn0000277	4.50038	3.21498	1000.84	1.18186e-219	1.00086e-217	CecA2	protein_coding
FBgn0067905	4.31317	0.872102	117.524	2.20422e-27	1.34848e-26	IM14	protein_coding
FBgn0033792	4.26631	2.61836	344.489	6.71986e-77	1.50737e-75	CG13325	protein_coding
FBgn0039476	4.19528	7.44264	2554.12	0	0	CG6271	protein_coding
FBgn0264295	4.17641	4.06718	2474.88	0	0	CG43773	protein_coding
FBgn0022700	3.99583	6.38576	4288.79	0	0	Cht4	protein_coding
FBgn0010388	3.92925	3.83554	728.465	1.93164e-160	1.12859e-158	Dro	protein_coding
FBgn0034407	3.80861	6.13741	2519.74	0	0	DptB	protein_coding
FBgn0041581	3.79542	5.22301	1947.93	0	0	AttB	protein_coding
FBgn0014865	3.74671	5.06551	1071.93	4.16123e-235	4.23827e-233	Mtk	protein_coding
FBgn0000276	3.73815	3.23968	1038.43	7.97442e-228	7.42015e-226	CecA1	protein_coding
FBgn0263076	3.71457	1.49654	171.587	3.33083e-39	3.18181e-38	Klp54D	protein_coding
FBgn0039312	3.7076	4.62971	1042.29	1.15213e-228	1.08545e-226	CG10514	protein_coding
FBgn0034317	3.51312	4.21973	1312.88	1.79376e-287	3.00435e-285	CG14499	protein_coding
FBgn0004428	3.5082	11.325	2716.59	0	0	LysE	protein_coding
FBgn0037126	3.48009	2.40095	418.716	4.6437e-93	1.27736e-91	CG14567	protein_coding
FBgn0000278	3.38576	1.83317	152.315	5.40796e-35	4.4208e-34	CecB	protein_coding
FBgn0039313	3.24653	4.24865	1207.95	1.14016e-264	1.50762e-262	CG11892	protein_coding
FBgn0040733	3.24385	1.34176	125.678	3.61621e-29	2.3721e-28	CG15068	protein_coding
FBgn0031033	3.21053	3.23996	1234.79	1.68e-270	2.34485e-268	CG14219	protein_coding
FBgn0012042	3.20837	4.61969	1171.01	1.21639e-256	1.4787e-254	AttA	protein_coding
FBgn0283461	3.18176	4.42673	1697.58	0	0	Drs	protein_coding
FBgn0262007	3.15461	5.00446	1448.04	7.64896375757928e-317	1.60139555120404e-314	CG42825	protein_coding
FBgn0035806	3.12629	4.58476	1135.83	5.40074e-249	6.16749e-247	PGRP-SD	protein_coding
FBgn0032839	3.12265	3.80262	1285.47	1.62862e-281	2.55728e-279	AANATL3	protein_coding
FBgn0037731	3.11784	5.79612	1522.62	0	0	CG18542	protein_coding
FBgn0259237	3.03068	6.04668	1875.35	0	0	CG42335	protein_coding
FBgn0283462	3.02496	5.35749	1598.44	0	0	IMPPP	protein_coding
FBgn0053470	3.0218	5.35831	1608.95	0	0	CG33470	protein_coding
FBgn0039768	3.01678	7.25769	2531.62	0	0	CG15533	protein_coding
FBgn0040099	2.99342	5.80647	1739.67	0	0	lectin-28C	protein_coding
FBgn0031741	2.98748	5.39377	1062.35	5.02972e-233	5.05453e-231	CG11034	protein_coding
FBgn0033733	2.98161	1.92451	185.037	3.85308e-42	4.10179e-41	CG8834	protein_coding
FBgn0038530	2.94804	4.66984	1017.37	3.00547e-223	2.66496e-221	AttD	protein_coding
FBgn0002570	2.92371	6.33592	2480.7	0	0	Mal-A1	protein_coding
FBgn0032066	2.91975	7.23368	2037.41	0	0	LManIII	protein_coding
FBgn0266405	2.90491	4.38602	917.687	1.40239e-201	1.05698e-199	lncRNA:CR45045	ncRNA
FBgn0033307	2.86871	2.66631	6.40752	0.0113638	0.0158316	CG14752	protein_coding
FBgn0033355	2.86588	2.24276	287.493	1.74914e-64	3.05877e-63	CG13748	protein_coding
FBgn0053346	2.82843	5.1516	1377.8	1.40002e-301	2.70563e-299	CG33346	protein_coding
FBgn0023495	2.81789	4.28241	1577.43	0	0	Lip3	protein_coding
FBgn0037677	2.81096	3.63851	1237.36	4.64347e-271	6.73035e-269	CG12951	protein_coding
FBgn0013275	2.78609	3.5324	431.093	9.39563e-96	2.71321e-94	Hsp70Aa	protein_coding
FBgn0013276	2.75472	3.5615	432.91	3.7811e-96	1.10458e-94	Hsp70Ab	protein_coding
FBgn0029856	2.68752	2.86147	545.831	1.01631e-120	4.03156e-119	CG11700	protein_coding
FBgn0052279	2.67993	2.7017	133.116	8.52755e-31	6.00674e-30	Drsl2	protein_coding
FBgn0010044	2.67328	4.4681	1092.4	1.48235e-239	1.59607e-237	GstD8	protein_coding
FBgn0264296	2.65816	6.99047	1905.38	0	0	CG43774	protein_coding
FBgn0085227	2.64562	4.70813	637.774	1.01879e-140	4.89084e-139	CG34198	protein_coding
FBgn0004429	2.6177	3.69305	593.677	3.97241e-131	1.73064e-129	LysP	protein_coding
FBgn0263083	2.61317	1.2784	100.839	9.9797e-24	5.34591e-23	CG43351	protein_coding
FBgn0032067	2.57652	2.86002	455.354	4.93167e-101	1.52336e-99	LManIV	protein_coding
FBgn0051789	2.53397	11.4221	1634.8	0	0	CG31789	protein_coding
FBgn0265577	2.52936	3.9149	773.003	3.99715e-170	2.53164e-168	lncRNA:CR44404	ncRNA
FBgn0040253	2.50416	1.68885	80.4248	3.01974e-19	1.30503e-18	Ugt86Dg	protein_coding
FBgn0039475	2.50023	6.29248	1950.4	0	0	CG6277	protein_coding
FBgn0052284	2.49102	9.38819	1043.65	5.8411e-229	5.57271e-227	CG32284	protein_coding
FBgn0053306	2.48491	8.47513	1192.31	2.86648e-261	3.66181e-259	CG33306	protein_coding
FBgn0020506	2.48401	5.17857	1121.99	5.48671e-246	6.17214e-244	Amyrel	protein_coding
FBgn0010043	2.4822	5.72528	1115.2	1.63897e-244	1.81661e-242	GstD7	protein_coding
FBgn0032668	2.48156	2.02262	131.474	1.95009e-30	1.35714e-29	CG17681	protein_coding
FBgn0035743	2.47772	9.85091	1336.4	1.38767e-292	2.4323e-290	CG15829	protein_coding
FBgn0034582	2.46483	8.14647	1158.07	7.91213e-254	9.31777e-252	Cht9	protein_coding
FBgn0264541	2.4586	1.96892	136.377	1.65006e-31	1.18443e-30	CG43920	protein_coding
FBgn0033999	2.45301	7.4611	1548.99	0	0	CG8093	protein_coding
FBgn0036023	2.44792	8.89481	1000.01	1.78773e-219	1.49712e-217	CG18179	protein_coding
FBgn0023541	2.41815	4.90288	1058.38	3.67741e-232	3.64693e-230	Cyp4d14	protein_coding
FBgn0031747	2.39552	5.62347	892.234	4.78708e-196	3.46925e-194	CG9021	protein_coding
FBgn0005660	2.39231	1.50613	85.5485	2.26085e-20	1.02589e-19	Ets21C	protein_coding
FBgn0037678	2.37859	8.93078	1076.63	3.96621e-236	4.09498e-234	CG16749	protein_coding
FBgn0033788	2.37738	9.56284	1046.33	1.52938e-229	1.47781e-227	CG13323	protein_coding
FBgn0053532	2.36375	1.24614	59.4665	1.24391e-14	4.18543e-14	lectin-37Da	protein_coding
FBgn0019660	2.36346	2.48294	170.594	5.4874e-39	5.19579e-38	lncRNA:roX2	ncRNA
FBgn0036157	2.32411	2.40789	169.193	1.1103e-38	1.0344e-37	CG7560	protein_coding
FBgn0034899	2.32047	7.34446	425.088	1.90574e-94	5.44075e-93	CG13560	protein_coding
FBgn0042110	2.31911	1.44701	74.5278	5.97897e-18	2.3881e-17	CG18765	protein_coding
FBgn0039315	2.31501	1.45328	63.1585	1.90728e-15	6.72995e-15	CG13658	protein_coding
FBgn0040730	2.30525	4.02445	770.315	1.53584e-169	9.56661e-168	CG15127	protein_coding
FBgn0036749	2.2888	3.29564	415.441	2.39736e-92	6.54669e-91	CG7460	protein_coding
FBgn0033301	2.25157	3.40385	469.509	4.09891e-104	1.32024e-102	CG12780	protein_coding
FBgn0262808	2.24227	1.99059	120.281	5.48921e-28	3.42768e-27	CG43179	protein_coding
FBgn0003961	2.23487	6.26156	1292.69	4.37426e-283	7.01463e-281	Uro	protein_coding
FBgn0034784	2.22979	5.46617	793.423	1.45216e-174	9.35467e-173	CG9826	protein_coding
FBgn0039474	2.18367	7.14227	1498.86	0	0	CG6283	protein_coding
FBgn0031653	2.18136	13.5472	1198.06	1.60946e-262	2.09146e-260	Jon25Biii	protein_coding
FBgn0036910	2.17132	3.169	583.019	8.2682e-129	3.52076e-127	Cyp305a1	protein_coding
FBgn0262531	2.15972	6.66255	1370.47	5.47606e-300	1.03183e-297	CG43085	protein_coding
FBgn0086450	2.15384	5.99847	1237.47	4.38121e-271	6.47474e-269	su(r)	protein_coding
FBgn0031533	2.15078	6.2374	1479.89	9.88131291682493e-324	2.12942293357577e-321	CG2772	protein_coding
FBgn0039454	2.13942	4.15414	867.407	1.19485e-190	8.49582e-189	CG14247	protein_coding
FBgn0015572	2.12733	6.07206	1089.03	8.00354e-239	8.49615e-237	alpha-Est4	protein_coding
FBgn0039681	2.12048	2.79263	306.555	1.2296e-68	2.37341e-67	CG7582	protein_coding
FBgn0260393	2.11137	6.03025	1190.32	7.75816e-261	9.74554e-259	CG17147	protein_coding
FBgn0043578	2.08852	4.52737	385.229	9.04958e-86	2.32787e-84	PGRP-SB1	protein_coding
FBgn0032869	2.07688	2.03315	122.146	2.14489e-28	1.35849e-27	CG17470	protein_coding
FBgn0033124	2.07397	8.74014	883.9	3.10381e-194	2.22794e-192	Tsp42Ec	protein_coding
FBgn0010385	2.06516	3.22177	497.847	2.79509e-110	9.75304e-109	Def	protein_coding
FBgn0039473	2.05597	5.04806	485.493	1.3629e-107	4.56543e-106	CG17191	protein_coding
FBgn0028532	2.05431	7.55062	989.548	3.3593e-217	2.69352e-215	CG7968	protein_coding
FBgn0030593	2.04482	6.30444	1257.89	1.60499e-275	2.41937e-273	CG9512	protein_coding
FBgn0043783	2.04013	4.70485	477.236	8.53504e-106	2.82143e-104	CG32444	protein_coding
FBgn0032068	2.0388	8.86108	759.14	4.13116e-167	2.51101e-165	LManV	protein_coding
FBgn0050360	2.02245	6.89917	1367.84	2.04253e-299	3.75477e-297	Mal-A6	protein_coding
FBgn0035887	2.01435	12.3382	1231.69	7.89184e-270	1.06216e-267	Jon66Cii	protein_coding
FBgn0010041	2.0125	2.65051	170.68	5.25718e-39	4.99035e-38	GstD5	protein_coding
FBgn0032144	2.01117	12.0522	1349.73	1.75972e-295	3.15786e-293	CG17633	protein_coding
FBgn0054026	2.01047	7.51443	995.651	1.58356e-218	1.29731e-216	CG34026	protein_coding
FBgn0041184	2.00182	4.86752	595.896	1.30746e-131	5.76278e-130	Socs36E	protein_coding
FBgn0051463	1.99102	5.80964	827.703	5.11866e-182	3.44459e-180	CG31463	protein_coding
FBgn0013681	1.96445	7.02388	337.797	1.92566e-75	4.23139e-74	mt:ND3	protein_coding
FBgn0033789	1.94044	8.92372	722.019	4.87155e-159	2.80282e-157	CG13324	protein_coding
FBgn0041579	1.93456	4.34881	212.758	3.43609e-48	4.31631e-47	AttC	protein_coding
FBgn0033926	1.91567	11.2172	996.791	8.94708e-219	7.41035e-217	Arc1	protein_coding
FBgn0033296	1.91034	1.75545	39.4464	3.37185e-10	8.74524e-10	Mal-A7	protein_coding
FBgn0035670	1.90437	11.7415	1186.74	4.65734e-260	5.75448e-258	CG10472	protein_coding
FBgn0063495	1.90049	4.78486	533.042	6.15523e-118	2.39134e-116	GstE5	protein_coding
FBgn0034160	1.89967	8.21009	699.559	3.72937e-154	2.0517e-152	CG5550	protein_coding
FBgn0001217	1.89425	2.37167	156.909	5.35818e-36	4.58916e-35	Hsc70-2	protein_coding
FBgn0262722	1.8933	2.68601	300.667	2.35789e-67	4.44285e-66	lncRNA:CR43166	ncRNA
FBgn0040729	1.88181	4.91914	257.701	5.44175e-58	8.47406e-57	CG15126	protein_coding
FBgn0034490	1.88141	5.959	730.9	5.70847e-161	3.36131e-159	CG9864	protein_coding
FBgn0032069	1.87394	9.09911	654.258	2.64923e-144	1.34008e-142	LManVI	protein_coding
FBgn0035666	1.87104	10.65	920.548	3.34897e-202	2.54962e-200	Jon65Aii	protein_coding
FBgn0037222	1.87102	2.41605	151.092	1.00055e-34	8.15263e-34	CG14642	protein_coding
FBgn0033927	1.86128	10.1404	823.552	4.08868e-181	2.72711e-179	CR10102	pseudogene
FBgn0039102	1.8599	3.14909	264.725	1.60165e-59	2.5794e-58	SPE	protein_coding
FBgn0050339	1.85331	5.35362	639.106	5.22813e-141	2.52593e-139	CG30339	protein_coding
FBgn0031249	1.84371	12.1032	1107.31	8.50845e-243	9.29394e-241	CG11911	protein_coding
FBgn0261856	1.8415	6.13096	1010.77	8.19973e-222	7.10361e-220	CR42785	pseudogene
FBgn0028945	1.83896	5.75611	593.686	3.95445e-131	1.73064e-129	CG7631	protein_coding
FBgn0034588	1.8334	6.98162	947.439	4.77999e-208	3.7141e-206	CG9394	protein_coding
FBgn0020906	1.82836	10.2629	716.241	8.79186e-158	4.90846e-156	Jon25Bi	protein_coding
FBgn0051780	1.82628	3.47626	337.234	2.5543e-75	5.58022e-74	CG31780	protein_coding
FBgn0063492	1.82384	4.53454	486.945	6.58585e-108	2.21596e-106	GstE8	protein_coding
FBgn0028534	1.81235	8.80119	568.485	1.19918e-125	4.93893e-124	CG7916	protein_coding
FBgn0028864	1.81195	3.48223	333.243	1.89036e-74	4.08242e-73	CG18477	protein_coding
FBgn0042206	1.81181	5.38368	511.311	3.28832e-113	1.1973e-111	GstD10	protein_coding
FBgn0051664	1.79929	2.79434	246.026	1.90901e-55	2.79383e-54	CG31664	protein_coding
FBgn0051148	1.79477	5.50579	660.703	1.05045e-145	5.42277e-144	Gba1a	protein_coding
FBgn0028699	1.79453	2.91734	217.295	3.51854e-49	4.53321e-48	Rh50	protein_coding
FBgn0030929	1.79289	8.84205	592.762	6.28406e-131	2.72201e-129	CG15043	protein_coding
FBgn0031860	1.78752	3.84297	422.808	5.9731e-94	1.67982e-92	CG11236	protein_coding
FBgn0024289	1.78573	5.95962	635.063	3.9597e-140	1.877e-138	Sodh-1	protein_coding
FBgn0039774	1.77381	6.67377	1030.77	3.67466e-226	3.37755e-224	CDase	protein_coding
FBgn0040342	1.76514	4.26579	582.49	1.0776e-128	4.56287e-127	CG3706	protein_coding
FBgn0039051	1.75644	7.52105	718.331	3.0878e-158	1.74983e-156	CG17109	protein_coding
FBgn0031579	1.75329	7.97263	596.655	8.94128e-132	3.96414e-130	CG15422	protein_coding
FBgn0038873	1.74398	4.81739	455.035	5.78715e-101	1.77308e-99	CG5892	protein_coding
FBgn0010042	1.73326	3.47561	340.24	5.65687e-76	1.25032e-74	GstD6	protein_coding
FBgn0033787	1.733	9.46079	514.642	6.19884e-114	2.3129e-112	CG13321	protein_coding
FBgn0031580	1.7314	8.73572	608.817	2.02278e-134	9.12916e-133	CG15423	protein_coding
FBgn0262952	1.72551	9.25564	262.026	6.2058e-59	9.86775e-58	mt:ND4	protein_coding
FBgn0010038	1.72203	6.69911	966.889	2.82785e-212	2.24353e-210	GstD2	protein_coding
FBgn0004240	1.71783	6.23687	654.581	2.25363e-144	1.14768e-142	DptA	protein_coding
FBgn0050413	1.7047	3.00975	141.464	1.27406e-32	9.58341e-32	CG30413	protein_coding
FBgn0000565	1.70149	6.4742	1019.98	8.13572e-224	7.38783e-222	Eip71CD	protein_coding
FBgn0035886	1.70138	14.1467	856.252	3.17955e-188	2.21891e-186	Jon66Ci	protein_coding
FBgn0029827	1.6948	5.8308	731.425	4.38803e-161	2.60414e-159	CG6048	protein_coding
FBgn0041712	1.69014	4.44658	552.608	3.40889e-122	1.35941e-120	yellow-d	protein_coding
FBgn0028514	1.67515	4.02535	386.018	6.09273e-86	1.57804e-84	CG4793	protein_coding
FBgn0035780	1.67454	5.60407	449.008	1.18552e-99	3.58844e-98	CG18417	protein_coding
FBgn0038750	1.67182	1.93353	54.3573	1.67155e-13	5.28237e-13	CG4465	protein_coding
FBgn0039107	1.66247	4.84908	446.955	3.31746e-99	9.96163e-98	CG10300	protein_coding
FBgn0052475	1.65804	2.42972	124.966	5.17621e-29	3.3661e-28	mthl8	protein_coding
FBgn0266431	1.65563	1.94082	81.452	1.79571e-19	7.8414e-19	CG45061	protein_coding
FBgn0052302	1.65542	10.7599	765.811	1.46414e-168	8.97173e-167	CG32302	protein_coding
FBgn0037714	1.65275	5.72937	506.242	4.16647e-112	1.48828e-110	CG9396	protein_coding
FBgn0015001	1.65196	6.45683	722.383	4.05907e-159	2.35333e-157	iotaTry	protein_coding
FBgn0259998	1.64263	11.538	833.495	2.8173e-183	1.91298e-181	CG17571	protein_coding
FBgn0038652	1.63978	7.87748	640.351	2.80263e-141	1.3628e-139	CG7720	protein_coding
FBgn0030509	1.63697	5.16773	511.63	2.80271e-113	1.02544e-111	CG11162	protein_coding
FBgn0010040	1.63148	2.96957	177.154	2.02694e-40	2.01014e-39	GstD4	protein_coding
FBgn0035667	1.63125	12.5798	992.482	7.73239e-218	6.26656e-216	Jon65Ai	protein_coding
FBgn0031678	1.62037	4.08053	375.447	1.21968e-83	3.03389e-82	CG31918	protein_coding
FBgn0033050	1.61746	5.25173	423.094	5.17638e-94	1.46121e-92	Pngl	protein_coding
FBgn0085345	1.61193	5.52914	493.59	2.35814e-109	8.07877e-108	CG34316	protein_coding
FBgn0040251	1.61133	1.68361	29.0867	6.92116e-08	1.54562e-07	Ugt86Di	protein_coding
FBgn0030594	1.60945	5.605	415.134	2.79617e-92	7.6082e-91	CG9509	protein_coding
FBgn0032131	1.60909	5.16451	375.39	1.25485e-83	3.11111e-82	CG3841	protein_coding
FBgn0031929	1.59445	7.77491	521.75	1.7613e-115	6.67081e-114	CG18585	protein_coding
FBgn0051354	1.5896	2.63007	83.7078	5.73584e-20	2.546e-19	Hsp70Bbb	protein_coding
FBgn0036996	1.58719	10.6307	658.701	2.86291e-145	1.46788e-143	mag	protein_coding
FBgn0038595	1.58117	4.61738	337.169	2.63854e-75	5.7476e-74	CG7142	protein_coding
FBgn0262587	1.57622	3.67741	351.487	2.01107e-78	4.60713e-77	CG43124	protein_coding
FBgn0051216	1.56924	1.6043	46.9542	7.26652e-12	2.09678e-11	Naam	protein_coding
FBgn0031688	1.56179	5.76907	552.641	3.35286e-122	1.34417e-120	Cyp28d2	protein_coding
FBgn0036638	1.54995	2.14459	56.6977	5.08227e-14	1.64895e-13	CG13033	protein_coding
FBgn0039154	1.54149	8.30595	488.458	3.08489e-108	1.04264e-106	Npc2f	protein_coding
FBgn0050160	1.54061	9.34218	467.363	1.20113e-103	3.8198e-102	CG30160	protein_coding
FBgn0042086	1.54047	9.34243	467.587	1.07375e-103	3.42916e-102	Tsp42Eb	protein_coding
FBgn0030769	1.53582	3.29815	236.635	2.12985e-53	2.97824e-52	CG13012	protein_coding
FBgn0034295	1.53273	8.10174	470.167	2.94767e-104	9.57611e-103	CG10911	protein_coding
FBgn0086254	1.52988	8.41815	498.589	1.92726e-110	6.75617e-109	CG6084	protein_coding
FBgn0033423	1.52796	7.90338	513.223	1.26165e-113	4.63855e-112	CG1809	protein_coding
FBgn0013279	1.52715	2.54152	65.1351	6.99337e-16	2.52922e-15	Hsp70Bc	protein_coding
FBgn0038257	1.52376	7.27542	495.701	8.19153e-110	2.83209e-108	smp-30	protein_coding
FBgn0020508	1.52048	13.2211	961.104	5.11711e-211	4.01746e-209	Ag5r2	protein_coding
FBgn0085223	1.51724	4.15624	392.981	1.85783e-87	4.86196e-86	CG34194	protein_coding
FBgn0063497	1.51108	6.38692	911.214	3.58124e-200	2.64626e-198	GstE3	protein_coding
FBgn0036024	1.50641	13.9794	1007.78	3.66363e-221	3.13781e-219	CG18180	protein_coding
FBgn0085280	1.50539	5.76927	508.521	1.33062e-112	4.77565e-111	CG34251	protein_coding
FBgn0038353	1.50351	10.6063	598.365	3.79702e-132	1.69338e-130	CG5399	protein_coding
FBgn0032670	1.50308	1.7587	41.4515	1.20831e-10	3.22601e-10	CG5783	protein_coding
FBgn0046114	1.50238	7.17363	678.191	1.65333e-149	8.83771e-148	Gclm	protein_coding
FBgn0033297	1.49866	6.3714	617.976	2.06014e-136	9.64427e-135	Mal-A8	protein_coding
FBgn0264776	1.49354	7.49104	499.106	1.48797e-110	5.24057e-109	CG44014	protein_coding
FBgn0038414	1.4935	5.11491	333.6	1.58032e-74	3.42267e-73	CG6901	protein_coding
FBgn0034289	1.48763	10.7914	432.872	3.85318e-96	1.12129e-94	CG10910	protein_coding
FBgn0032809	1.48725	2.69571	50.9612	9.42113e-13	2.86088e-12	CG13078	protein_coding
FBgn0034294	1.48268	12.1152	357.289	1.09601e-79	2.54174e-78	Muc55B	protein_coding
FBgn0036575	1.48057	5.83821	544.895	1.62367e-120	6.40711e-119	CG5157	protein_coding
FBgn0026755	1.47382	3.65007	307.795	6.60181e-69	1.28242e-67	Ugt37b1	protein_coding
FBgn0262683	1.4722	3.71303	413.205	7.35489e-92	1.99402e-90	CG43153	protein_coding
FBgn0010039	1.46331	4.82819	294.761	4.56304e-66	8.3678e-65	GstD3	protein_coding
FBgn0261393	1.46266	5.99103	469.626	3.86423e-104	1.24999e-102	alpha-Est5	protein_coding
FBgn0053469	1.45767	1.53392	40.8945	1.60671e-10	4.25204e-10	CG33469	protein_coding
FBgn0010226	1.45237	7.17444	569.272	8.08459e-126	3.348e-124	GstS1	protein_coding
FBgn0032734	1.45206	2.12201	65.8394	4.89193e-16	1.78377e-15	CG15169	protein_coding
FBgn0035926	1.44691	8.73145	421.157	1.36667e-93	3.81505e-92	CG5804	protein_coding
FBgn0002868	1.44392	10.5401	243.634	6.3443e-55	9.19558e-54	MtnA	protein_coding
FBgn0025709	1.44302	4.12453	320.912	9.16579e-72	1.89787e-70	CNT2	protein_coding
FBgn0031219	1.43885	1.85811	39.9234	2.64121e-10	6.9022e-10	CG13694	protein_coding
FBgn0025692	1.4348	7.88364	436.199	7.27137e-97	2.13247e-95	Lfg	protein_coding
FBgn0036951	1.42461	9.33074	326.053	6.95665e-73	1.47282e-71	CG7017	protein_coding
FBgn0037788	1.42431	6.47165	641.835	1.33282e-141	6.56565e-140	CG3940	protein_coding
FBgn0032022	1.42421	2.92482	172.838	1.77569e-39	1.70706e-38	CG14275	protein_coding
FBgn0013672	1.42274	10.0853	267.307	4.38313e-60	7.15057e-59	mt:ATPase6	protein_coding
FBgn0031432	1.41837	4.77605	261.704	7.29559e-59	1.15762e-57	Cyp309a1	protein_coding
FBgn0063494	1.41727	6.02211	295.452	3.22567e-66	5.94422e-65	GstE6	protein_coding
FBgn0036950	1.41539	6.49247	719.229	1.96957e-158	1.12459e-156	CG6996	protein_coding
FBgn0011556	1.40959	7.76645	477.808	6.4082e-106	2.12769e-104	zetaTry	protein_coding
FBgn0051087	1.40769	7.31476	574.641	5.4933e-127	2.30016e-125	CG31087	protein_coding
FBgn0004228	1.39905	8.33087	423.391	4.45942e-94	1.26356e-92	mex1	protein_coding
FBgn0013685	1.39572	1.49849	4.38559	0.036244	0.0472533	mt:ND6	protein_coding
FBgn0014396	1.3949	2.23968	69.1477	9.13581e-17	3.44283e-16	tim	protein_coding
FBgn0030073	1.39422	5.97253	530.136	2.63906e-117	1.01483e-115	CG10962	protein_coding
FBgn0039486	1.39221	4.13952	296.86	1.59149e-66	2.93997e-65	caix	protein_coding
FBgn0039094	1.39097	4.53525	207.694	4.37529e-47	5.31023e-46	CG10184	protein_coding
FBgn0040723	1.38752	6.13696	569.687	6.56592e-126	2.73411e-124	CG5011	protein_coding
FBgn0063493	1.38747	6.24607	614.196	1.3678e-135	6.32459e-134	GstE7	protein_coding
FBgn0031904	1.38459	5.16431	283.075	1.60482e-63	2.77421e-62	CG5149	protein_coding
FBgn0038700	1.38437	6.26483	458.824	8.6638e-102	2.69831e-100	CG3734	protein_coding
FBgn0035360	1.37631	7.11527	653.367	4.1383e-144	2.07936e-142	CG1246	protein_coding
FBgn0266417	1.37196	5.94557	494.321	1.63506e-109	5.62715e-108	ringer	protein_coding
FBgn0039470	1.36981	10.4938	384.571	1.2585e-85	3.21535e-84	CG6296	protein_coding
FBgn0063491	1.3644	6.40116	678.337	1.53664e-149	8.27263e-148	GstE9	protein_coding
FBgn0038482	1.36305	4.85121	258.128	4.39141e-58	6.86682e-57	CG4053	protein_coding
FBgn0051089	1.36265	2.11365	71.9241	2.23631e-17	8.68371e-17	CG31089	protein_coding
FBgn0265185	1.35877	8.13799	357.439	1.01678e-79	2.36528e-78	CG44250	protein_coding
FBgn0036713	1.35083	3.85507	221.755	3.74574e-50	4.88436e-49	Mip	protein_coding
FBgn0033631	1.34864	6.55938	439.326	1.51731e-97	4.46716e-96	Sod3	protein_coding
FBgn0041630	1.34841	6.69211	578.823	6.76143e-128	2.84698e-126	Hexo1	protein_coding
FBgn0023535	1.3435	4.39393	295.438	3.24785e-66	5.97049e-65	arg	protein_coding
FBgn0052053	1.34187	4.44302	420.488	1.91046e-93	5.2938e-92	CG32053	protein_coding
FBgn0035325	1.33865	5.70405	241.767	1.61985e-54	2.30355e-53	CG13806	protein_coding
FBgn0037562	1.33789	3.97195	254	3.4862e-57	5.30817e-56	CG11671	protein_coding
FBgn0052823	1.33412	2.12845	53.7695	2.25444e-13	7.07399e-13	Sdic3	protein_coding
FBgn0032049	1.32941	5.69802	260.599	1.27039e-58	1.99894e-57	Bace	protein_coding
FBgn0029828	1.32826	5.05553	307.54	7.5003e-69	1.45321e-67	CG6067	protein_coding
FBgn0035742	1.32632	9.07641	305.238	2.38026e-68	4.54177e-67	CG8629	protein_coding
FBgn0030407	1.32617	4.17217	242.829	9.50424e-55	1.37229e-53	Fpgs	protein_coding
FBgn0067102	1.32511	3.84742	309.049	3.5186e-69	6.9242e-68	GlcT	protein_coding
FBgn0283432	1.32286	2.11738	54.0028	2.002e-13	6.28974e-13	CG46275	protein_coding
FBgn0038416	1.3203	5.2783	315.141	1.65733e-70	3.33102e-69	CG17930	protein_coding
FBgn0265137	1.31128	7.43814	473.989	4.3415e-105	1.41653e-103	Spn42Da	protein_coding
FBgn0025640	1.30891	4.92669	247.155	1.08325e-55	1.59773e-54	CG13369	protein_coding
FBgn0035359	1.30555	4.44865	313.251	4.27504e-70	8.54668e-69	CG1143	protein_coding
FBgn0036220	1.3042	2.29777	55.7723	8.13696e-14	2.61305e-13	CG5897	protein_coding
FBgn0044872	1.29891	3.93481	277.878	2.17765e-62	3.69662e-61	FucTC	protein_coding
FBgn0001149	1.29347	9.79832	322.956	3.28813e-72	6.88407e-71	GstD1	protein_coding
FBgn0037974	1.29171	2.74897	124.483	6.60293e-29	4.28281e-28	CG12224	protein_coding
FBgn0035975	1.28995	4.03991	272.443	3.33055e-61	5.54136e-60	PGRP-LA	protein_coding
FBgn0265186	1.28988	6.47282	467.622	1.05503e-103	3.38373e-102	CG44251	protein_coding
FBgn0264087	1.28649	2.14517	41.2461	1.34223e-10	3.56712e-10	Slob	protein_coding
FBgn0039869	1.27833	5.66993	299.882	3.49446e-67	6.55168e-66	CG1890	protein_coding
FBgn0014368	1.27752	5.10479	199.321	2.93735e-45	3.43237e-44	nol	protein_coding
FBgn0013277	1.26806	2.83043	52.8619	3.57845e-13	1.11403e-12	Hsp70Ba	protein_coding
FBgn0037683	1.2646	4.90497	262.113	5.94083e-59	9.46639e-58	CG18473	protein_coding
FBgn0052495	1.26348	7.32986	463.128	1.00258e-102	3.16168e-101	Gss2	protein_coding
FBgn0030882	1.26282	7.32566	462.9	1.12433e-102	3.53088e-101	Gss1	protein_coding
FBgn0015351	1.26103	2.15266	45.8726	1.26201e-11	3.58664e-11	CG14906	protein_coding
FBgn0051674	1.2607	2.65757	80.9356	2.33193e-19	1.01418e-18	CG31674	protein_coding
FBgn0034247	1.25862	5.01864	298.601	6.64721e-67	1.2401e-65	CG6484	protein_coding
FBgn0032024	1.25235	4.49836	156.667	6.05313e-36	5.16676e-35	CG14273	protein_coding
FBgn0004047	1.24893	4.88545	107.859	2.88549e-25	1.64384e-24	Yp3	protein_coding
FBgn0038845	1.24583	8.32446	306.352	1.3614e-68	2.61756e-67	CG10827	protein_coding
FBgn0034495	1.24464	1.88884	43.4461	4.35794e-11	1.19353e-10	CG11788	protein_coding
FBgn0001187	1.24443	2.56379	88.6913	4.6149e-21	2.16444e-20	Hex-C	protein_coding
FBgn0032638	1.24418	4.15445	209.622	1.66118e-47	2.03252e-46	SPH93	protein_coding
FBgn0043470	1.23964	6.52222	558.83	1.51082e-123	6.08935e-122	lambdaTry	protein_coding
FBgn0053013	1.23597	2.5985	103.267	2.92905e-24	1.59857e-23	CR33013	pseudogene
FBgn0036138	1.2346	2.84406	86.7608	1.22476e-20	5.62522e-20	CG14143	protein_coding
FBgn0053169	1.23407	3.37958	141.414	1.30644e-32	9.80744e-32	CG33169	protein_coding
FBgn0030777	1.23148	8.59897	143.966	3.61516e-33	2.77187e-32	CG9672	protein_coding
FBgn0039471	1.22985	8.01622	343.024	1.40078e-76	3.12358e-75	CG6295	protein_coding
FBgn0029648	1.22167	5.15452	229.901	6.2653e-52	8.4475e-51	CG3603	protein_coding
FBgn0038701	1.21824	9.14333	261.071	1.00238e-58	1.58384e-57	CG18493	protein_coding
FBgn0030928	1.21732	6.39401	539.242	2.75592e-119	1.08184e-117	CG15044	protein_coding
FBgn0034225	1.21414	8.02214	337.389	2.36305e-75	5.17741e-74	veil	protein_coding
FBgn0024491	1.21271	3.90555	230.73	4.13106e-52	5.61005e-51	Bin1	protein_coding
FBgn0027793	1.21172	3.42106	131.56	1.86714e-30	1.30061e-29	CG14787	protein_coding
FBgn0038243	1.21116	4.77769	190.418	2.577e-43	2.84792e-42	CG8066	protein_coding
FBgn0030098	1.2089	10.9187	313.811	3.22947e-70	6.47354e-69	CG12057	protein_coding
FBgn0002578	1.20281	9.84619	285.681	4.34262e-64	7.55897e-63	Kaz-m1	protein_coding
FBgn0037724	1.20214	10.6041	376.443	7.40215e-84	1.84735e-82	Fst	protein_coding
FBgn0019661	1.19831	6.55109	440.073	1.04348e-97	3.0842e-96	lncRNA:roX1	ncRNA
FBgn0053503	1.19569	6.17228	490.566	1.07292e-108	3.65908e-107	Cyp12d1-d	protein_coding
FBgn0030218	1.19252	2.98814	114.183	1.18826e-26	7.11353e-26	CG1628	protein_coding
FBgn0052557	1.19154	4.5886	137.055	1.17306e-31	8.46874e-31	CG32557	protein_coding
FBgn0033204	1.18861	3.75639	195.938	1.60829e-44	1.84781e-43	CG2065	protein_coding
FBgn0037230	1.18656	3.73423	203.289	4.00029e-46	4.74059e-45	CG9780	protein_coding
FBgn0263080	1.18615	3.67614	96.8934	7.31618e-23	3.77169e-22	CG43348	protein_coding
FBgn0032889	1.1855	8.01697	320.473	1.14274e-71	2.35967e-70	CG9331	protein_coding
FBgn0034291	1.18529	9.00816	288.689	9.59891e-65	1.69035e-63	CG5770	protein_coding
FBgn0013680	1.18086	4.41414	40.8466	1.64656e-10	4.35291e-10	mt:ND2	protein_coding
FBgn0035413	1.18003	2.24957	48.3851	3.50212e-12	1.02826e-11	CG14958	protein_coding
FBgn0032387	1.17742	3.62429	75.3733	3.89623e-18	1.57289e-17	CG16965	protein_coding
FBgn0015569	1.1774	4.35014	194.888	2.72588e-44	3.10816e-43	alpha-Est10	protein_coding
FBgn0036199	1.17723	3.58877	178.19	1.20371e-40	1.20965e-39	Bmcp	protein_coding
FBgn0029712	1.17349	1.72436	23.9764	9.75252e-07	2.01273e-06	CG15912	protein_coding
FBgn0051464	1.17312	4.33202	235.777	3.27756e-53	4.56617e-52	CG31464	protein_coding
FBgn0035588	1.15971	6.21007	442.179	3.6325e-98	1.07788e-96	CG10672	protein_coding
FBgn0032782	1.15789	3.36407	135.356	2.75981e-31	1.96976e-30	Rab9	protein_coding
FBgn0032663	1.15746	4.07292	172.001	2.70505e-39	2.59059e-38	CG15153	protein_coding
FBgn0032787	1.15738	3.68602	194.43	3.43158e-44	3.8893e-43	CG10195	protein_coding
FBgn0264775	1.15637	3.49863	112.549	2.70904e-26	1.5964e-25	CG44013	protein_coding
FBgn0034480	1.15557	5.22965	258.905	2.97336e-58	4.65908e-57	CG16898	protein_coding
FBgn0031906	1.14907	2.59518	72.7329	1.4844e-17	5.83007e-17	CG5160	protein_coding
FBgn0035904	1.14446	7.48826	379.346	1.72697e-84	4.36785e-83	GstO3	protein_coding
FBgn0085732	1.14321	3.62893	174.451	7.88866e-40	7.63246e-39	CR40190	pseudogene
FBgn0034783	1.14105	7.06618	374.019	2.49491e-83	6.14515e-82	CG9825	protein_coding
FBgn0032330	1.13976	4.07235	226.071	4.2879e-51	5.67978e-50	Samuel	protein_coding
FBgn0069923	1.13883	5.25852	171.604	3.30299e-39	3.15922e-38	CG41128	protein_coding
FBgn0030993	1.1368	7.37129	280.432	6.04673e-63	1.03343e-61	Mec2	protein_coding
FBgn0036949	1.1363	10.6657	348.415	9.38235e-78	2.12357e-76	CG7290	protein_coding
FBgn0040212	1.13566	3.34733	151.387	8.6262e-35	7.03633e-34	Dhap-at	protein_coding
FBgn0052564	1.13515	4.15709	123.251	1.22863e-28	7.85426e-28	CG32564	protein_coding
FBgn0053127	1.13469	7.90284	289.94	5.12352e-65	9.0861e-64	CG33127	protein_coding
FBgn0040363	1.13107	4.07406	257.422	6.25895e-58	9.72654e-57	CG11384	protein_coding
FBgn0038431	1.12941	4.96852	162.027	4.0815e-37	3.62763e-36	CG10405	protein_coding
FBgn0015036	1.12888	2.74749	95.4697	1.50176e-22	7.61693e-22	Cyp4ae1	protein_coding
FBgn0053282	1.12421	3.66361	169.212	1.09975e-38	1.02584e-37	CG33282	protein_coding
FBgn0261681	1.12098	5.39956	204.094	2.67037e-46	3.17956e-45	CG42728	protein_coding
FBgn0052850	1.11993	4.70161	180.039	4.75272e-41	4.87364e-40	CG32850	protein_coding
FBgn0032048	1.11724	3.66503	180.714	3.38401e-41	3.49387e-40	Dh31	protein_coding
FBgn0030968	1.11714	6.22084	273.293	2.17346e-61	3.64841e-60	CG7322	protein_coding
FBgn0030040	1.11326	8.80023	248.956	4.38605e-56	6.48189e-55	CG15347	protein_coding
FBgn0262794	1.11305	3.15012	122.869	1.48933e-28	9.48867e-28	CG43175	protein_coding
FBgn0038830	1.11206	5.99532	354.761	3.89408e-79	8.97545e-78	CG17272	protein_coding
FBgn0046878	1.10834	2.862	104.748	1.3867e-24	7.66807e-24	Obp83cd	protein_coding
FBgn0039538	1.10732	3.93337	170.285	6.40954e-39	6.03859e-38	CG12883	protein_coding
FBgn0038852	1.10696	2.08074	42.9829	5.52196e-11	1.50412e-10	HHEX	protein_coding
FBgn0027556	1.1058	8.86154	261.582	7.75486e-59	1.22791e-57	CG4928	protein_coding
FBgn0001961	1.10557	7.9829	280.455	5.97752e-63	1.02392e-61	Arpc1	protein_coding
FBgn0002869	1.1009	4.47324	178.828	8.73776e-41	8.87554e-40	MtnB	protein_coding
FBgn0051324	1.09894	2.73168	100.37	1.26417e-23	6.75271e-23	CG31324	protein_coding
FBgn0267408	1.09585	7.92201	285.273	5.32786e-64	9.25255e-63	AOX1	protein_coding
FBgn0031974	1.09514	3.53551	114.896	8.29302e-27	5.00036e-26	CG12560	protein_coding
FBgn0085330	1.09316	7.25709	272.317	3.54719e-61	5.8888e-60	CG34301	protein_coding
FBgn0052574	1.09282	2.3621	57.86	2.81459e-14	9.23935e-14	Twdlalpha	protein_coding
FBgn0032373	1.09251	8.2015	206.294	8.83955e-47	1.06089e-45	Vha100-5	protein_coding
FBgn0052633	1.09199	7.85199	267.336	4.32134e-60	7.08042e-59	CG32633	protein_coding
FBgn0036945	1.09189	7.59817	317.433	5.24925e-71	1.06069e-69	Ssk	protein_coding
FBgn0030447	1.09166	4.67534	149.133	2.68177e-34	2.15027e-33	CG2200	protein_coding
FBgn0085317	1.09154	6.19942	367.016	8.35306e-82	2.01141e-80	CG34288	protein_coding
FBgn0036419	1.0913	6.93165	361.55	1.29427e-80	3.07727e-79	CG13482	protein_coding
FBgn0032140	1.0908	4.15918	190.942	1.98022e-43	2.19807e-42	CG13117	protein_coding
FBgn0034623	1.08995	0.968163	0.82414	0.363972	0.404581	CG9822	protein_coding
FBgn0030836	1.0893	10.0182	271.835	4.51734e-61	7.48289e-60	CG8664	protein_coding
FBgn0001089	1.08915	3.55335	145.128	2.01412e-33	1.55856e-32	Gal	protein_coding
FBgn0026878	1.08896	2.92983	23.3993	1.31628e-06	2.68712e-06	CG4325	protein_coding
FBgn0038734	1.08831	5.70649	216.022	6.67056e-49	8.52135e-48	CG11453	protein_coding
FBgn0035589	1.08437	4.63117	181.055	2.85193e-41	2.96075e-40	CHMP2B	protein_coding
FBgn0023527	1.08404	3.66503	146.484	1.01729e-33	8.02017e-33	CG3071	protein_coding
FBgn0039818	1.08098	4.80728	183.439	8.59999e-42	9.07817e-41	CG11318	protein_coding
FBgn0033760	1.07956	7.57452	315.741	1.22653e-70	2.47176e-69	CG8785	protein_coding
FBgn0032733	1.07633	5.5996	201.629	9.2102e-46	1.08465e-44	CG15170	protein_coding
FBgn0035679	1.07414	6.00182	305.743	1.84723e-68	3.54264e-67	CG10467	protein_coding
FBgn0024361	1.07086	7.41221	312.033	7.87495e-70	1.56193e-68	Tsp2A	protein_coding
FBgn0010387	1.07024	8.91354	195.929	1.61544e-44	1.85321e-43	Dbi	protein_coding
FBgn0260463	1.06951	2.52567	44.377	2.70852e-11	7.52455e-11	Unc-115b	protein_coding
FBgn0030775	1.06813	8.40609	240.942	2.45094e-54	3.47232e-53	CG9673	protein_coding
FBgn0037999	1.06703	3.4995	108.543	2.0438e-25	1.16875e-24	CG4860	protein_coding
FBgn0040959	1.06696	11.1418	288.514	1.04782e-64	1.84089e-63	Peritrophin-15a	protein_coding
FBgn0085424	1.06692	4.37564	224.022	1.20001e-50	1.57845e-49	nub	protein_coding
FBgn0262366	1.06672	4.22214	145.64	1.55637e-33	1.21558e-32	CG43064	protein_coding
FBgn0028737	1.06639	9.36469	211.754	5.69201e-48	7.09102e-47	eEF1beta	protein_coding
FBgn0037174	1.06609	3.63653	165.887	5.85419e-38	5.34825e-37	CG14457	protein_coding
FBgn0038424	1.06556	4.68538	177.957	1.35363e-40	1.3513e-39	CG17565	protein_coding
FBgn0052107	1.06522	3.23365	99.2285	2.24991e-23	1.18834e-22	CG32107	protein_coding
FBgn0013676	1.06491	12.7971	299.499	4.23649e-67	7.92319e-66	mt:CoIII	protein_coding
FBgn0034440	1.0631	4.40446	170.604	5.46094e-39	5.17725e-38	CG10073	protein_coding
FBgn0261508	1.0631	2.69502	46.2336	1.04963e-11	3.00002e-11	CG42656	protein_coding
FBgn0053533	1.06258	2.99565	94.1801	2.88088e-22	1.43701e-21	lectin-37Db	protein_coding
FBgn0051352	1.06108	7.2075	298.315	7.67032e-67	1.42744e-65	Unc-115a	protein_coding
FBgn0033928	1.05692	4.05172	156.128	7.93887e-36	6.73063e-35	Arc2	protein_coding
FBgn0035583	1.05683	6.34183	445.098	8.41164e-99	2.50587e-97	CG13704	protein_coding
FBgn0030411	1.05485	4.14058	226.952	2.75528e-51	3.6755e-50	CG2540	protein_coding
FBgn0033139	1.05311	6.57957	417.848	7.17687e-93	1.96698e-91	Tsp42Er	protein_coding
FBgn0028663	1.05052	8.58478	238.128	1.00648e-53	1.41263e-52	VhaM9.7-b	protein_coding
FBgn0038643	1.05016	9.83691	207.146	5.76026e-47	6.96872e-46	CG14300	protein_coding
FBgn0027106	1.04896	6.88569	369.858	2.00975e-82	4.8863e-81	Inx7	protein_coding
FBgn0050108	1.04816	2.53059	46.8106	7.81893e-12	2.25359e-11	CG30108	protein_coding
FBgn0034279	1.04738	4.90969	166.317	4.71555e-38	4.31324e-37	CG18635	protein_coding
FBgn0034535	1.04727	3.09469	107.176	4.07381e-25	2.29823e-24	CG11110	protein_coding
FBgn0024432	1.04655	6.50214	402.525	1.5534e-89	4.12252e-88	Dlc90F	protein_coding
FBgn0019624	1.04519	9.22973	88.5979	4.83803e-21	2.26627e-20	COX5A	protein_coding
FBgn0002939	1.04385	6.53599	322.602	3.92815e-72	8.17858e-71	ninaD	protein_coding
FBgn0033138	1.04343	6.22235	384.757	1.14654e-85	2.93926e-84	Tsp42Eq	protein_coding
FBgn0011554	1.04168	6.38743	373.613	3.05846e-83	7.48429e-82	etaTry	protein_coding
FBgn0030774	1.04144	7.63957	199.59	2.56592e-45	3.00767e-44	spheroide	protein_coding
FBgn0032002	1.04069	5.43205	159.131	1.7522e-36	1.52498e-35	CG8353	protein_coding
FBgn0031248	1.04021	9.61728	210.344	1.1557e-47	1.41635e-46	CG11912	protein_coding
FBgn0047038	1.03666	6.53373	331.146	5.40859e-74	1.1647e-72	ND-13B	protein_coding
FBgn0028920	1.03662	10.6813	280.068	7.25914e-63	1.23783e-61	CG8997	protein_coding
FBgn0052054	1.03554	3.49563	104.26	1.77455e-24	9.76263e-24	CG32054	protein_coding
FBgn0031865	1.03491	6.01231	292.487	1.4278e-65	2.58066e-64	Nha1	protein_coding
FBgn0052368	1.03481	5.21518	178.123	1.24516e-40	1.24797e-39	CG32368	protein_coding
FBgn0250836	1.03459	8.12257	142.309	8.32308e-33	6.30463e-32	CG8628	protein_coding
FBgn0033437	1.03415	5.73587	185.317	3.3466e-42	3.58796e-41	CG12926	protein_coding
FBgn0052412	1.03403	3.19588	108.434	2.15966e-25	1.2322e-24	QC	protein_coding
FBgn0034729	1.03034	2.05518	28.9471	7.43803e-08	1.65761e-07	CG10344	protein_coding
FBgn0050489	1.02846	6.16322	363.167	5.75507e-81	1.3814e-79	Cyp12d1-p	protein_coding
FBgn0020618	1.02646	10.3896	287.766	1.52501e-64	2.67303e-63	Rack1	protein_coding
FBgn0000079	1.02527	9.68452	119.979	6.39407e-28	3.97953e-27	Amy-p	protein_coding
FBgn0032810	1.02451	3.59711	134.209	4.9167e-31	3.48938e-30	CG13077	protein_coding
FBgn0051098	1.02382	5.58689	200.319	1.77914e-45	2.08869e-44	CG31098	protein_coding
FBgn0039670	1.02349	9.45771	211.19	7.55681e-48	9.36771e-47	CG7567	protein_coding
FBgn0031661	1.02227	4.98111	187.926	9.01528e-43	9.8191e-42	Gmd	protein_coding
FBgn0024238	1.02148	7.81196	254.044	3.40985e-57	5.20244e-56	Fim	protein_coding
FBgn0085311	1.02032	10.9528	266.018	8.36936e-60	1.35948e-58	CG34282	protein_coding
FBgn0030234	1.01981	6.64705	409.099	5.75885e-91	1.54464e-89	CG15211	protein_coding
FBgn0019643	1.01844	6.01153	291.041	2.94917e-65	5.27979e-64	AANAT1	protein_coding
FBgn0011834	1.01844	5.30285	213.58	2.27396e-48	2.86125e-47	Ser6	protein_coding
FBgn0024556	1.01822	6.48594	372.208	6.18545e-83	1.50873e-81	mEFTu1	protein_coding
FBgn0263510	1.01758	4.48787	110.182	8.94097e-26	5.1837e-25	nclb	protein_coding
FBgn0261479	1.01588	6.20521	328.52	2.0193e-73	4.31147e-72	nero	protein_coding
FBgn0051446	1.01518	6.55089	391.384	4.13558e-87	1.07854e-85	CG31446	protein_coding
FBgn0039081	1.01338	3.75062	105.776	8.25635e-25	4.59927e-24	Irk2	protein_coding
FBgn0037782	1.01328	7.33086	290.778	3.36467e-65	5.99515e-64	Npc2d	protein_coding
FBgn0034275	1.01304	4.66816	138.11	6.89527e-32	5.01154e-31	CG5002	protein_coding
FBgn0035431	1.01061	5.24547	174.045	9.67619e-40	9.32602e-39	CG14968	protein_coding
FBgn0029849	1.00881	5.46081	179.46	6.3583e-41	6.48478e-40	Efr	protein_coding
FBgn0042103	1.0051	3.33902	113.51	1.66837e-26	9.93248e-26	CG18746	protein_coding
FBgn0029826	1.00394	5.2913	149.744	1.97208e-34	1.58969e-33	CG6041	protein_coding
FBgn0261989	1.00298	6.50387	302.655	8.69721e-68	1.65116e-66	CG42807	protein_coding
FBgn0050424	1.00089	3.31278	87.7457	7.44335e-21	3.46086e-20	CG30424	protein_coding
FBgn0036362	0.999939	10.0291	242.85	9.40308e-55	1.36029e-53	CG10725	protein_coding
FBgn0038869	0.999551	3.37032	94.3811	2.60267e-22	1.30435e-21	Smyd5	protein_coding
FBgn0051041	0.999385	7.34839	250.321	2.21083e-56	3.29309e-55	CG31041	protein_coding
FBgn0051015	0.998485	5.43966	142.076	9.3585e-33	7.06764e-32	PH4alphaPV	protein_coding
FBgn0035313	0.997673	2.48333	36.0717	1.90189e-09	4.69831e-09	CG13810	protein_coding
FBgn0065032	0.997525	5.74847	158.605	2.28297e-36	1.98006e-35	Arpc3B	protein_coding
FBgn0033205	0.997207	7.37262	253.075	5.54692e-57	8.36143e-56	CG2064	protein_coding
FBgn0031141	0.99713	2.58517	58.1543	2.42338e-14	8.00395e-14	CG1304	protein_coding
FBgn0036766	0.996607	9.74471	183.807	7.1492e-42	7.56791e-41	CG5506	protein_coding
FBgn0029507	0.996518	7.7207	249.078	4.12555e-56	6.1089e-55	Tsp42Ed	protein_coding
FBgn0042102	0.996307	5.94809	257.127	7.25576e-58	1.12293e-56	CG18745	protein_coding
FBgn0284254	0.996019	4.62084	144.709	2.48635e-33	1.92004e-32	Impbeta11	protein_coding
FBgn0035356	0.995391	2.96028	71.0361	3.50747e-17	1.34739e-16	CG16986	protein_coding
FBgn0025456	0.992815	7.1342	276.398	4.57616e-62	7.75068e-61	CREG	protein_coding
FBgn0036227	0.992422	11.9274	294.68	4.75161e-66	8.69245e-65	CG17826	protein_coding
FBgn0263456	0.990333	2.66467	67.2919	2.34142e-16	8.67616e-16	nwk	protein_coding
FBgn0003082	0.989608	4.50646	142.529	7.45162e-33	5.65587e-32	phr	protein_coding
FBgn0034288	0.989544	10.3476	239.533	4.971e-54	7.01619e-53	CG5084	protein_coding
FBgn0035931	0.989357	2.31943	32.7009	1.07485e-08	2.53241e-08	CG13312	protein_coding
FBgn0036316	0.988941	5.87655	257.283	6.71155e-58	1.04084e-56	CG10960	protein_coding
FBgn0046302	0.988702	8.75709	204.533	2.1415e-46	2.55387e-45	CG10650	protein_coding
FBgn0036740	0.988273	5.73139	180.557	3.66312e-41	3.77171e-40	Vps60	protein_coding
FBgn0013678	0.985443	11.1657	147.581	5.8591e-34	4.65332e-33	mt:Cyt-b	protein_coding
FBgn0027334	0.985	3.0941	34.2685	4.80097e-09	1.15644e-08	l(1)G0004	protein_coding
FBgn0038475	0.984863	3.37139	95.2362	1.68976e-22	8.55895e-22	Keap1	protein_coding
FBgn0033153	0.981485	3.81817	125.11	4.8144e-29	3.14438e-28	Gadd45	protein_coding
FBgn0027844	0.980087	7.53834	267.071	4.9361e-60	8.03528e-59	CAH1	protein_coding
FBgn0033215	0.979238	4.17415	176.505	2.80931e-40	2.757e-39	CG1942	protein_coding
FBgn0028381	0.978106	6.81201	287.449	1.78787e-64	3.11926e-63	Decay	protein_coding
FBgn0024980	0.975959	3.99329	150.557	1.31012e-34	1.0629e-33	Syx4	protein_coding
FBgn0025628	0.97553	6.08375	291.84	1.97508e-65	3.55279e-64	CG4199	protein_coding
FBgn0042105	0.974387	5.54661	166.748	3.79724e-38	3.48173e-37	CG18748	protein_coding
FBgn0035227	0.973568	4.12065	160.679	8.03918e-37	7.0537e-36	Iml1	protein_coding
FBgn0032135	0.973224	2.85607	73.2957	1.11611e-17	4.40424e-17	GlcAT-S	protein_coding
FBgn0037128	0.973054	4.12005	152.769	4.30367e-35	3.53727e-34	CG14572	protein_coding
FBgn0038369	0.972487	4.71804	133.953	5.59399e-31	3.95887e-30	Arpc3A	protein_coding
FBgn0037850	0.97218	4.42706	188.666	6.2147e-43	6.78843e-42	CG14695	protein_coding
FBgn0028894	0.969736	5.42063	168.482	1.58772e-38	1.47372e-37	GMF	protein_coding
FBgn0038199	0.969566	2.44928	38.0009	7.07133e-10	1.79874e-09	CCHa1	protein_coding
FBgn0036366	0.968803	3.14454	99.058	2.45211e-23	1.29061e-22	JMJD7	protein_coding
FBgn0028473	0.966853	7.80867	243.873	5.62522e-55	8.16903e-54	Non1	protein_coding
FBgn0262560	0.966591	3.02311	55.2928	1.03846e-13	3.30947e-13	wcd	protein_coding
FBgn0034999	0.966501	5.5299	162.998	2.50454e-37	2.24456e-36	CG3394	protein_coding
FBgn0030347	0.965945	5.28309	177.488	1.71328e-40	1.70356e-39	CG15739	protein_coding
FBgn0001995	0.965418	4.73647	138.937	4.54552e-32	3.32618e-31	mRpL4	protein_coding
FBgn0035043	0.964538	6.49863	265.362	1.16327e-59	1.8855e-58	CG4781	protein_coding
FBgn0029897	0.963899	9.43761	65.6083	5.50067e-16	1.99704e-15	RpL17	protein_coding
FBgn0038481	0.96319	7.74939	212.289	4.35019e-48	5.44641e-47	CG17475	protein_coding
FBgn0036752	0.961521	6.10861	264.771	1.56532e-59	2.5263e-58	Adgf-A	protein_coding
FBgn0267828	0.960875	6.28526	311.522	1.01759e-69	2.01302e-68	Fatp	protein_coding
FBgn0021795	0.96079	7.39233	190.324	2.70198e-43	2.97731e-42	Tapdelta	protein_coding
FBgn0283525	0.960725	2.58956	49.9807	1.55266e-12	4.66046e-12	l(2)10685	protein_coding
FBgn0283450	0.960605	7.27602	279.35	1.04068e-62	1.77056e-61	Glo1	protein_coding
FBgn0038865	0.957221	2.65976	60.6273	6.89719e-15	2.35756e-14	cDIP	protein_coding
FBgn0004427	0.956577	13.304	236.753	2.00784e-53	2.81284e-52	LysD	protein_coding
FBgn0037517	0.95346	5.70719	160.969	6.94805e-37	6.11769e-36	CG10086	protein_coding
FBgn0283536	0.952716	9.20885	167.766	2.27562e-38	2.09931e-37	Vha13	protein_coding
FBgn0038783	0.95194	6.90976	289.928	5.15577e-65	9.12184e-64	CG4367	protein_coding
FBgn0035791	0.951934	2.19503	22.1187	2.56305e-06	5.11051e-06	CG8539	protein_coding
FBgn0032818	0.951063	2.52181	43.2592	4.79471e-11	1.31124e-10	CG10628	protein_coding
FBgn0030519	0.950547	8.34976	208.466	2.96785e-47	3.62539e-46	CG11151	protein_coding
FBgn0050022	0.948762	5.51269	148.688	3.35552e-34	2.68193e-33	CG30022	protein_coding
FBgn0036106	0.948165	5.32965	137.477	9.48439e-32	6.87345e-31	CG6409	protein_coding
FBgn0286075	0.948106	4.05559	155.417	1.13522e-35	9.54925e-35	DNAlig3	unknown
FBgn0015582	0.948086	4.18888	129.995	4.10778e-30	2.82485e-29	dare	protein_coding
FBgn0264750	0.947687	9.26957	163.399	2.04708e-37	1.84335e-36	CG44008	protein_coding
FBgn0050082	0.946663	3.11017	88.3822	5.39553e-21	2.52428e-20	CG30082	protein_coding
FBgn0085360	0.946461	4.14681	140.394	2.18298e-32	1.6242e-31	CG34331	protein_coding
FBgn0033502	0.946392	3.86677	62.0668	3.32003e-15	1.15687e-14	CG12910	protein_coding
FBgn0031317	0.943955	4.09555	150.72	1.20653e-34	9.82033e-34	Charon	protein_coding
FBgn0031413	0.943752	1.91724	20.4422	6.1458e-06	1.18589e-05	CG9967	protein_coding
FBgn0085257	0.943074	3.41129	77.7399	1.17541e-18	4.8945e-18	CG34228	protein_coding
FBgn0039591	0.942539	4.12761	148.567	3.56566e-34	2.84385e-33	CG9988	protein_coding
FBgn0036993	0.941051	3.60059	75.5205	3.61638e-18	1.46384e-17	CG5910	protein_coding
FBgn0031267	0.940607	3.86401	88.308	5.60151e-21	2.6174e-20	Ipk2	protein_coding
FBgn0033177	0.94057	3.85214	144.564	2.67463e-33	2.06122e-32	CG11141	protein_coding
FBgn0034782	0.940081	2.66736	48.0062	4.24869e-12	1.24407e-11	CG12490	protein_coding
FBgn0036501	0.940003	6.58349	321.215	7.87496e-72	1.63509e-70	CG7272	protein_coding
FBgn0029994	0.938792	7.9748	174.558	7.47676e-40	7.25256e-39	Ldsdh1	protein_coding
FBgn0030367	0.938611	4.02147	96.8759	7.38098e-23	3.80249e-22	Cyp311a1	protein_coding
FBgn0011272	0.938451	10.0317	63.058	2.00708e-15	7.06557e-15	RpL13	protein_coding
FBgn0011566	0.937909	2.52504	39.7312	2.91428e-10	7.58718e-10	Smyd3	protein_coding
FBgn0037065	0.936191	8.0003	191.786	1.2958e-43	1.44475e-42	CG12974	protein_coding
FBgn0051633	0.935641	3.40265	90.8569	1.54449e-21	7.44296e-21	CG31633	protein_coding
FBgn0039323	0.935591	2.10936	19.6812	9.14948e-06	1.73921e-05	CG10559	protein_coding
FBgn0040319	0.934674	6.74183	325.161	1.08826e-72	2.29755e-71	Gclc	protein_coding
FBgn0053966	0.934045	4.95563	153.587	2.85055e-35	2.35577e-34	CG33966	protein_coding
FBgn0030932	0.933929	6.23337	291.008	2.99835e-65	5.3551e-64	Ggt-1	protein_coding
FBgn0029737	0.933598	4.57394	115.806	5.24218e-27	3.17607e-26	CG6903	protein_coding
FBgn0039452	0.932946	3.4675	37.1848	1.07447e-09	2.70303e-09	CG14245	protein_coding
FBgn0022027	0.932945	4.31322	122.452	1.83792e-28	1.16701e-27	Vps25	protein_coding
FBgn0033826	0.931885	9.04532	158.304	2.65537e-36	2.28988e-35	CG4734	protein_coding
FBgn0033485	0.93074	4.29921	156.432	6.81204e-36	5.79485e-35	RpLP0-like	protein_coding
FBgn0050428	0.930451	2.76375	50.543	1.16583e-12	3.52036e-12	CG30428	protein_coding
FBgn0013684	0.929906	9.2131	113.291	1.86337e-26	1.10759e-25	mt:ND5	protein_coding
FBgn0039588	0.929553	2.27402	28.5148	9.29864e-08	2.06493e-07	mIF2	protein_coding
FBgn0016693	0.926851	7.32328	269.68	1.33251e-60	2.19762e-59	Past1	protein_coding
FBgn0034602	0.926199	4.47571	215.168	1.02438e-48	1.29761e-47	Lapsyn	protein_coding
FBgn0000100	0.925667	10.5276	216.46	5.35278e-49	6.86121e-48	RpLP0	protein_coding
FBgn0030955	0.925443	8.32002	190.47	2.51101e-43	2.77907e-42	CG6891	protein_coding
FBgn0040262	0.924855	4.08007	136.915	1.25878e-31	9.07889e-31	Ugt36Ba	protein_coding
FBgn0284255	0.924298	6.08945	217.514	3.15275e-49	4.06888e-48	Arpc4	protein_coding
FBgn0032336	0.924194	4.21019	137.945	7.49228e-32	5.4402e-31	AstC	protein_coding
FBgn0010808	0.923871	6.28439	271.143	6.39588e-61	1.05714e-59	Chchd3	protein_coding
FBgn0000318	0.923608	6.89169	305.663	1.92277e-68	3.67815e-67	cl	protein_coding
FBgn0046689	0.923247	3.91308	120.535	4.83089e-28	3.01911e-27	Takl1	protein_coding
FBgn0029853	0.922587	3.11406	74.5449	5.92759e-18	2.37009e-17	CG3781	protein_coding
FBgn0030396	0.922127	7.32994	223.981	1.2248e-50	1.60825e-49	CG2556	protein_coding
FBgn0037686	0.921675	9.16497	74.2101	7.0231e-18	2.79773e-17	RpL34b	protein_coding
FBgn0033302	0.921454	6.0316	244.772	3.58251e-55	5.21262e-54	Cyp6a14	protein_coding
FBgn0261682	0.920824	4.88787	130.091	3.91474e-30	2.69948e-29	CG42729	protein_coding
FBgn0036300	0.920387	5.52405	144.577	2.65681e-33	2.04958e-32	Pmm2	protein_coding
FBgn0085229	0.920022	4.75676	142.607	7.16568e-33	5.44982e-32	CG34200	protein_coding
FBgn0259705	0.920008	2.89371	48.9173	2.66983e-12	7.89428e-12	CG42359	protein_coding
FBgn0031000	0.918557	8.92991	152.255	5.57408e-35	4.55166e-34	Muc18B	protein_coding
FBgn0250868	0.917627	5.79618	186.09	2.26885e-42	2.43942e-41	CG42239	protein_coding
FBgn0037637	0.917293	6.24452	303.92	4.61104e-68	8.77611e-67	IscU	protein_coding
FBgn0003517	0.917226	10.3345	155.598	1.03653e-35	8.73858e-35	sta	protein_coding
FBgn0263260	0.917178	6.37326	254.362	2.90779e-57	4.44543e-56	sel	protein_coding
FBgn0033340	0.917119	4.96626	130.04	4.01695e-30	2.76744e-29	CG13751	protein_coding
FBgn0259993	0.916943	3.76414	87.5986	8.01802e-21	3.72117e-20	lncRNA:CR42491	ncRNA
FBgn0037166	0.916118	5.29334	168.244	1.78916e-38	1.65662e-37	CG11426	protein_coding
FBgn0038585	0.914504	3.69685	99.5571	1.90586e-23	1.00945e-22	Non3	protein_coding
FBgn0030776	0.914391	7.77049	192.816	7.72196e-44	8.63507e-43	CG4653	protein_coding
FBgn0032029	0.91438	5.28004	163.178	2.28693e-37	2.05688e-36	CG17292	protein_coding
FBgn0035040	0.912784	5.89971	232.605	1.61117e-52	2.20388e-51	CG4741	protein_coding
FBgn0036754	0.912634	2.37863	33.3571	7.6696e-09	1.82347e-08	CG5589	protein_coding
FBgn0031662	0.912203	6.54864	274.533	1.16655e-61	1.96257e-60	CG3792	protein_coding
FBgn0086532	0.912061	5.50732	149.158	2.64885e-34	2.12613e-33	Spt-I	protein_coding
FBgn0261602	0.911409	10.4769	128.888	7.17685e-30	4.89963e-29	RpL8	protein_coding
FBgn0037117	0.910694	2.59136	44.8137	2.16705e-11	6.06727e-11	CG11248	protein_coding
FBgn0040070	0.909795	8.38941	178.767	9.01005e-41	9.11527e-40	Trx-2	protein_coding
FBgn0010409	0.909739	9.99141	191.007	1.91662e-43	2.13062e-42	RpL18A	protein_coding
FBgn0085415	0.909566	2.99407	58.7465	1.79352e-14	5.96812e-14	CG34386	protein_coding
FBgn0266430	0.908653	1.75873	13.1842	0.000282321	0.000469517	CG45060	protein_coding
FBgn0265375	0.908487	3.08388	44.0304	3.23307e-11	8.94226e-11	lncRNA:CR44316	ncRNA
FBgn0042179	0.908244	4.60582	115.957	4.85714e-27	2.94753e-26	CG18869	protein_coding
FBgn0031321	0.907824	2.59079	33.4694	7.23942e-09	1.72342e-08	Tgt	protein_coding
FBgn0050109	0.90777	2.62147	42.5843	6.77017e-11	1.83418e-10	CG30109	protein_coding
FBgn0019936	0.90772	8.1858	86.0356	1.76724e-20	8.04331e-20	RpS20	protein_coding
FBgn0053170	0.907621	5.21902	158.298	2.66423e-36	2.29489e-35	CG33170	protein_coding
FBgn0003462	0.906945	7.90568	154.381	1.91164e-35	1.58854e-34	Sod1	protein_coding
FBgn0038973	0.90598	10.6864	229.451	7.85392e-52	1.05517e-50	Pebp1	protein_coding
FBgn0038763	0.905264	5.32437	153.865	2.47893e-35	2.05541e-34	PIG-L	protein_coding
FBgn0015245	0.903931	7.88209	131.644	1.7897e-30	1.24782e-29	Hsp60A	protein_coding
FBgn0002593	0.903431	10.696	93.6993	3.67298e-22	1.82367e-21	RpLP1	protein_coding
FBgn0263029	0.902262	2.44103	33.0736	8.87368e-09	2.10119e-08	CG43324	protein_coding
FBgn0003062	0.901768	4.72801	88.0356	6.4288e-21	2.99468e-20	Fib	protein_coding
FBgn0040250	0.901733	4.13367	102.775	3.75413e-24	2.04295e-23	Ugt86Dj	protein_coding
FBgn0026718	0.901627	4.86836	119.717	7.29536e-28	4.51809e-27	fu12	protein_coding
FBgn0032603	0.901512	4.27075	170.431	5.95646e-39	5.6258e-38	CG17928	protein_coding
FBgn0040551	0.901051	5.48921	84.5325	3.77959e-20	1.70376e-19	CG11686	protein_coding
FBgn0003890	0.900856	7.1648	253.634	4.18947e-57	6.32786e-56	betaTub97EF	protein_coding
FBgn0013278	0.900799	3.82438	39.8771	2.7045e-10	7.05568e-10	Hsp70Bb	protein_coding
FBgn0038206	0.899973	5.12814	138.829	4.80021e-32	3.50914e-31	twf	protein_coding
FBgn0032981	0.899532	4.60031	115.094	7.50394e-27	4.5282e-26	CG3635	protein_coding
FBgn0263081	0.899476	7.17158	181.111	2.7726e-41	2.88235e-40	CG43349	protein_coding
FBgn0086706	0.899175	7.44769	220.142	8.42032e-50	1.09421e-48	pix	protein_coding
FBgn0051259	0.898537	4.98382	143.53	4.50041e-33	3.43664e-32	CG31259	protein_coding
FBgn0036847	0.897852	3.85966	101.002	9.19055e-24	4.92668e-23	CNPYb	protein_coding
FBgn0085291	0.897259	3.31032	81.3461	1.89454e-19	8.2586e-19	CR34262	pseudogene
FBgn0011576	0.89607	5.00325	134.921	3.43634e-31	2.44799e-30	Cyp4d2	protein_coding
FBgn0036886	0.894028	3.33123	63.7937	1.38158e-15	4.90713e-15	CG9300	protein_coding
FBgn0002524	0.893681	6.29395	262.883	4.0378e-59	6.44765e-58	lace	protein_coding
FBgn0037899	0.891837	6.28406	297.398	1.21547e-66	2.25085e-65	RpL24-like	protein_coding
FBgn0040475	0.891815	5.98964	194.314	3.63648e-44	4.11534e-43	SH3PX1	protein_coding
FBgn0036756	0.890366	5.04646	128.353	9.39334e-30	6.37242e-29	Cln3	protein_coding
FBgn0052281	0.889065	2.08459	24.5072	7.40343e-07	1.54271e-06	CG32281	protein_coding
FBgn0040850	0.88871	5.36037	146.06	1.25929e-33	9.87643e-33	CG15210	protein_coding
FBgn0037848	0.888067	3.73164	97.4467	5.53266e-23	2.87386e-22	Tsp86D	protein_coding
FBgn0030855	0.887007	3.07355	74.9484	4.83181e-18	1.94226e-17	CG5800	protein_coding
FBgn0032913	0.886565	6.47241	230.13	5.58477e-52	7.55699e-51	CG9259	protein_coding
FBgn0032715	0.886515	8.16936	157.743	3.52191e-36	3.01987e-35	CG17597	protein_coding
FBgn0030575	0.88612	2.96417	69.7102	6.86884e-17	2.60284e-16	CG5321	protein_coding
FBgn0028983	0.885093	7.83373	179.087	7.67054e-41	7.80201e-40	Spn55B	protein_coding
FBgn0085377	0.882607	3.84732	106.654	5.30139e-25	2.97961e-24	CG34348	protein_coding
FBgn0030009	0.88237	1.86856	15.8844	6.7333e-05	0.000118048	CG15336	protein_coding
FBgn0260779	0.882178	3.15647	78.5351	7.85878e-19	3.31088e-18	GatA	protein_coding
FBgn0267339	0.882107	4.81324	122.021	2.2843e-28	1.44315e-27	p38c	protein_coding
FBgn0022097	0.880964	8.52575	177.067	2.11731e-40	2.097e-39	Vha36-1	protein_coding
FBgn0050272	0.880427	5.95011	225.633	5.34235e-51	7.06408e-50	MFS1	protein_coding
FBgn0039966	0.880385	3.00775	71.5818	2.66005e-17	1.02657e-16	Rab21	protein_coding
FBgn0016726	0.879704	9.48226	155.674	9.97317e-36	8.41744e-35	RpL29	protein_coding
FBgn0036334	0.878641	6.08964	186.237	2.10741e-42	2.27884e-41	CG11267	protein_coding
FBgn0027611	0.878383	8.2396	140.866	1.72107e-32	1.2856e-31	LManII	protein_coding
FBgn0030481	0.878225	4.45734	161.535	5.22788e-37	4.63015e-36	CG1662	protein_coding
FBgn0004404	0.877571	8.86613	138.597	5.39577e-32	3.94069e-31	RpS14b	protein_coding
FBgn0035392	0.877256	2.57829	29.199	6.53142e-08	1.46032e-07	CG1271	protein_coding
FBgn0285910	0.876797	8.46514	174.916	6.24506e-40	6.0656e-39	VhaAC39-1	protein_coding
FBgn0085480	0.876062	2.57855	30.1929	3.91147e-08	8.91735e-08	CG34451	protein_coding
FBgn0039109	0.874706	5.71314	133.311	7.73107e-31	5.46102e-30	CG10365	protein_coding
FBgn0039828	0.87314	4.10692	117.096	2.73489e-27	1.66636e-26	CG1542	protein_coding
FBgn0042173	0.872979	4.74913	80.6256	2.72806e-19	1.18305e-18	CG18853	protein_coding
FBgn0035878	0.872758	4.27497	95.4517	1.51544e-22	7.68116e-22	CG7182	protein_coding
FBgn0034507	0.872156	2.82074	37.182	1.07603e-09	2.70606e-09	CG11192	protein_coding
FBgn0053302	0.871871	3.6017	96.2725	1.00111e-22	5.12245e-22	Cpr31A	protein_coding
FBgn0000566	0.871482	6.66307	276.159	5.15885e-62	8.71799e-61	Eip55E	protein_coding
FBgn0035044	0.870564	4.39429	125.028	5.01803e-29	3.26887e-28	CG3663	protein_coding
FBgn0085192	0.87044	2.67727	46.6444	8.51115e-12	2.44748e-11	CG34163	protein_coding
FBgn0051414	0.870429	2.49858	35.4241	2.6518e-09	6.50182e-09	Gba1b	protein_coding
FBgn0260748	0.870232	4.32432	125.021	5.03475e-29	3.27693e-28	CG5004	protein_coding
FBgn0004465	0.869229	5.1666	146.072	1.25228e-33	9.83167e-33	Su(P)	protein_coding
FBgn0039868	0.867905	2.87742	53.1541	3.08374e-13	9.62408e-13	CG11563	protein_coding
FBgn0020545	0.867333	6.17535	190.377	2.63081e-43	2.90313e-42	kraken	protein_coding
FBgn0030081	0.866541	2.07713	19.3956	1.0625e-05	2.00152e-05	CG7246	protein_coding
FBgn0034296	0.866529	9.96784	164.539	1.15334e-37	1.04354e-36	CG10912	protein_coding
FBgn0035779	0.8655	8.25315	145.591	1.59461e-33	1.24416e-32	CG8562	protein_coding
FBgn0032253	0.864825	5.593	127.43	1.49599e-29	1.00225e-28	LManI	protein_coding
FBgn0036187	0.864277	2.57305	30.4518	3.42268e-08	7.83381e-08	RIOK1	protein_coding
FBgn0037061	0.862723	2.6645	47.1582	6.54835e-12	1.89608e-11	CG12975	protein_coding
FBgn0022023	0.862154	7.67653	191.517	1.48326e-43	1.65131e-42	eIF3h	protein_coding
FBgn0260388	0.862133	4.08003	129.926	4.25275e-30	2.92188e-29	CG42514	protein_coding
FBgn0266582	0.861869	6.91397	192.86	7.55054e-44	8.45593e-43	ND-30	protein_coding
FBgn0036336	0.859971	3.84375	108.609	1.97671e-25	1.13124e-24	ste14	protein_coding
FBgn0034365	0.859582	6.45132	246.486	1.51552e-55	2.22227e-54	CG5335	protein_coding
FBgn0041156	0.859338	3.4162	64.725	8.61161e-16	3.09369e-15	exex	protein_coding
FBgn0010246	0.857624	8.80356	156.64	6.13499e-36	5.2307e-35	Myo61F	protein_coding
FBgn0034437	0.857472	6.56454	250.817	1.72335e-56	2.57206e-55	CG10051	protein_coding
FBgn0261975	0.857375	3.44642	85.2637	2.61119e-20	1.18131e-19	CG42806	protein_coding
FBgn0003514	0.857181	7.66014	177.776	1.48267e-40	1.47816e-39	sqh	protein_coding
FBgn0032449	0.855639	3.07289	79.6682	4.42872e-19	1.8944e-18	CG17036	protein_coding
FBgn0086447	0.854992	1.81107	18.0414	2.16158e-05	3.96685e-05	l(2)37Cg	protein_coding
FBgn0040660	0.854922	8.05242	43.6558	3.91511e-11	1.07655e-10	CG13551	protein_coding
FBgn0261597	0.854129	10.4438	58.2524	2.30559e-14	7.62158e-14	RpS26	protein_coding
FBgn0028746	0.853962	3.51831	76.3594	2.36461e-18	9.68591e-18	CG18508	protein_coding
FBgn0039045	0.853142	7.15331	255.657	1.51784e-57	2.33469e-56	CG17119	protein_coding
FBgn0035587	0.852229	3.29702	84.0884	4.73132e-20	2.11506e-19	Gdap1	protein_coding
FBgn0033266	0.852056	4.74376	119.255	9.20789e-28	5.68386e-27	Socs44A	protein_coding
FBgn0033584	0.851865	3.13902	69.784	6.61679e-17	2.50985e-16	CG7737	protein_coding
FBgn0002626	0.851518	10.0872	160.486	8.85913e-37	7.75508e-36	RpL32	protein_coding
FBgn0034605	0.851311	3.11618	51.1519	8.54886e-13	2.60229e-12	CG15661	protein_coding
FBgn0027547	0.850823	7.04387	235.581	3.61679e-53	5.02948e-52	CG1927	protein_coding
FBgn0013686	0.850511	16.0818	216.712	4.71674e-49	6.05623e-48	mt:lrRNA	rRNA
FBgn0019957	0.849373	7.13787	166.723	3.84621e-38	3.52234e-37	ND-42	protein_coding
FBgn0037815	0.848752	2.4174	30.0219	4.27188e-08	9.70086e-08	Rrp46	protein_coding
FBgn0032195	0.847648	2.843	57.4772	3.41926e-14	1.11853e-13	CG4908	protein_coding
FBgn0015527	0.84758	4.33326	114.166	1.19839e-26	7.16276e-26	peng	protein_coding
FBgn0285948	0.84711	9.83187	112.134	3.33876e-26	1.96136e-25	RpL27A	protein_coding
FBgn0039404	0.847109	2.84367	56.4713	5.70242e-14	1.84777e-13	CG14543	protein_coding
FBgn0026372	0.846982	10.1028	44.3825	2.7009e-11	7.50616e-11	RpL23A	protein_coding
FBgn0050502	0.846395	5.70847	136.572	1.49624e-31	1.07709e-30	fa2h	protein_coding
FBgn0033317	0.845008	5.34877	122.124	2.16856e-28	1.37118e-27	CG8635	protein_coding
FBgn0263607	0.844338	3.93487	119.907	6.62972e-28	4.11939e-27	l(3)72Dp	protein_coding
FBgn0035252	0.844262	7.17135	232.936	1.36507e-52	1.87065e-51	CG7970	protein_coding
FBgn0264389	0.843613	4.71487	108.844	1.75537e-25	1.00687e-24	opm	protein_coding
FBgn0032819	0.841984	2.39515	32.2517	1.35437e-08	3.17016e-08	CG10463	protein_coding
FBgn0003748	0.841809	6.9007	202.284	6.62815e-46	7.81789e-45	Treh	protein_coding
FBgn0085244	0.841455	4.9708	104.495	1.5761e-24	8.68987e-24	CG34215	protein_coding
FBgn0037671	0.840877	8.82548	147.627	5.72397e-34	4.55079e-33	ATP6AP2	protein_coding
FBgn0261995	0.840185	5.57246	138.558	5.50294e-32	4.01507e-31	CG42813	protein_coding
FBgn0023507	0.840052	8.24643	139.973	2.69807e-32	1.99758e-31	D2hgdh	protein_coding
FBgn0036422	0.840048	10.9972	188.84	5.69464e-43	6.24753e-42	CG3868	protein_coding
FBgn0032451	0.838769	5.63203	136.119	1.87925e-31	1.34766e-30	spict	protein_coding
FBgn0014455	0.838506	7.17392	226.926	2.79068e-51	3.71614e-50	Ahcy	protein_coding
FBgn0032074	0.838372	8.56062	161.253	6.02293e-37	5.31555e-36	Tsp29Fa	protein_coding
FBgn0035374	0.837939	4.60532	94.7997	2.10655e-22	1.06201e-21	mRpS35	protein_coding
FBgn0036806	0.837703	5.80276	188.782	5.86492e-43	6.42498e-42	Cyp12c1	protein_coding
FBgn0014026	0.837125	10.3697	185.22	3.51447e-42	3.75725e-41	RpL7A	protein_coding
FBgn0039359	0.836884	10.0731	175.1	5.69335e-40	5.53688e-39	RpL27	protein_coding
FBgn0037354	0.836417	7.11824	214.938	1.14998e-48	1.45426e-47	CG12171	protein_coding
FBgn0037435	0.83634	2.23818	27.5004	1.57062e-07	3.44321e-07	CG18048	protein_coding
FBgn0034744	0.835451	5.40178	102.806	3.6964e-24	2.01299e-23	Vps20	protein_coding
FBgn0035337	0.835254	2.07654	19.6703	9.20212e-06	1.74613e-05	CG15877	protein_coding
FBgn0031450	0.834786	5.50651	111.463	4.68581e-26	2.73987e-25	Hrs	protein_coding
FBgn0037420	0.834604	4.94846	88.7086	4.57475e-21	2.14694e-20	CG15597	protein_coding
FBgn0021995	0.834198	4.10022	91.2979	1.23589e-21	5.99414e-21	Rs1	protein_coding
FBgn0035896	0.833882	4.79162	103.743	2.30393e-24	1.26014e-23	CG6983	protein_coding
FBgn0036825	0.833057	10.0523	137.42	9.76164e-32	7.06758e-31	RpL26	protein_coding
FBgn0031060	0.83282	2.97596	27.459	1.60463e-07	3.51471e-07	CG14231	protein_coding
FBgn0025624	0.832718	4.77065	100.022	1.50739e-23	8.02343e-23	CG4025	protein_coding
FBgn0285947	0.831829	9.94769	58.8549	1.69739e-14	5.6582e-14	RpS10b	protein_coding
FBgn0031877	0.831651	3.08673	66.157	4.16406e-16	1.52648e-15	CG10399	protein_coding
FBgn0004403	0.831589	9.73206	127.24	1.64608e-29	1.10084e-28	RpS14a	protein_coding
FBgn0037001	0.830538	8.04052	145.959	1.32519e-33	1.03717e-32	ND-39	protein_coding
FBgn0003279	0.830458	10.2087	66.1373	4.2058e-16	1.54029e-15	RpL4	protein_coding
FBgn0002579	0.830345	10.2893	167.521	2.5739e-38	2.37158e-37	RpL36	protein_coding
FBgn0038115	0.829766	6.57649	216.372	5.59385e-49	7.15804e-48	CG7966	protein_coding
FBgn0010223	0.829613	4.6799	96.6658	8.20763e-23	4.21396e-22	Galphaf	protein_coding
FBgn0037936	0.829034	5.3092	144.453	2.82878e-33	2.17556e-32	CG6908	protein_coding
FBgn0264822	0.828278	2.60228	29.8802	4.59576e-08	1.04141e-07	asRNA:CR44030	ncRNA
FBgn0032430	0.828044	3.64858	84.5546	3.73753e-20	1.6858e-19	CG6388	protein_coding
FBgn0261592	0.827859	10.3176	121.597	2.82796e-28	1.77916e-27	RpS6	protein_coding
FBgn0030294	0.827292	3.77727	63.2131	1.85515e-15	6.5552e-15	Pa1	protein_coding
FBgn0032025	0.826708	4.78294	119.776	7.08228e-28	4.38973e-27	CG7778	protein_coding
FBgn0086904	0.825991	8.75099	123.774	9.44208e-29	6.09811e-28	Nacalpha	protein_coding
FBgn0036126	0.825025	3.66994	49.0606	2.4817e-12	7.35822e-12	Irbp18	protein_coding
FBgn0037203	0.824863	5.94213	186.177	2.17212e-42	2.34209e-41	slif	protein_coding
FBgn0064225	0.824639	10.8067	199.323	2.93504e-45	3.43237e-44	RpL5	protein_coding
FBgn0040383	0.82311	6.77612	197.569	7.08574e-45	8.20357e-44	CG5254	protein_coding
FBgn0026619	0.82308	4.59589	94.7055	2.20927e-22	1.11231e-21	Taz	protein_coding
FBgn0034197	0.822607	6.93423	222.317	2.82476e-50	3.69622e-49	Cda9	protein_coding
FBgn0038146	0.822507	3.79496	76.8992	1.79909e-18	7.41375e-18	CG9799	protein_coding
FBgn0037328	0.822304	9.34671	74.5311	5.9692e-18	2.38546e-17	RpL35A	protein_coding
FBgn0036237	0.821377	4.77299	95.5805	1.41995e-22	7.21171e-22	viaf	protein_coding
FBgn0262844	0.821345	2.16841	22.6604	1.93312e-06	3.903e-06	CG43208	protein_coding
FBgn0034248	0.821065	5.74023	114.814	8.64357e-27	5.2034e-26	CG14483	protein_coding
FBgn0010531	0.820497	3.56959	86.7105	1.25628e-20	5.76649e-20	Ccs	protein_coding
FBgn0027080	0.820283	5.77363	147.334	6.6326e-34	5.25656e-33	TyrRS	protein_coding
FBgn0037873	0.819632	7.68815	170.037	7.26086e-39	6.81508e-38	SdhC	protein_coding
FBgn0039274	0.819549	3.14231	52.7207	3.84521e-13	1.19314e-12	CG11920	protein_coding
FBgn0027348	0.819169	7.80256	166.811	3.67797e-38	3.38059e-37	bgm	protein_coding
FBgn0024846	0.819001	5.47469	120.686	4.47755e-28	2.8006e-27	p38b	protein_coding
FBgn0037293	0.817791	4.89559	107.184	4.05696e-25	2.29044e-24	CG12007	protein_coding
FBgn0040259	0.817115	5.80374	127.122	1.74681e-29	1.16305e-28	Ugt86Da	protein_coding
FBgn0030611	0.816992	2.81314	44.2312	2.91788e-11	8.09127e-11	CG15027	protein_coding
FBgn0052695	0.816979	4.50503	106.864	4.76887e-25	2.68632e-24	CG32695	protein_coding
FBgn0083968	0.816297	4.87544	100.085	1.46032e-23	7.77838e-23	CG34132	protein_coding
FBgn0086912	0.81568	2.96286	45.8172	1.29818e-11	3.68526e-11	mbm	protein_coding
FBgn0037603	0.815626	4.00313	114.837	8.54274e-27	5.14682e-26	CG11753	protein_coding
FBgn0010504	0.814884	5.99214	195.677	1.83373e-44	2.10043e-43	kermit	protein_coding
FBgn0039777	0.814667	12.2216	235.489	3.78769e-53	5.25743e-52	Jon99Fii	protein_coding
FBgn0027572	0.814308	6.33514	218.707	1.73174e-49	2.23878e-48	CG5009	protein_coding
FBgn0015924	0.81413	6.81821	231.46	2.86425e-52	3.90377e-51	crq	protein_coding
FBgn0039627	0.813613	2.87902	55.3753	9.95813e-14	3.17623e-13	CG11837	protein_coding
FBgn0038989	0.813397	3.74751	74.4943	6.08122e-18	2.42766e-17	CG6937	protein_coding
FBgn0039406	0.813284	7.04505	233.323	1.1238e-52	1.54282e-51	RpL34a	protein_coding
FBgn0027082	0.812545	2.64978	35.6205	2.39755e-09	5.89763e-09	ProRS-m	protein_coding
FBgn0015756	0.812274	10.3206	170.449	5.90195e-39	5.5813e-38	RpL9	protein_coding
FBgn0036940	0.811749	6.8966	183.134	1.00258e-41	1.0539e-40	obst-J	protein_coding
FBgn0036213	0.811639	10.1703	165.103	8.68751e-38	7.88889e-37	RpL10Ab	protein_coding
FBgn0053107	0.811344	1.96751	17.0202	3.69846e-05	6.63539e-05	CG33107	protein_coding
FBgn0010412	0.811057	10.066	66.1811	4.11332e-16	1.50862e-15	RpS19a	protein_coding
FBgn0011555	0.811045	8.72335	134.984	3.32759e-31	2.37276e-30	thetaTry	protein_coding
FBgn0036341	0.810717	5.48743	91.5901	1.06625e-21	5.18474e-21	Syx13	protein_coding
FBgn0262512	0.81064	7.99766	141.118	1.51598e-32	1.13578e-31	Vha14-1	protein_coding
FBgn0036557	0.810389	4.17322	132.024	1.47844e-30	1.03272e-29	mRpS31	protein_coding
FBgn0032511	0.810032	6.48555	165.181	8.35358e-38	7.5948e-37	ND-B22	protein_coding
FBgn0038307	0.809952	3.64716	89.1232	3.70982e-21	1.74756e-20	mRpS10	protein_coding
FBgn0085466	0.809768	2.43872	21.9526	2.79474e-06	5.55333e-06	CG34437	protein_coding
FBgn0010622	0.809618	4.49448	63.3464	1.73368e-15	6.14039e-15	DCTN3-p24	protein_coding
FBgn0032329	0.809313	2.95127	44.2721	2.85763e-11	7.92711e-11	Art8	protein_coding
FBgn0034909	0.809067	5.17833	122.279	2.00545e-28	1.27231e-27	CG4797	protein_coding
FBgn0037270	0.80858	7.29893	195.227	2.29856e-44	2.62887e-43	eIF3f1	protein_coding
FBgn0026079	0.808432	3.96116	92.9691	5.31173e-22	2.61322e-21	Nsun2	protein_coding
FBgn0031791	0.808319	4.61791	80.4715	2.94923e-19	1.27529e-18	AANATL2	protein_coding
FBgn0033808	0.808299	2.65527	36.1807	1.79846e-09	4.4501e-09	CG4627	protein_coding
FBgn0030605	0.807599	6.09498	136.466	1.57754e-31	1.13345e-30	ND-B18	protein_coding
FBgn0033448	0.807443	7.77661	160.753	7.74854e-37	6.80661e-36	hebe	protein_coding
FBgn0036321	0.807252	9.15732	117.396	2.35164e-27	1.43633e-26	CG14120	protein_coding
FBgn0032805	0.806924	5.00433	98.9102	2.64219e-23	1.38969e-22	CG10337	protein_coding
FBgn0050493	0.806742	3.48471	59.7471	1.07865e-14	3.64891e-14	CG30493	protein_coding
FBgn0003965	0.806657	3.95779	75.6894	3.31987e-18	1.34598e-17	v	protein_coding
FBgn0032138	0.806579	6.54028	242.726	1.00058e-54	1.44195e-53	CG4364	protein_coding
FBgn0028396	0.806454	8.15579	106.443	5.89534e-25	3.30604e-24	TotA	protein_coding
FBgn0010078	0.805339	10.3529	161.559	5.16418e-37	4.57911e-36	RpL23	protein_coding
FBgn0265190	0.804711	3.70942	80.6025	2.76013e-19	1.19627e-18	PIG-S	protein_coding
FBgn0030731	0.804438	8.08742	132.451	1.19212e-30	8.35815e-30	Mfe2	protein_coding
FBgn0032614	0.804268	4.83116	114.49	1.01771e-26	6.10709e-26	CG13284	protein_coding
FBgn0024558	0.804131	4.37878	111.783	3.98676e-26	2.33838e-25	Dph5	protein_coding
FBgn0053116	0.803689	4.32804	91.7959	9.6091e-22	4.68156e-21	CG33116	protein_coding
FBgn0051288	0.802511	5.46942	101.818	6.08569e-24	3.29037e-23	CG31288	protein_coding
FBgn0052379	0.802329	4.71153	86.4674	1.42057e-20	6.49291e-20	CG32379	protein_coding
FBgn0017414	0.801514	2.36448	30.9638	2.62893e-08	6.06311e-08	cag	protein_coding
FBgn0010408	0.801072	9.98489	139.5	3.4234e-32	2.51729e-31	RpS9	protein_coding
FBgn0029148	0.801026	4.59243	76.2648	2.48061e-18	1.015e-17	NHP2	protein_coding
FBgn0037535	0.801003	3.27044	63.7887	1.38504e-15	4.91712e-15	PIG-H	protein_coding
FBgn0051091	0.800968	3.36659	65.8124	4.95954e-16	1.80667e-15	CG31091	protein_coding
FBgn0037469	0.799827	3.82224	72.5114	1.6607e-17	6.50217e-17	Dpck	protein_coding
FBgn0025582	0.799736	7.23386	198.921	3.59205e-45	4.18443e-44	eIF3e	protein_coding
FBgn0052230	0.799367	8.56764	91.8182	9.50158e-22	4.63217e-21	ND-MLRQ	protein_coding
FBgn0259101	0.799308	7.66636	178.748	9.09258e-41	9.18644e-40	CG42249	protein_coding
FBgn0031824	0.798041	5.40591	89.4701	3.11304e-21	1.47195e-20	CG9547	protein_coding
FBgn0051410	0.79803	6.40091	231.362	3.00867e-52	4.0932e-51	Npc2e	protein_coding
FBgn0262116	0.796468	7.76306	154.983	1.41195e-35	1.18111e-34	RNASEK	protein_coding
FBgn0036853	0.795449	3.56786	76.0314	2.79188e-18	1.13928e-17	mRpL21	protein_coding
FBgn0038034	0.795435	6.33974	207.117	5.84512e-47	7.06005e-46	Cyp9f3	protein_coding
FBgn0015591	0.79525	3.75825	61.8474	3.71125e-15	1.28665e-14	AstA	protein_coding
FBgn0030737	0.794841	8.04372	140.327	2.25822e-32	1.67686e-31	CG9914	protein_coding
FBgn0031184	0.794705	3.2348	64.2167	1.11461e-15	3.98709e-15	CG14615	protein_coding
FBgn0032833	0.794589	8.87342	73.8741	8.32603e-18	3.31327e-17	COX4	protein_coding
FBgn0036342	0.793663	3.60549	78.0725	9.93261e-19	4.159e-18	CG11279	protein_coding
FBgn0044871	0.792809	4.22049	129.19	6.16186e-30	4.21434e-29	Gos28	protein_coding
FBgn0034138	0.792714	10.5313	175.374	4.95962e-40	4.84205e-39	RpS15	protein_coding
FBgn0036774	0.792628	3.96428	73.4439	1.0354e-17	4.10078e-17	mRpS26	protein_coding
FBgn0031008	0.792266	3.71029	90.8259	1.56884e-21	7.55551e-21	CG8010	protein_coding
FBgn0036538	0.792181	4.95105	87.123	1.0198e-20	4.70971e-20	CG15715	protein_coding
FBgn0053505	0.791948	2.48262	26.4115	2.75893e-07	5.94117e-07	U3-55K	protein_coding
FBgn0005533	0.790571	9.61171	118.303	1.48858e-27	9.15871e-27	RpS17	protein_coding
FBgn0023170	0.790356	9.87481	145.546	1.63168e-33	1.27177e-32	RpL39	protein_coding
FBgn0040565	0.789562	7.1325	142.563	7.32404e-33	5.56465e-32	CG7606	protein_coding
FBgn0263241	0.788632	3.99483	121.434	3.07095e-28	1.92721e-27	Mocs1	protein_coding
FBgn0032799	0.787335	5.30619	118.247	1.53105e-27	9.39702e-27	CG10166	protein_coding
FBgn0027864	0.787178	2.54145	30.8448	2.79507e-08	6.43644e-08	Ogg1	protein_coding
FBgn0262815	0.78698	3.26109	78.1273	9.66075e-19	4.04742e-18	CR43186	pseudogene
FBgn0250820	0.786242	5.28598	86.8162	1.19089e-20	5.47636e-20	meigo	protein_coding
FBgn0036469	0.785446	7.19436	179.801	5.3555e-41	5.46943e-40	CG18649	protein_coding
FBgn0052407	0.78535	5.74901	112.681	2.53421e-26	1.49572e-25	CG32407	protein_coding
FBgn0037942	0.785128	3.50634	80.4894	2.92268e-19	1.26454e-18	CG14721	protein_coding
FBgn0250814	0.785107	8.4034	40.582	1.88537e-10	4.96681e-10	UQCR-C2	protein_coding
FBgn0035762	0.784908	3.998	96.9583	7.08034e-23	3.6551e-22	Rint1	protein_coding
FBgn0001941	0.784322	7.47052	171.283	3.88175e-39	3.6987e-38	ifc	protein_coding
FBgn0001987	0.783672	5.64646	107.647	3.21183e-25	1.82561e-24	Gli	protein_coding
FBgn0025682	0.781571	5.58096	90.7171	1.65753e-21	7.96734e-21	scf	protein_coding
FBgn0050349	0.781428	4.00442	91.0074	1.43139e-21	6.92006e-21	CG30349	protein_coding
[truncated: 6,683 more rows]
