# Supplementary material for: Gut barrier defects, intestinal immune hyperactivation and enhanced lipid catabolism drive lethality in NGLY1-deficient Drosophila
Source: Nat Commun. 2023 Sep 13;14:5667. doi: 10.1038/s41467-023-40910-w (PMC10499810; doi:10.1038/s41467-023-40910-w)
Supplement: Supplementary file 5 — Supplementary Data 2 [file 41467_2023_40910_MOESM5_ESM.xlsx]

## Sheet: Down all categories
Pngl[–/–] vs Pngl[+/–] AND Pngl[–/–] vs Pngl[–/–], Pngl Dp/+ AND Pngl[–/–] vs y w	Pngl[–/–] vs Pngl[+/–] NOT Pngl[–/–] vs Pngl[–/–], Pngl Dp/+ NOT Pngl[–/–] vs y w	Pngl[–/–] vs Pngl[–/–], Pngl Dp/+ NOT Pngl[–/–] vs y w NOT Pngl[–/–] vs Pngl[+/–]	Pngl[–/–] vs y w NOT Pngl[–/–] vs Pngl[+/–] NOT Pngl[–/–] vs Pngl[–/–], Pngl Dp/+	Pngl[–/–] vs Pngl[+/–] AND Pngl[–/–] vs Pngl[–/–], Pngl Dp/+ NOT Pngl[–/–] vs y w	Pngl[–/–] vs Pngl[+/–] AND Pngl[–/–] vs y w NOT Pngl[–/–] vs Pngl[–/–], Pngl Dp/+	Pngl[–/–] vs Pngl[–/–], Pngl Dp/+ AND Pngl[–/–] vs y w NOT Pngl[–/–] vs Pngl[+/–]
FBgn0000108	FBgn0000299	FBgn0001114	FBgn0000097	FBgn0015777	FBgn0003187	FBgn0000180
FBgn0000157	FBgn0000320	FBgn0001142	FBgn0000636	FBgn0026439	FBgn0011305	FBgn0000307
FBgn0000273	FBgn0002563	FBgn0001301	FBgn0001086	FBgn0028430	FBgn0031769	FBgn0000317
FBgn0000405	FBgn0011722	FBgn0002121	FBgn0001981	FBgn0028537	FBgn0032281	FBgn0000422
FBgn0000463	FBgn0016075	FBgn0002566	FBgn0004106	FBgn0031703	FBgn0032726	FBgn0001994
FBgn0000541	FBgn0024371	FBgn0004838	FBgn0014127	FBgn0031735	FBgn0040718	FBgn0003046
FBgn0000542	FBgn0025684	FBgn0010263	FBgn0020304	FBgn0031805	FBgn0041150	FBgn0003444
FBgn0000546	FBgn0027560	FBgn0015546	FBgn0020616	FBgn0032021	FBgn0250785	FBgn0003963
FBgn0000547	FBgn0028479	FBgn0016076	FBgn0020762	FBgn0032084	FBgn0263321	FBgn0004507
FBgn0000557	FBgn0028526	FBgn0025595	FBgn0024227	FBgn0032285	FBgn0285991	FBgn0004611
FBgn0000567	FBgn0028527	FBgn0031220	FBgn0027932	FBgn0032615	FBgn0033268	FBgn0005617
FBgn0000594	FBgn0028543	FBgn0031276	FBgn0028490	FBgn0053301	FBgn0034032	FBgn0014033
FBgn0000640	FBgn0028936	FBgn0031752	FBgn0028506	FBgn0083972	FBgn0034046	FBgn0015316
FBgn0000658	FBgn0031261	FBgn0031975	FBgn0028523	FBgn0260953	FBgn0034540	FBgn0015399
FBgn0001075	FBgn0031378	FBgn0032006	FBgn0028542	FBgn0260954	FBgn0035085	FBgn0015600
FBgn0001083	FBgn0031492	FBgn0032079	FBgn0031418	FBgn0264815	FBgn0041579	FBgn0015609
FBgn0001090	FBgn0031500	FBgn0032197	FBgn0031452	FBgn0266666	FBgn0050197	FBgn0016675
FBgn0001122	FBgn0031529	FBgn0040233	FBgn0031471	FBgn0284244	FBgn0000404	FBgn0016930
FBgn0001225	FBgn0031535	FBgn0040725	FBgn0031483	FBgn0010052	FBgn0004379	FBgn0020309
FBgn0001226	FBgn0031562	FBgn0051778	FBgn0031514	FBgn0010415	FBgn0004425	FBgn0020445
FBgn0001227	FBgn0031649	FBgn0053281	FBgn0031530	FBgn0015038	FBgn0004430	FBgn0020497
FBgn0001253	FBgn0031913	FBgn0085370	FBgn0031560	FBgn0033065	FBgn0026320	FBgn0022153
FBgn0001311	FBgn0031918	FBgn0259716	FBgn0031636	FBgn0033170	FBgn0035229	FBgn0022213
FBgn0001321	FBgn0031937	FBgn0259950	FBgn0031760	FBgn0033224	FBgn0036449	FBgn0024248
FBgn0002284	FBgn0032034	FBgn0261560	FBgn0031878	FBgn0033246	FBgn0036927	FBgn0024320
FBgn0002306	FBgn0032076	FBgn0264672	FBgn0031947	FBgn0033573	FBgn0264488	FBgn0027600
FBgn0002431	FBgn0032455	FBgn0015801	FBgn0032120	FBgn0034092	FBgn0003525	FBgn0027949
FBgn0002440	FBgn0032669	FBgn0016641	FBgn0032387	FBgn0034471	FBgn0013953	FBgn0028939
FBgn0002466	FBgn0032773	FBgn0027506	FBgn0032472	FBgn0034499	FBgn0015737	FBgn0031216
FBgn0002526	FBgn0032857	FBgn0027507	FBgn0032633	FBgn0034629	FBgn0038074	FBgn0031258
FBgn0002531	FBgn0032900	FBgn0029092	FBgn0032656	FBgn0034808	FBgn0038239	FBgn0031264
FBgn0002534	FBgn0032940	FBgn0033010	FBgn0032713	FBgn0035089	FBgn0038730	FBgn0031277
FBgn0002543	FBgn0040964	FBgn0033133	FBgn0032809	FBgn0046880	FBgn0038790	FBgn0031327
FBgn0002569	FBgn0051676	FBgn0033137	FBgn0032848	FBgn0263397	FBgn0039634	FBgn0031629
FBgn0002643	FBgn0051915	FBgn0033649	FBgn0032864	FBgn0283437	FBgn0039776	FBgn0031737
FBgn0002732	FBgn0053120	FBgn0034140	FBgn0032883	FBgn0283510	FBgn0002562	FBgn0031738
FBgn0002787	FBgn0054003	FBgn0034438	FBgn0041180	FBgn0004592	FBgn0030425	FBgn0031820
FBgn0002873	FBgn0283427	FBgn0034491	FBgn0041182	FBgn0011828	FBgn0260970	FBgn0031850
FBgn0002945	FBgn0001325	FBgn0034644	FBgn0041183	FBgn0020300	FBgn0262945	FBgn0031879
FBgn0003028	FBgn0002567	FBgn0034741	FBgn0041713	FBgn0035665	FBgn0265767	FBgn0031907
FBgn0003044	FBgn0002571	FBgn0043576	FBgn0043456	FBgn0035811		FBgn0031908
FBgn0003048	FBgn0003074	FBgn0050289	FBgn0045064	FBgn0036353		FBgn0031971
FBgn0003165	FBgn0004240	FBgn0050457	FBgn0045842	FBgn0037204		FBgn0032208
FBgn0003189	FBgn0005636	FBgn0050463	FBgn0051636	FBgn0040060		FBgn0032210
FBgn0003268	FBgn0013764	FBgn0086519	FBgn0051716	FBgn0052073		FBgn0032218
FBgn0003366	FBgn0013773	FBgn0259682	FBgn0051720	FBgn0052191		FBgn0032223
FBgn0003372	FBgn0021895	FBgn0261990	FBgn0051793	FBgn0259916		FBgn0032282
FBgn0003373	FBgn0022160	FBgn0265356	FBgn0051809	FBgn0262529		FBgn0032284
FBgn0003396	FBgn0022772	FBgn0265991	FBgn0051810	FBgn0267795		FBgn0032305
FBgn0003435	FBgn0025373	FBgn0000639	FBgn0085450	FBgn0001112		FBgn0032363
FBgn0003447	FBgn0025578	FBgn0020412	FBgn0086855	FBgn0003495		FBgn0032601
FBgn0003502	FBgn0025885	FBgn0020637	FBgn0261239	FBgn0020907		FBgn0032728
FBgn0003507	FBgn0026602	FBgn0020638	FBgn0261278	FBgn0027608		FBgn0032774
FBgn0003862	FBgn0033179	FBgn0024179	FBgn0263235	FBgn0037779		FBgn0032783
FBgn0003891	FBgn0033232	FBgn0025525	FBgn0264855	FBgn0038005		FBgn0032821
FBgn0004108	FBgn0033292	FBgn0028484	FBgn0264895	FBgn0038160		FBgn0032910
FBgn0004197	FBgn0033307	FBgn0035761	FBgn0266521	FBgn0038509		FBgn0032946
FBgn0004198	FBgn0033367	FBgn0035917	FBgn0267252	FBgn0038740		FBgn0040011
FBgn0004370	FBgn0033443	FBgn0036030	FBgn0284253	FBgn0039040		FBgn0040102
FBgn0004396	FBgn0033465	FBgn0036101	FBgn0000352	FBgn0039114		FBgn0041111
FBgn0004426	FBgn0033520	FBgn0036108	FBgn0000996	FBgn0039856		FBgn0043362
FBgn0004431	FBgn0033521	FBgn0036109	FBgn0001285	FBgn0039864		FBgn0046776
FBgn0004449	FBgn0033589	FBgn0036240	FBgn0005638	FBgn0053333		FBgn0051635
FBgn0004577	FBgn0033742	FBgn0036549	FBgn0010342	FBgn0085307		FBgn0067779
FBgn0004583	FBgn0033781	FBgn0036550	FBgn0010434	FBgn0085308		FBgn0085205
FBgn0004595	FBgn0033845	FBgn0036663	FBgn0011604	FBgn0086917		FBgn0086451
FBgn0004598	FBgn0033970	FBgn0036735	FBgn0015039	FBgn0261847		FBgn0086707
FBgn0004607	FBgn0034025	FBgn0041160	FBgn0015903	FBgn0016126		FBgn0086758
FBgn0004646	FBgn0034270	FBgn0045823	FBgn0020257	FBgn0003374		FBgn0259996
FBgn0004647	FBgn0034288	FBgn0052071	FBgn0022986	FBgn0004066		FBgn0260486
FBgn0004859	FBgn0034364	FBgn0052091	FBgn0025186	FBgn0025631		FBgn0260749
FBgn0004861	FBgn0034394	FBgn0053267	FBgn0025878	FBgn0025643		FBgn0261268
FBgn0004875	FBgn0034426	FBgn0086611	FBgn0026326	FBgn0030013		FBgn0261534
FBgn0005386	FBgn0034428	FBgn0087035	FBgn0026754	FBgn0030443		FBgn0261647
FBgn0005626	FBgn0034429	FBgn0262508	FBgn0028426	FBgn0030544		FBgn0261800
FBgn0005631	FBgn0034521	FBgn0263219	FBgn0028579	FBgn0030597		FBgn0262029
FBgn0005632	FBgn0034543	FBgn0265089	FBgn0033075	FBgn0030631		FBgn0262743
FBgn0005666	FBgn0034583	FBgn0000003	FBgn0033244	FBgn0040923		FBgn0263256
FBgn0005677	FBgn0034674	FBgn0000046	FBgn0033296			FBgn0264695
FBgn0010051	FBgn0034971	FBgn0000723	FBgn0033397			FBgn0264894
FBgn0010113	FBgn0034989	FBgn0004117	FBgn0033476			FBgn0283682
FBgn0010194	FBgn0035006	FBgn0004395	FBgn0033483			FBgn0000044
FBgn0010300	FBgn0035026	FBgn0015032	FBgn0033724			FBgn0000578
FBgn0010314	FBgn0050016	FBgn0017448	FBgn0033766			FBgn0000581
FBgn0010452	FBgn0053138	FBgn0026314	FBgn0033775			FBgn0002533
FBgn0010482	FBgn0261564	FBgn0026441	FBgn0033792			FBgn0002535
FBgn0010590	FBgn0262481	FBgn0028984	FBgn0033889			FBgn0003391
FBgn0010660	FBgn0262574	FBgn0037217	FBgn0033897			FBgn0003520
FBgn0011224	FBgn0000109	FBgn0037445	FBgn0033978			FBgn0003892
FBgn0011230	FBgn0002564	FBgn0037786	FBgn0033998			FBgn0004003
FBgn0011260	FBgn0002565	FBgn0037835	FBgn0034009			FBgn0004055
FBgn0011283	FBgn0002573	FBgn0037949	FBgn0034049			FBgn0004364
FBgn0011286	FBgn0003377	FBgn0037975	FBgn0034085			FBgn0004698
FBgn0011481	FBgn0003378	FBgn0037979	FBgn0034128			FBgn0004919
FBgn0011606	FBgn0003410	FBgn0038083	FBgn0034420			FBgn0005612
FBgn0011666	FBgn0004427	FBgn0038194	FBgn0034475			FBgn0010238
FBgn0011692	FBgn0004428	FBgn0038241	FBgn0034623			FBgn0010241
FBgn0011817	FBgn0004429	FBgn0038603	FBgn0034624			FBgn0010435
FBgn0013307	FBgn0012034	FBgn0038660	FBgn0034662			FBgn0010488
FBgn0013308	FBgn0014368	FBgn0038704	FBgn0034802			FBgn0011300
FBgn0013733	FBgn0015919	FBgn0038756	FBgn0034964			FBgn0011592
FBgn0013756	FBgn0016715	FBgn0038816	FBgn0035025			FBgn0015477
FBgn0013765	FBgn0023129	FBgn0038866	FBgn0035076			FBgn0016059
FBgn0013997	FBgn0026061	FBgn0039098	FBgn0050085			FBgn0020306
FBgn0014163	FBgn0027945	FBgn0039241	FBgn0085222			FBgn0022764
FBgn0014343	FBgn0035147	FBgn0039310	FBgn0085244			FBgn0022987
FBgn0014417	FBgn0035154	FBgn0039324	FBgn0086908			FBgn0023172
FBgn0015035	FBgn0035186	FBgn0039356	FBgn0250850			FBgn0024294
FBgn0015269	FBgn0035313	FBgn0039428	FBgn0260991			FBgn0026401
FBgn0015282	FBgn0035355	FBgn0039593	FBgn0262619			FBgn0026573
FBgn0015283	FBgn0035402	FBgn0039594	FBgn0262816			FBgn0027585
FBgn0015371	FBgn0035480	FBgn0039736	FBgn0263240			FBgn0027783
FBgn0015380	FBgn0035542	FBgn0039801	FBgn0265297			FBgn0028371
FBgn0015391	FBgn0035620	FBgn0041710	FBgn0265434			FBgn0028953
FBgn0015520	FBgn0035631	FBgn0051075	FBgn0266420			FBgn0029147
FBgn0015625	FBgn0035741	FBgn0051100	FBgn0267978			FBgn0033108
FBgn0015714	FBgn0035839	FBgn0051496	FBgn0000017			FBgn0033166
FBgn0015838	FBgn0035918	FBgn0260005	FBgn0001229			FBgn0033194
FBgn0016697	FBgn0036138	FBgn0260722	FBgn0003124			FBgn0033327
FBgn0016977	FBgn0036228	FBgn0260942	FBgn0004401			FBgn0033352
FBgn0017424	FBgn0036262	FBgn0261261	FBgn0004513			FBgn0033460
FBgn0020294	FBgn0036361	FBgn0261504	FBgn0004865			FBgn0033593
FBgn0020369	FBgn0036362	FBgn0262473	FBgn0011591			FBgn0033598
FBgn0020378	FBgn0036381	FBgn0262588	FBgn0011771			FBgn0033600
FBgn0020521	FBgn0036393	FBgn0263346	FBgn0013342			FBgn0033639
FBgn0021796	FBgn0036467	FBgn0265140	FBgn0016696			FBgn0033667
FBgn0021800	FBgn0036695	FBgn0266410	FBgn0020251			FBgn0033668
FBgn0022710	FBgn0036824	FBgn0051997	FBgn0023094			FBgn0033679
FBgn0022770	FBgn0036831	FBgn0052000	FBgn0025676			FBgn0033698
FBgn0023081	FBgn0036940	FBgn0259214	FBgn0026404			FBgn0033725
FBgn0023174	FBgn0036953	FBgn0000382	FBgn0029002			FBgn0033729
FBgn0023175	FBgn0037138	FBgn0001250	FBgn0035145			FBgn0033749
FBgn0023213	FBgn0037167	FBgn0003371	FBgn0035162			FBgn0033820
FBgn0023215	FBgn0040813	FBgn0003390	FBgn0035176			FBgn0033919
FBgn0023479	FBgn0043783	FBgn0004648	FBgn0035246			FBgn0033936
FBgn0024734	FBgn0052250	FBgn0026083	FBgn0035464			FBgn0034010
FBgn0024921	FBgn0052279	FBgn0028397	FBgn0035766			FBgn0034072
FBgn0024957	FBgn0052304	FBgn0028583	FBgn0035953			FBgn0034073
FBgn0024989	FBgn0053985	FBgn0029935	FBgn0035983			FBgn0034075
FBgn0025455	FBgn0053986	FBgn0030272	FBgn0036111			FBgn0034158
FBgn0025683	FBgn0063923	FBgn0030331	FBgn0036299			FBgn0034180
FBgn0025726	FBgn0250836	FBgn0030976	FBgn0036317			FBgn0034204
FBgn0025740	FBgn0262530	FBgn0031187	FBgn0036354			FBgn0034246
FBgn0025741	FBgn0002629	FBgn0040153	FBgn0036547			FBgn0034253
FBgn0025936	FBgn0002869	FBgn0052698	FBgn0036556			FBgn0034400
FBgn0026190	FBgn0003312	FBgn0052772	FBgn0036565			FBgn0034462
FBgn0026206	FBgn0003651	FBgn0085813	FBgn0036734			FBgn0034476
FBgn0026262	FBgn0003867	FBgn0085819	FBgn0036846			FBgn0034498
FBgn0026370	FBgn0010039	FBgn0261703	FBgn0036980			FBgn0034570
FBgn0026380	FBgn0013275	FBgn0265523	FBgn0036992			FBgn0034606
FBgn0026403	FBgn0013276	FBgn0265533	FBgn0037010			FBgn0034612
FBgn0026427	FBgn0013277	FBgn0267515	FBgn0037021			FBgn0034728
FBgn0026577	FBgn0013278	FBgn0267519	FBgn0037137			FBgn0034734
FBgn0026598	FBgn0013279	FBgn0267520	FBgn0037140			FBgn0034742
FBgn0026869	FBgn0015570	FBgn0267912	FBgn0037142			FBgn0034795
FBgn0027499	FBgn0015576	FBgn0283471	FBgn0037185			FBgn0034797
FBgn0027579	FBgn0027866		FBgn0041094			FBgn0034819
FBgn0028519	FBgn0037235		FBgn0042134			FBgn0034894
FBgn0028544	FBgn0037370		FBgn0042185			FBgn0034985
FBgn0028550	FBgn0037578		FBgn0044050			FBgn0034997
FBgn0028622	FBgn0037580		FBgn0052170			FBgn0035023
FBgn0028684	FBgn0037672		FBgn0259785			FBgn0035090
FBgn0028685	FBgn0037684		FBgn0260442			FBgn0040752
FBgn0028686	FBgn0037814		FBgn0262519			FBgn0040764
FBgn0028687	FBgn0037852		FBgn0262580			FBgn0042085
FBgn0028688	FBgn0037913		FBgn0262733			FBgn0045063
FBgn0028689	FBgn0038198		FBgn0263600			FBgn0046706
FBgn0028690	FBgn0038250		FBgn0268063			FBgn0050029
FBgn0028691	FBgn0038256		FBgn0000064			FBgn0050163
FBgn0028692	FBgn0038431		FBgn0000247			FBgn0050296
FBgn0028693	FBgn0038463		FBgn0000533			FBgn0050359
FBgn0028694	FBgn0038479		FBgn0002542			FBgn0050460
FBgn0028695	FBgn0038484		FBgn0002924			FBgn0053087
FBgn0028855	FBgn0038523		FBgn0004107			FBgn0053519
FBgn0028999	FBgn0038674		FBgn0005674			FBgn0053558
FBgn0029114	FBgn0038717		FBgn0010421			FBgn0060296
FBgn0029123	FBgn0038731		FBgn0011739			FBgn0085256
FBgn0029134	FBgn0038839		FBgn0015221			FBgn0086655
FBgn0029666	FBgn0039494		FBgn0015279			FBgn0259247
FBgn0029898	FBgn0039543		FBgn0017550			FBgn0259711
FBgn0029899	FBgn0039591		FBgn0020493			FBgn0259876
FBgn0029979	FBgn0039685		FBgn0021776			FBgn0260768
FBgn0030097	FBgn0039690		FBgn0022787			FBgn0261862
FBgn0030102	FBgn0039754		FBgn0025802			FBgn0262117
FBgn0030159	FBgn0040565		FBgn0037218			FBgn0263006
FBgn0030494	FBgn0040609		FBgn0037371			FBgn0263102
FBgn0030539	FBgn0041707		FBgn0037420			FBgn0263593
FBgn0030607	FBgn0042094		FBgn0037592			FBgn0263855
FBgn0030763	FBgn0051269		FBgn0037697			FBgn0263864
FBgn0030870	FBgn0051313		FBgn0037746			FBgn0263998
FBgn0030981	FBgn0051354		FBgn0037870			FBgn0264089
FBgn0031305	FBgn0051373		FBgn0037897			FBgn0265180
FBgn0031512	FBgn0062412		FBgn0037924			FBgn0265191
FBgn0031542	FBgn0085433		FBgn0037944			FBgn0265974
FBgn0031558	FBgn0259992		FBgn0038105			FBgn0267002
FBgn0031559	FBgn0260642		FBgn0038130			FBgn0283508
FBgn0031571	FBgn0262146		FBgn0038132			FBgn0283521
FBgn0031681	FBgn0262605		FBgn0038608			FBgn0284252
FBgn0031698	FBgn0262613		FBgn0038881			FBgn0285917
FBgn0031759	FBgn0266261		FBgn0038919			FBgn0000212
FBgn0031816	FBgn0003423		FBgn0038968			FBgn0000414
FBgn0031872	FBgn0004047		FBgn0039026			FBgn0000489
FBgn0031896	FBgn0004391		FBgn0039055			FBgn0000568
FBgn0031897	FBgn0004959		FBgn0039234			FBgn0001085
FBgn0031981	FBgn0011770		FBgn0039316			FBgn0001224
FBgn0031990	FBgn0015010		FBgn0039338			FBgn0001254
FBgn0031998	FBgn0017561		FBgn0039381			FBgn0001258
FBgn0032008	FBgn0021765		FBgn0039452			FBgn0001324
FBgn0032010	FBgn0023513		FBgn0039532			FBgn0003149
FBgn0032105	FBgn0023549		FBgn0039566			FBgn0003415
FBgn0032123	FBgn0024983		FBgn0039761			FBgn0003459
FBgn0032136	FBgn0025620		FBgn0040251			FBgn0004167
FBgn0032184	FBgn0026878		FBgn0051041			FBgn0004373
FBgn0032216	FBgn0028343		FBgn0051122			FBgn0004378
FBgn0032230	FBgn0029791		FBgn0051363			FBgn0004390
FBgn0032235	FBgn0030005		FBgn0051368			FBgn0010424
FBgn0032243	FBgn0030029		FBgn0051390			FBgn0010825
FBgn0032280	FBgn0030160		FBgn0051453			FBgn0013799
FBgn0032283	FBgn0030208		FBgn0053093			FBgn0014007
FBgn0032286	FBgn0030261		FBgn0053208			FBgn0014075
FBgn0032304	FBgn0030326		FBgn0085325			FBgn0015766
FBgn0032495	FBgn0030327		FBgn0086365			FBgn0016013
FBgn0032538	FBgn0030398		FBgn0259244			FBgn0016070
FBgn0032596	FBgn0030465		FBgn0261004			FBgn0020643
FBgn0032685	FBgn0030574		FBgn0261285			FBgn0020644
FBgn0032717	FBgn0030576		FBgn0261885			FBgn0021760
FBgn0032817	FBgn0030608		FBgn0262617			FBgn0024806
FBgn0032876	FBgn0030615		FBgn0264816			FBgn0026160
FBgn0032884	FBgn0030675		FBgn0266053			FBgn0026189
FBgn0033033	FBgn0030701		FBgn0266411			FBgn0026263
FBgn0033159	FBgn0030930		FBgn0286071			FBgn0026376
FBgn0033289	FBgn0030968		FBgn0039927			FBgn0027339
FBgn0033313	FBgn0031089		FBgn0051992			FBgn0027790
FBgn0033326	FBgn0031092		FBgn0053653			FBgn0029091
FBgn0033395	FBgn0040340		FBgn0003416			FBgn0029167
FBgn0033574	FBgn0040350		FBgn0003656			FBgn0035103
FBgn0033636	FBgn0260858		FBgn0004227			FBgn0035111
FBgn0033661			FBgn0004655			FBgn0035194
FBgn0033688			FBgn0015336			FBgn0035237
FBgn0033731			FBgn0023518			FBgn0035282
FBgn0033769			FBgn0024250			FBgn0035300
FBgn0033774			FBgn0025393			FBgn0035420
FBgn0033872			FBgn0025626			FBgn0035490
FBgn0033875			FBgn0025641			FBgn0035497
FBgn0033886			FBgn0025864			FBgn0035501
FBgn0033942			FBgn0026313			FBgn0035538
FBgn0033968			FBgn0027279			FBgn0035545
FBgn0034162			FBgn0029894			FBgn0035550
FBgn0034229			FBgn0029976			FBgn0035552
FBgn0034240			FBgn0030320			FBgn0035553
FBgn0034356			FBgn0030625			FBgn0035582
FBgn0034408			FBgn0030864			FBgn0035612
FBgn0034468			FBgn0052699			FBgn0035688
FBgn0034470			FBgn0052702			FBgn0035798
FBgn0034479			FBgn0052750			FBgn0035812
FBgn0034500			FBgn0260006			FBgn0035813
FBgn0034657			FBgn0261383			FBgn0035907
FBgn0034693			FBgn0261811			FBgn0035936
FBgn0034712			FBgn0264562			FBgn0035985
FBgn0034715						FBgn0035989
FBgn0034756						FBgn0036004
FBgn0034769						FBgn0036117
FBgn0034786						FBgn0036134
FBgn0034856						FBgn0036264
FBgn0034903						FBgn0036410
FBgn0034975						FBgn0036436
FBgn0035016						FBgn0036448
FBgn0035106						FBgn0036451
FBgn0035142						FBgn0036454
FBgn0035199						FBgn0036468
FBgn0035290						FBgn0036486
FBgn0035398						FBgn0036493
FBgn0035424						FBgn0036518
FBgn0035427						FBgn0036522
FBgn0035544						FBgn0036534
FBgn0035551						FBgn0036624
FBgn0035607						FBgn0036648
FBgn0035608						FBgn0036659
FBgn0035617						FBgn0036668
FBgn0035844						FBgn0036717
FBgn0035915						FBgn0036768
FBgn0035959						FBgn0036769
FBgn0035986						FBgn0036782
FBgn0036008						FBgn0036787
FBgn0036165						FBgn0036896
FBgn0036181						FBgn0037067
FBgn0036365						FBgn0037069
FBgn0036398						FBgn0037114
FBgn0036576						FBgn0037181
FBgn0036715						FBgn0037188
FBgn0036746						FBgn0039959
FBgn0036773						FBgn0040022
FBgn0036814						FBgn0040321
FBgn0036821						FBgn0042118
FBgn0036862						FBgn0052113
FBgn0036985						FBgn0052205
FBgn0037098						FBgn0052207
FBgn0037176						FBgn0052241
FBgn0037240						FBgn0052296
FBgn0037288						FBgn0052423
FBgn0037487						FBgn0052438
FBgn0037730						FBgn0053556
FBgn0037760						FBgn0053926
FBgn0037956						FBgn0053965
FBgn0037963						FBgn0061469
FBgn0037989						FBgn0062928
FBgn0037996						FBgn0086690
FBgn0038007						FBgn0086900
FBgn0038053						FBgn0087007
FBgn0038348						FBgn0260653
FBgn0038508						FBgn0260655
FBgn0038535						FBgn0260795
FBgn0038577						FBgn0261258
FBgn0038610						FBgn0261341
FBgn0038679						FBgn0261555
FBgn0038826						FBgn0261788
FBgn0038874						FBgn0261797
FBgn0038943						FBgn0262109
FBgn0039073						FBgn0262737
FBgn0039152						FBgn0263110
FBgn0039214						FBgn0263392
FBgn0039250						FBgn0263599
FBgn0039299						FBgn0263930
FBgn0039430						FBgn0264001
FBgn0039482						FBgn0264489
FBgn0039590						FBgn0265988
FBgn0039633						FBgn0267348
FBgn0039688						FBgn0267390
FBgn0039709						FBgn0283724
FBgn0039727						FBgn0000071
FBgn0039817						FBgn0000283
FBgn0039928						FBgn0000416
FBgn0040001						FBgn0001169
FBgn0040230						FBgn0001235
FBgn0040373						FBgn0003060
FBgn0040397						FBgn0003093
FBgn0040950						FBgn0003137
FBgn0041181						FBgn0003870
FBgn0041604						FBgn0003886
FBgn0043884						FBgn0004369
FBgn0045035						FBgn0004885
FBgn0050052						FBgn0004889
FBgn0050069						FBgn0010379
FBgn0050440						FBgn0011474
FBgn0051140						FBgn0011785
FBgn0051158						FBgn0015229
FBgn0051439						FBgn0015396
FBgn0051510						FBgn0015513
FBgn0051698						FBgn0015589
FBgn0051998						FBgn0015778
FBgn0052009						FBgn0017581
FBgn0052010						FBgn0019952
FBgn0052011						FBgn0020299
FBgn0052016						FBgn0023097
FBgn0052017						FBgn0024555
FBgn0052062						FBgn0025879
FBgn0052082						FBgn0026059
FBgn0052133						FBgn0026077
FBgn0052249						FBgn0027341
FBgn0052311						FBgn0027503
FBgn0052404						FBgn0027570
FBgn0052479						FBgn0027620
FBgn0052603						FBgn0027655
FBgn0052656						FBgn0027865
FBgn0052694						FBgn0027948
FBgn0052767						FBgn0028400
FBgn0053196						FBgn0028734
FBgn0053265						FBgn0029088
FBgn0053459						FBgn0037336
FBgn0053554						FBgn0037344
FBgn0053978						FBgn0037363
FBgn0054056						FBgn0037447
FBgn0058263						FBgn0037518
FBgn0082831						FBgn0037525
FBgn0083956						FBgn0037534
FBgn0085194						FBgn0037556
FBgn0085427						FBgn0037583
FBgn0085436						FBgn0037601
FBgn0086134						FBgn0037636
FBgn0086368						FBgn0037659
FBgn0086675						FBgn0037680
FBgn0086680						FBgn0037705
FBgn0086686						FBgn0037770
FBgn0086906						FBgn0037796
FBgn0087002						FBgn0037810
FBgn0243514						FBgn0037811
FBgn0250746						FBgn0037831
FBgn0250754						FBgn0038009
FBgn0250843						FBgn0038071
FBgn0250871						FBgn0038082
FBgn0250907						FBgn0038088
FBgn0259211						FBgn0038100
FBgn0259212						FBgn0038126
FBgn0259229						FBgn0038151
FBgn0259234						FBgn0038180
FBgn0259745						FBgn0038181
FBgn0259789						FBgn0038344
FBgn0259984						FBgn0038366
FBgn0260003						FBgn0038476
FBgn0260400						FBgn0038478
FBgn0260959						FBgn0038651
FBgn0261014						FBgn0038716
FBgn0261260						FBgn0038853
FBgn0261269						FBgn0038872
FBgn0261385						FBgn0038889
FBgn0261394						FBgn0038983
FBgn0261396						FBgn0038986
FBgn0261446						FBgn0039008
FBgn0261509						FBgn0039016
FBgn0261552						FBgn0039155
FBgn0261574						FBgn0039178
FBgn0261584						FBgn0039209
FBgn0261617						FBgn0039238
FBgn0261671						FBgn0039239
FBgn0261823						FBgn0039244
FBgn0261836						FBgn0039257
FBgn0261934						FBgn0039290
FBgn0261954						FBgn0039302
FBgn0262023						FBgn0039435
FBgn0262103						FBgn0039438
FBgn0262112						FBgn0039466
FBgn0262127						FBgn0039620
FBgn0262160						FBgn0039642
FBgn0262509						FBgn0039667
FBgn0262563						FBgn0039680
FBgn0262739						FBgn0039704
FBgn0262811						FBgn0039728
FBgn0262972						FBgn0039795
FBgn0263046						FBgn0039844
FBgn0263132						FBgn0039863
FBgn0263236						FBgn0040256
FBgn0263258						FBgn0040271
FBgn0263352						FBgn0041188
FBgn0263493						FBgn0041711
FBgn0263705						FBgn0045761
FBgn0263706						FBgn0046258
FBgn0263762						FBgn0046875
FBgn0263995						FBgn0051038
FBgn0263999						FBgn0051103
FBgn0264270						FBgn0051121
FBgn0264273						FBgn0051195
FBgn0264442						FBgn0051224
FBgn0264491						FBgn0051262
FBgn0264953						FBgn0051321
FBgn0264975						FBgn0051342
FBgn0265048						FBgn0051374
FBgn0265146						FBgn0082582
FBgn0265274						FBgn0083969
FBgn0265276						FBgn0085305
FBgn0265487						FBgn0085334
FBgn0265778						FBgn0259113
FBgn0266083						FBgn0259685
FBgn0266101						FBgn0259736
FBgn0266409						FBgn0260226
FBgn0266557						FBgn0260634
FBgn0267001						FBgn0260745
FBgn0267033						FBgn0260794
FBgn0267488						FBgn0261238
FBgn0267534						FBgn0261618
FBgn0267727						FBgn0261641
FBgn0270926						FBgn0262577
FBgn0283451						FBgn0262582
FBgn0283479						FBgn0262614
FBgn0283503						FBgn0262717
FBgn0284220						FBgn0263490
FBgn0284247						FBgn0264075
FBgn0284408						FBgn0264495
FBgn0285925						FBgn0265998
FBgn0285926						FBgn0266446
						FBgn0266579
						FBgn0266717
						FBgn0267336
						FBgn0278604
						FBgn0283499
						FBgn0011747
						FBgn0024728
						FBgn0026199
						FBgn0027101
						FBgn0039897
						FBgn0039904
						FBgn0039907
						FBgn0039908
						FBgn0039914
						FBgn0039920
						FBgn0039923
						FBgn0039936
						FBgn0040324
						FBgn0051999
						FBgn0085432
						FBgn0250819
						FBgn0000479
						FBgn0000635
						FBgn0000667
						FBgn0000719
						FBgn0001612
						FBgn0001624
						FBgn0003159
						FBgn0003277
						FBgn0003463
						FBgn0004656
						FBgn0004860
						FBgn0004864
						FBgn0004924
						FBgn0010019
						FBgn0010383
						FBgn0011837
						FBgn0021764
						FBgn0022942
						FBgn0023526
						FBgn0023528
						FBgn0023540
						FBgn0024807
						FBgn0024985
						FBgn0025639
						FBgn0026086
						FBgn0026375
						FBgn0026575
						FBgn0027603
						FBgn0028360
						FBgn0029504
						FBgn0029662
						FBgn0029688
						FBgn0029710
						FBgn0029881
						FBgn0029895
						FBgn0029903
						FBgn0030054
						FBgn0030065
						FBgn0030105
						FBgn0030183
						FBgn0030266
						FBgn0030301
						FBgn0030394
						FBgn0030421
						FBgn0030486
						FBgn0030588
						FBgn0030674
						FBgn0031011
						FBgn0031016
						FBgn0031097
						FBgn0031118
						FBgn0031178
						FBgn0040069
						FBgn0040372
						FBgn0040393
						FBgn0040941
						FBgn0044047
						FBgn0052499
						FBgn0052571
						FBgn0053178
						FBgn0058469
						FBgn0061200
						FBgn0085430
						FBgn0085446
						FBgn0087008
						FBgn0259994
						FBgn0260938
						FBgn0261277
						FBgn0261444
						FBgn0261793
						FBgn0262656
						FBgn0262738
						FBgn0263830
						FBgn0265575
						FBgn0265726
						FBgn0266569
						FBgn0266848
						FBgn0278608
						FBgn0283657
						FBgn0284435
						FBgn0285992
						FBgn0046697

## Sheet: Up all categories
Pngl[–/–] vs Pngl[+/–] AND Pngl[–/–] vs Pngl[–/–], Pngl Dp/+ AND Pngl[–/–] vs y w	Pngl[–/–] vs Pngl[+/–] NOT Pngl[–/–] vs Pngl[–/–], Pngl Dp/+ NOT Pngl[–/–] vs y w	Pngl[–/–] vs Pngl[–/–], Pngl Dp/+ NOT Pngl[–/–] vs y w NOT Pngl[–/–] vs Pngl[+/–]	Pngl[–/–] vs y w NOT Pngl[–/–] vs Pngl[+/–] NOT Pngl[–/–] vs Pngl[–/–], Pngl Dp/+	Pngl[–/–] vs Pngl[+/–] AND Pngl[–/–] vs Pngl[–/–], Pngl Dp/+ NOT Pngl[–/–] vs y w	Pngl[–/–] vs Pngl[+/–] AND Pngl[–/–] vs y w NOT Pngl[–/–] vs Pngl[–/–], Pngl Dp/+	Pngl[–/–] vs Pngl[–/–], Pngl Dp/+ AND Pngl[–/–] vs y w NOT Pngl[–/–] vs Pngl[+/–]
FBgn0000078	FBgn0000053	FBgn0011638	FBgn0000339	FBgn0028864	FBgn0003231	FBgn0000061
FBgn0000079	FBgn0000422	FBgn0012037	FBgn0002021	FBgn0028920	FBgn0004914	FBgn0001125
FBgn0000276	FBgn0002973	FBgn0015393	FBgn0002031	FBgn0031678	FBgn0028540	FBgn0001942
FBgn0000277	FBgn0005278	FBgn0020906	FBgn0005322	FBgn0031688	FBgn0028916	FBgn0001989
FBgn0000318	FBgn0015316	FBgn0021874	FBgn0010395	FBgn0031741	FBgn0031689	FBgn0001995
FBgn0000473	FBgn0016675	FBgn0026196	FBgn0010497	FBgn0031910	FBgn0031969	FBgn0002023
FBgn0000565	FBgn0020270	FBgn0027597	FBgn0010612	FBgn0031945	FBgn0032400	FBgn0002939
FBgn0000566	FBgn0020445	FBgn0031432	FBgn0011705	FBgn0032195	FBgn0032652	FBgn0003941
FBgn0001089	FBgn0025697	FBgn0031479	FBgn0014010	FBgn0032387	FBgn0085195	FBgn0003942
FBgn0001187	FBgn0027070	FBgn0031489	FBgn0015000	FBgn0032638	FBgn0260955	FBgn0003961
FBgn0001257	FBgn0028872	FBgn0031604	FBgn0015031	FBgn0051674	FBgn0010501	FBgn0004363
FBgn0001291	FBgn0028939	FBgn0031609	FBgn0015663	FBgn0051780	FBgn0010651	FBgn0004867
FBgn0001565	FBgn0031220	FBgn0031638	FBgn0015797	FBgn0051810	FBgn0015037	FBgn0005593
FBgn0001941	FBgn0031276	FBgn0031651	FBgn0015803	FBgn0051974	FBgn0015872	FBgn0010265
FBgn0001961	FBgn0031306	FBgn0031776	FBgn0019982	FBgn0053533	FBgn0016078	FBgn0011648
FBgn0001987	FBgn0031389	FBgn0032002	FBgn0020416	FBgn0263081	FBgn0020764	FBgn0015338
FBgn0002524	FBgn0031471	FBgn0032005	FBgn0021856	FBgn0264087	FBgn0025454	FBgn0015521
FBgn0002570	FBgn0031764	FBgn0032031	FBgn0021944	FBgn0003082	FBgn0027073	FBgn0015756
FBgn0002578	FBgn0031907	FBgn0032034	FBgn0024947	FBgn0003162	FBgn0033184	FBgn0015834
FBgn0002593	FBgn0032078	FBgn0032050	FBgn0025684	FBgn0025709	FBgn0033304	FBgn0015924
FBgn0003514	FBgn0032087	FBgn0032088	FBgn0025700	FBgn0033153	FBgn0033439	FBgn0019830
FBgn0003517	FBgn0032472	FBgn0032167	FBgn0028394	FBgn0033169	FBgn0033486	FBgn0020305
FBgn0003890	FBgn0032477	FBgn0032298	FBgn0028516	FBgn0033241	FBgn0033703	FBgn0020545
FBgn0004228	FBgn0032587	FBgn0032329	FBgn0028537	FBgn0033301	FBgn0033830	FBgn0020618
FBgn0004404	FBgn0032639	FBgn0032346	FBgn0031217	FBgn0033302	FBgn0033873	FBgn0021906
FBgn0005660	FBgn0032840	FBgn0032429	FBgn0031228	FBgn0033792	FBgn0033945	FBgn0021967
FBgn0010038	FBgn0040725	FBgn0032430	FBgn0031231	FBgn0034292	FBgn0033980	FBgn0022023
FBgn0010040	FBgn0041713	FBgn0032694	FBgn0031245	FBgn0034295	FBgn0034439	FBgn0025681
FBgn0010042	FBgn0043841	FBgn0032704	FBgn0031256	FBgn0034647	FBgn0034717	FBgn0026150
FBgn0010043	FBgn0051781	FBgn0032729	FBgn0031282	FBgn0034726	FBgn0034748	FBgn0026755
FBgn0010044	FBgn0051809	FBgn0032809	FBgn0031284	FBgn0034999	FBgn0034920	FBgn0027348
FBgn0010226	FBgn0052982	FBgn0045038	FBgn0031285	FBgn0050345	FBgn0035094	FBgn0027496
FBgn0010385	FBgn0053126	FBgn0051769	FBgn0031289	FBgn0085244	FBgn0040503	FBgn0027586
FBgn0010409	FBgn0259715	FBgn0051957	FBgn0031313	FBgn0035227	FBgn0050015	FBgn0027779
FBgn0010504	FBgn0261938	FBgn0053510	FBgn0031315	FBgn0035780	FBgn0259678	FBgn0028507
FBgn0010531	FBgn0283478	FBgn0086691	FBgn0031322	FBgn0261361	FBgn0266629	FBgn0028945
FBgn0010549	FBgn0001285	FBgn0086912	FBgn0031360	FBgn0262516	FBgn0266633	FBgn0028970
FBgn0011272	FBgn0005638	FBgn0261458	FBgn0031361	FBgn0010041	FBgn0010786	FBgn0029174
FBgn0011554	FBgn0020767	FBgn0263235	FBgn0031378	FBgn0037612	FBgn0015793	FBgn0031219
FBgn0011769	FBgn0033132	FBgn0267828	FBgn0031381	FBgn0039452	FBgn0020639	FBgn0031248
FBgn0011834	FBgn0033236	FBgn0283467	FBgn0031392	FBgn0039678	FBgn0020640	FBgn0031310
FBgn0012042	FBgn0033320	FBgn0000043	FBgn0031412	FBgn0039760	FBgn0027843	FBgn0031312
FBgn0013771	FBgn0033321	FBgn0001133	FBgn0031436	FBgn0051091	FBgn0035348	FBgn0031317
FBgn0014026	FBgn0033708	FBgn0003748	FBgn0031522	FBgn0051344	FBgn0035400	FBgn0031320
FBgn0014396	FBgn0033717	FBgn0004240	FBgn0031536	FBgn0053093	FBgn0035868	FBgn0031357
FBgn0015036	FBgn0033775	FBgn0010339	FBgn0031548	FBgn0085466	FBgn0036302	FBgn0031437
FBgn0015240	FBgn0033917	FBgn0010388	FBgn0031563	FBgn0264775	FBgn0036563	FBgn0031459
FBgn0015351	FBgn0033978	FBgn0015040	FBgn0031635	FBgn0011822	FBgn0036643	FBgn0031478
FBgn0015582	FBgn0034011	FBgn0021875	FBgn0031637	FBgn0022355	FBgn0040817	FBgn0031495
FBgn0017414	FBgn0034512	FBgn0022288	FBgn0031643	FBgn0029937	FBgn0052066	FBgn0031505
FBgn0019660	FBgn0035049	FBgn0026582	FBgn0031660	FBgn0030575	FBgn0052179	FBgn0031600
FBgn0019661	FBgn0050104	FBgn0028563	FBgn0031684		FBgn0052248	FBgn0031657
FBgn0020506	FBgn0086519	FBgn0028744	FBgn0031692		FBgn0052425	FBgn0031661
FBgn0022700	FBgn0259742	FBgn0033089	FBgn0031703		FBgn0053267	FBgn0031662
FBgn0023495	FBgn0265512	FBgn0033225	FBgn0031732		FBgn0260635	FBgn0031663
FBgn0023527	FBgn0266346	FBgn0033296	FBgn0031774		FBgn0260756	FBgn0031708
FBgn0023541	FBgn0001254	FBgn0033297	FBgn0031777		FBgn0262524	FBgn0031713
FBgn0024238	FBgn0004865	FBgn0033307	FBgn0031801		FBgn0264574	FBgn0031771
FBgn0024361	FBgn0020637	FBgn0033317	FBgn0031817		FBgn0003357	FBgn0031791
FBgn0024491	FBgn0020638	FBgn0033454	FBgn0031834		FBgn0004644	FBgn0031813
FBgn0024556	FBgn0027594	FBgn0033473	FBgn0031881		FBgn0019940	FBgn0031824
FBgn0024846	FBgn0028573	FBgn0033548	FBgn0031893		FBgn0026565	FBgn0031830
FBgn0024980	FBgn0035176	FBgn0033550	FBgn0031909		FBgn0037396	FBgn0031877
FBgn0025456	FBgn0035343	FBgn0033584	FBgn0031914		FBgn0038098	FBgn0031882
FBgn0025583	FBgn0035412	FBgn0033659	FBgn0031942		FBgn0038172	FBgn0031930
FBgn0025628	FBgn0035696	FBgn0033754	FBgn0031950		FBgn0038194	FBgn0031951
FBgn0025692	FBgn0036196	FBgn0033891	FBgn0031987		FBgn0039006	FBgn0031968
FBgn0026576	FBgn0036320	FBgn0033902	FBgn0031997		FBgn0039310	FBgn0031974
FBgn0026619	FBgn0036410	FBgn0033928	FBgn0032001		FBgn0039321	FBgn0031980
FBgn0026718	FBgn0036627	FBgn0034027	FBgn0032016		FBgn0039645	FBgn0032024
FBgn0026760	FBgn0036646	FBgn0034065	FBgn0032053		FBgn0039756	FBgn0032025
FBgn0027082	FBgn0036648	FBgn0034197	FBgn0032085		FBgn0039798	FBgn0032033
FBgn0027106	FBgn0036764	FBgn0034275	FBgn0032160		FBgn0039840	FBgn0032049
FBgn0027334	FBgn0036767	FBgn0034293	FBgn0032161		FBgn0040532	FBgn0032075
FBgn0027493	FBgn0036782	FBgn0034407	FBgn0032162		FBgn0051072	FBgn0032131
FBgn0027556	FBgn0036844	FBgn0034488	FBgn0032202		FBgn0051454	FBgn0032144
FBgn0027569	FBgn0036978	FBgn0034507	FBgn0032231		FBgn0051523	FBgn0032191
FBgn0027611	FBgn0036992	FBgn0034884	FBgn0032234		FBgn0051547	FBgn0032222
FBgn0027844	FBgn0041194	FBgn0034918	FBgn0032252		FBgn0086346	FBgn0032236
FBgn0028396	FBgn0044050	FBgn0034940	FBgn0032261		FBgn0262362	FBgn0032330
FBgn0028473	FBgn0052071	FBgn0041579	FBgn0032264		FBgn0264832	FBgn0032336
FBgn0028476	FBgn0052485	FBgn0050349	FBgn0032292		FBgn0000536	FBgn0032373
FBgn0028514	FBgn0086611	FBgn0050390	FBgn0032358		FBgn0023542	FBgn0032407
FBgn0028532	FBgn0264305	FBgn0050428	FBgn0032450		FBgn0026374	FBgn0032444
FBgn0028534	FBgn0003308	FBgn0050499	FBgn0032499		FBgn0029762	FBgn0032453
FBgn0028552	FBgn0003356	FBgn0053505	FBgn0032509		FBgn0029885	FBgn0032511
FBgn0028703	FBgn0003358	FBgn0085265	FBgn0032516		FBgn0029990	FBgn0032513
FBgn0028737	FBgn0014018	FBgn0261270	FBgn0032634		FBgn0030041	FBgn0032518
FBgn0028894	FBgn0015577	FBgn0261989	FBgn0032642		FBgn0030352	FBgn0032595
FBgn0028983	FBgn0020910	FBgn0262481	FBgn0032644		FBgn0030510	FBgn0032643
FBgn0029502	FBgn0027578	FBgn0266518	FBgn0032721		FBgn0030679	FBgn0032646
FBgn0029507	FBgn0028487	FBgn0284436	FBgn0032746		FBgn0030686	FBgn0032663
FBgn0029766	FBgn0037515	FBgn0004427	FBgn0032779		FBgn0031190	FBgn0032665
FBgn0029827	FBgn0037623	FBgn0004552	FBgn0032790		FBgn0259834	FBgn0032715
FBgn0029828	FBgn0038056	FBgn0011787	FBgn0032793		FBgn0261244	FBgn0032733
FBgn0029856	FBgn0038082	FBgn0013563	FBgn0032850			FBgn0032799
FBgn0029897	FBgn0038105	FBgn0015296	FBgn0032857			FBgn0032801
FBgn0030048	FBgn0038132	FBgn0020655	FBgn0032945			FBgn0032805
FBgn0030073	FBgn0038180	FBgn0027080	FBgn0039958			FBgn0032819
FBgn0030098	FBgn0038349	FBgn0029094	FBgn0040260			FBgn0032833
FBgn0030218	FBgn0038716	FBgn0035313	FBgn0040964			FBgn0032849
FBgn0030234	FBgn0038966	FBgn0035325	FBgn0042092			FBgn0032871
FBgn0030300	FBgn0038986	FBgn0035356	FBgn0042175			FBgn0032889
FBgn0030318	FBgn0039099	FBgn0035359	FBgn0042701			FBgn0032913
FBgn0030347	FBgn0039241	FBgn0035449	FBgn0051643			FBgn0032981
FBgn0030407	FBgn0039316	FBgn0035469	FBgn0051676			FBgn0032987
FBgn0030460	FBgn0039326	FBgn0035753	FBgn0051683			FBgn0040070
FBgn0030509	FBgn0039428	FBgn0035791	FBgn0051687			FBgn0040958
FBgn0030593	FBgn0039438	FBgn0035878	FBgn0051694			FBgn0040959
FBgn0030774	FBgn0039464	FBgn0035929	FBgn0051800			FBgn0051633
FBgn0030929	FBgn0039561	FBgn0036018	FBgn0051855			FBgn0051648
FBgn0030932	FBgn0039593	FBgn0036106	FBgn0053002			FBgn0051713
FBgn0030993	FBgn0039609	FBgn0036188	FBgn0053307			FBgn0051715
FBgn0031000	FBgn0039711	FBgn0036226	FBgn0054043			FBgn0053127
FBgn0031032	FBgn0039719	FBgn0036227	FBgn0086347			FBgn0053282
FBgn0031033	FBgn0039761	FBgn0036460	FBgn0086446			FBgn0053302
FBgn0031060	FBgn0040256	FBgn0036484	FBgn0259111			FBgn0058439
FBgn0031141	FBgn0041710	FBgn0036505	FBgn0259950			FBgn0064225
FBgn0031184	FBgn0042101	FBgn0036537	FBgn0260750			FBgn0083968
FBgn0031244	FBgn0051092	FBgn0036538	FBgn0260954			FBgn0085192
FBgn0031249	FBgn0051469	FBgn0036754	FBgn0263234			FBgn0086710
FBgn0031263	FBgn0085325	FBgn0036886	FBgn0263598			FBgn0259982
FBgn0031267	FBgn0264987	FBgn0036888	FBgn0263852			FBgn0259998
FBgn0031321	FBgn0266599	FBgn0036916	FBgn0266670			FBgn0260407
FBgn0031413	FBgn0003464	FBgn0036921	FBgn0267330			FBgn0261608
FBgn0031450	FBgn0014133	FBgn0036940	FBgn0284248			FBgn0262467
FBgn0031533	FBgn0028583	FBgn0036952	FBgn0000253			FBgn0262510
FBgn0031579	FBgn0030189	FBgn0036993	FBgn0002069			FBgn0263278
FBgn0031580	FBgn0030357	FBgn0037051	FBgn0003274			FBgn0263355
FBgn0031653	FBgn0030511	FBgn0052069	FBgn0003863			FBgn0264750
FBgn0031702	FBgn0030628	FBgn0052409	FBgn0004907			FBgn0267972
FBgn0031747	FBgn0031081	FBgn0053051	FBgn0004921			FBgn0284255
FBgn0031860	FBgn0040393	FBgn0053985	FBgn0010053			FBgn0285948
FBgn0031865	FBgn0040941	FBgn0085455	FBgn0010213			FBgn0000326
FBgn0031904	FBgn0086558	FBgn0085480	FBgn0010357			FBgn0001220
FBgn0031906	FBgn0264562	FBgn0086706	FBgn0010425			FBgn0002571
FBgn0031929		FBgn0259236	FBgn0010516			FBgn0003062
FBgn0032022		FBgn0262366	FBgn0010548			FBgn0003660
FBgn0032029		FBgn0003257	FBgn0010611			FBgn0010078
FBgn0032048		FBgn0003676	FBgn0011227			FBgn0010411
FBgn0032066		FBgn0013949	FBgn0011704			FBgn0010621
FBgn0032067		FBgn0015222	FBgn0011726			FBgn0010622
FBgn0032068		FBgn0015591	FBgn0013772			FBgn0011555
FBgn0032069		FBgn0022338	FBgn0014028			FBgn0011556
FBgn0032074		FBgn0024558	FBgn0015277			FBgn0013325
FBgn0032135		FBgn0029176	FBgn0016701			FBgn0013762
FBgn0032138		FBgn0037420	FBgn0022160			FBgn0013954
FBgn0032140		FBgn0037439	FBgn0022224			FBgn0014865
FBgn0032253		FBgn0037478	FBgn0023477			FBgn0014877
FBgn0032337		FBgn0037561	FBgn0024196			FBgn0015001
FBgn0032402		FBgn0037607	FBgn0025693			FBgn0016687
FBgn0032449		FBgn0037842	FBgn0025885			FBgn0016726
FBgn0032451		FBgn0037848	FBgn0026261			FBgn0019643
FBgn0032603		FBgn0038146	FBgn0026316			FBgn0021795
FBgn0032614		FBgn0038183	FBgn0026741			FBgn0021814
FBgn0032668		FBgn0038268	FBgn0027525			FBgn0021995
FBgn0032670		FBgn0038376	FBgn0027590			FBgn0022027
FBgn0032734		FBgn0038401	FBgn0027599			FBgn0022097
FBgn0032744		FBgn0038407	FBgn0027619			FBgn0023170
FBgn0032782		FBgn0038491	FBgn0028683			FBgn0025335
FBgn0032787		FBgn0038584	FBgn0033000			FBgn0025336
FBgn0032810		FBgn0038585	FBgn0033048			FBgn0026378
FBgn0032818		FBgn0038597	FBgn0033079			FBgn0027572
FBgn0032824		FBgn0038609	FBgn0033085			FBgn0033050
FBgn0032839		FBgn0038647	FBgn0033086			FBgn0033100
FBgn0032869		FBgn0038658	FBgn0033101			FBgn0033121
FBgn0033051		FBgn0038746	FBgn0033113			FBgn0033127
FBgn0033124		FBgn0038750	FBgn0033128			FBgn0033215
FBgn0033138		FBgn0038804	FBgn0033137			FBgn0033221
FBgn0033139		FBgn0038811	FBgn0033178			FBgn0033234
FBgn0033177		FBgn0038857	FBgn0033196			FBgn0033235
FBgn0033204		FBgn0038925	FBgn0033214			FBgn0033294
FBgn0033205		FBgn0038964	FBgn0033222			FBgn0033340
FBgn0033229		FBgn0038989	FBgn0033226			FBgn0033357
FBgn0033266		FBgn0039015	FBgn0033271			FBgn0033421
FBgn0033355		FBgn0039023	FBgn0033341			FBgn0033437
FBgn0033423		FBgn0039081	FBgn0033375			FBgn0033448
FBgn0033471		FBgn0039175	FBgn0033381			FBgn0033485
FBgn0033502		FBgn0039189	FBgn0033382			FBgn0033541
FBgn0033720		FBgn0039301	FBgn0033413			FBgn0033547
FBgn0033733		FBgn0039304	FBgn0033431			FBgn0033571
FBgn0033787		FBgn0039588	FBgn0033434			FBgn0033631
FBgn0033788		FBgn0039802	FBgn0033451			FBgn0033653
FBgn0033789		FBgn0039827	FBgn0033555			FBgn0033673
FBgn0033808		FBgn0039857	FBgn0033556			FBgn0033690
FBgn0033826		FBgn0040251	FBgn0033570			FBgn0033699
FBgn0033853		FBgn0046689	FBgn0033605			FBgn0033760
FBgn0033926		FBgn0051015	FBgn0033607			FBgn0033761
FBgn0033927		FBgn0051041	FBgn0033608			FBgn0033814
FBgn0033999		FBgn0051229	FBgn0033624			FBgn0033907
FBgn0034045		FBgn0051233	FBgn0033672			FBgn0033912
FBgn0034160		FBgn0051259	FBgn0033677			FBgn0033961
FBgn0034225		FBgn0051472	FBgn0033713			FBgn0034031
FBgn0034247		FBgn0259237	FBgn0033734			FBgn0034033
FBgn0034276		FBgn0261599	FBgn0033742			FBgn0034035
FBgn0034279		FBgn0261808	FBgn0033751			FBgn0034059
FBgn0034289		FBgn0263740	FBgn0033777			FBgn0034061
FBgn0034291		FBgn0264822	FBgn0033812			FBgn0034138
FBgn0034294		FBgn0001330	FBgn0033821			FBgn0034141
FBgn0034317		FBgn0003965	FBgn0033871			FBgn0034232
FBgn0034329		FBgn0010292	FBgn0033883			FBgn0034245
FBgn0034480		FBgn0015527	FBgn0033903			FBgn0034248
FBgn0034490		FBgn0020909	FBgn0033904			FBgn0034259
FBgn0034495		FBgn0026079	FBgn0033913			FBgn0034288
FBgn0034511		FBgn0029755	FBgn0033918			FBgn0034296
FBgn0034582		FBgn0029835	FBgn0033949			FBgn0034362
FBgn0034588		FBgn0029892	FBgn0033972			FBgn0034365
FBgn0034602		FBgn0029999	FBgn0033989			FBgn0034371
FBgn0034605		FBgn0030061	FBgn0034052			FBgn0034390
FBgn0034761		FBgn0030067	FBgn0034057			FBgn0034406
FBgn0034900		FBgn0030081	FBgn0034058			FBgn0034419
FBgn0034909		FBgn0030096	FBgn0034066			FBgn0034429
FBgn0035040		FBgn0030177	FBgn0034081			FBgn0034437
FBgn0035043		FBgn0030314	FBgn0034093			FBgn0034440
FBgn0035044		FBgn0030406	FBgn0034176			FBgn0034494
FBgn0035360		FBgn0030504	FBgn0034194			FBgn0034535
FBgn0035392		FBgn0030554	FBgn0034304			FBgn0034576
FBgn0035431		FBgn0030611	FBgn0034318			FBgn0034577
FBgn0035444		FBgn0030659	FBgn0034361			FBgn0034628
FBgn0035541		FBgn0030720	FBgn0034364			FBgn0034639
FBgn0035583		FBgn0030776	FBgn0034368			FBgn0034645
FBgn0035589		FBgn0030789	FBgn0034398			FBgn0034663
FBgn0035611		FBgn0030851	FBgn0034417			FBgn0034664
FBgn0035743		FBgn0031098	FBgn0034441			FBgn0034727
FBgn0035806		FBgn0040346	FBgn0034443			FBgn0034729
FBgn0035849		FBgn0040349	FBgn0034499			FBgn0034733
FBgn0035854		FBgn0040389	FBgn0034534			FBgn0034736
FBgn0035886		FBgn0052557	FBgn0034538			FBgn0034743
FBgn0035887		FBgn0052564	FBgn0034564			FBgn0034744
FBgn0035896		FBgn0052708	FBgn0034573			FBgn0034782
FBgn0035904		FBgn0053497	FBgn0034579			FBgn0034783
FBgn0035975		FBgn0085360	FBgn0034611			FBgn0034784
FBgn0036023		FBgn0085377	FBgn0034638			FBgn0034793
FBgn0036024		FBgn0259993	FBgn0034642			FBgn0034828
FBgn0036199		FBgn0266284	FBgn0034694			FBgn0034877
FBgn0036220		FBgn0013679	FBgn0034709			FBgn0034893
FBgn0036237		FBgn0013685	FBgn0034723			FBgn0034899
FBgn0036316			FBgn0034803			FBgn0034901
FBgn0036321			FBgn0034814			FBgn0034968
FBgn0036341			FBgn0034817			FBgn0035032
FBgn0036366			FBgn0034876			FBgn0035046
FBgn0036419			FBgn0034883			FBgn0035063
FBgn0036469			FBgn0034925			FBgn0035082
FBgn0036501			FBgn0034938			FBgn0035083
FBgn0036575			FBgn0034958			FBgn0037084
FBgn0036713			FBgn0034986			FBgn0039969
FBgn0036752			FBgn0035006			FBgn0040007
FBgn0036766			FBgn0035020			FBgn0040660
FBgn0036806			FBgn0035064			FBgn0040751
FBgn0036910			FBgn0035087			FBgn0043471
FBgn0036945			FBgn0039970			FBgn0050005
FBgn0036949			FBgn0039993			FBgn0050022
FBgn0036950			FBgn0040666			FBgn0050055
FBgn0037065			FBgn0040732			FBgn0050077
FBgn0037126			FBgn0040754			FBgn0050090
FBgn0037166			FBgn0040773			FBgn0050109
FBgn0037174			FBgn0043575			FBgn0050185
FBgn0037230			FBgn0050043			FBgn0050291
FBgn0037341			FBgn0050047			FBgn0050373
FBgn0037354			FBgn0050049			FBgn0050392
FBgn0037517			FBgn0050051			FBgn0050413
FBgn0037560			FBgn0050411			FBgn0062440
FBgn0037562			FBgn0050495			FBgn0066084
FBgn0037637			FBgn0053012			FBgn0085223
FBgn0037677			FBgn0053460			FBgn0085229
FBgn0037678			FBgn0053506			FBgn0085415
FBgn0037714			FBgn0053774			FBgn0085421
FBgn0037731			FBgn0058191			FBgn0085468
FBgn0037788			FBgn0061198			FBgn0085732
FBgn0037850			FBgn0063499			FBgn0086712
FBgn0037899			FBgn0083983			FBgn0086904
FBgn0037936			FBgn0085220			FBgn0250868
FBgn0037974			FBgn0250838			FBgn0261505
FBgn0038020			FBgn0259219			FBgn0261596
FBgn0038243			FBgn0259977			FBgn0261975
FBgn0038257			FBgn0259979			FBgn0262116
FBgn0038302			FBgn0260475			FBgn0262512
FBgn0038353			FBgn0260477			FBgn0262515
FBgn0038369			FBgn0260972			FBgn0262560
FBgn0038414			FBgn0261067			FBgn0263029
FBgn0038416			FBgn0261439			FBgn0263260
FBgn0038455			FBgn0261673			FBgn0264294
FBgn0038475			FBgn0262511			FBgn0265177
FBgn0038481			FBgn0262736			FBgn0265375
FBgn0038530			FBgn0262964			FBgn0283450
FBgn0038533			FBgn0262965			FBgn0283494
FBgn0038595			FBgn0263020			FBgn0284080
FBgn0038613			FBgn0266186			FBgn0285949
FBgn0038652			FBgn0275436			FBgn0285950
FBgn0038734			FBgn0000115			FBgn0000100
FBgn0038763			FBgn0001233			FBgn0001104
FBgn0038784			FBgn0002573			FBgn0003462
FBgn0038830			FBgn0003076			FBgn0004428
FBgn0038852			FBgn0003377			FBgn0004429
FBgn0038865			FBgn0003378			FBgn0004465
FBgn0038869			FBgn0004888			FBgn0004574
FBgn0038873			FBgn0004910			FBgn0005533
FBgn0038972			FBgn0014011			FBgn0010223
FBgn0039045			FBgn0015033			FBgn0010246
FBgn0039051			FBgn0016794			FBgn0010333
FBgn0039102			FBgn0017578			FBgn0010387
FBgn0039107			FBgn0019644			FBgn0010408
FBgn0039109			FBgn0020642			FBgn0010741
FBgn0039154			FBgn0022774			FBgn0011016
FBgn0039315			FBgn0024733			FBgn0011361
FBgn0039323			FBgn0024814			FBgn0011455
FBgn0039454			FBgn0024945			FBgn0014368
FBgn0039474			FBgn0025820			FBgn0017579
FBgn0039475			FBgn0026570			FBgn0023197
FBgn0039476			FBgn0026593			FBgn0025558
FBgn0039486			FBgn0027085			FBgn0025582
FBgn0039681			FBgn0028427			FBgn0025682
FBgn0039768			FBgn0028429			FBgn0026372
FBgn0039774			FBgn0028648			FBgn0026409
FBgn0039818			FBgn0028962			FBgn0027547
FBgn0039869			FBgn0029117			FBgn0027552
FBgn0039886			FBgn0029118			FBgn0027615
FBgn0040099			FBgn0029121			FBgn0028380
FBgn0040104			FBgn0029514			FBgn0028663
FBgn0040212			FBgn0035109			FBgn0028697
FBgn0040253			FBgn0035122			FBgn0028699
FBgn0040262			FBgn0035140			FBgn0029148
FBgn0040363			FBgn0035155			FBgn0035141
FBgn0040551			FBgn0035165			FBgn0035181
FBgn0040653			FBgn0035166			FBgn0035247
FBgn0040723			FBgn0035186			FBgn0035252
FBgn0040729			FBgn0035206			FBgn0035309
FBgn0040730			FBgn0035207			FBgn0035335
FBgn0040733			FBgn0035233			FBgn0035337
FBgn0040736			FBgn0035251			FBgn0035374
FBgn0040759			FBgn0035264			FBgn0035393
FBgn0040850			FBgn0035272			FBgn0035413
FBgn0041184			FBgn0035294			FBgn0035422
FBgn0041205			FBgn0035312			FBgn0035484
FBgn0041581			FBgn0035334			FBgn0035518
FBgn0041582			FBgn0035401			FBgn0035587
FBgn0041630			FBgn0035405			FBgn0035588
FBgn0041712			FBgn0035425			FBgn0035592
FBgn0042086			FBgn0035438			FBgn0035600
FBgn0042102			FBgn0035473			FBgn0035666
FBgn0042103			FBgn0035476			FBgn0035667
FBgn0042105			FBgn0035482			FBgn0035670
FBgn0042110			FBgn0035495			FBgn0035679
FBgn0042173			FBgn0035499			FBgn0035715
FBgn0042179			FBgn0035515			FBgn0035722
FBgn0042206			FBgn0035519			FBgn0035742
FBgn0043470			FBgn0035529			FBgn0035762
FBgn0043578			FBgn0035586			FBgn0035779
FBgn0044872			FBgn0035590			FBgn0035781
FBgn0046114			FBgn0035601			FBgn0035906
FBgn0046302			FBgn0035603			FBgn0035926
FBgn0046878			FBgn0035632			FBgn0035931
FBgn0050082			FBgn0035675			FBgn0035995
FBgn0050108			FBgn0035714			FBgn0035999
FBgn0050160			FBgn0035725			FBgn0036028
FBgn0050272			FBgn0035770			FBgn0036066
FBgn0050339			FBgn0035805			FBgn0036090
FBgn0050360			FBgn0035825			FBgn0036107
FBgn0050424			FBgn0035833			FBgn0036126
FBgn0050456			FBgn0035839			FBgn0036135
FBgn0050489			FBgn0035850			FBgn0036138
FBgn0050493			FBgn0035871			FBgn0036157
FBgn0050502			FBgn0035876			FBgn0036173
FBgn0051087			FBgn0035944			FBgn0036187
FBgn0051089			FBgn0035965			FBgn0036213
FBgn0051148			FBgn0035968			FBgn0036255
FBgn0051216			FBgn0036000			FBgn0036271
FBgn0051288			FBgn0036005			FBgn0036298
FBgn0051324			FBgn0036046			FBgn0036300
FBgn0051410			FBgn0036109			FBgn0036334
FBgn0051414			FBgn0036118			FBgn0036335
FBgn0051431			FBgn0036192			FBgn0036336
FBgn0051446			FBgn0036225			FBgn0036342
FBgn0051463			FBgn0036229			FBgn0036361
FBgn0051664			FBgn0036277			FBgn0036362
FBgn0051789			FBgn0036278			FBgn0036368
FBgn0052053			FBgn0036306			FBgn0036376
FBgn0052054			FBgn0036318			FBgn0036405
FBgn0052185			FBgn0036381			FBgn0036422
FBgn0052278			FBgn0036394			FBgn0036488
FBgn0052281			FBgn0036467			FBgn0036557
FBgn0052284			FBgn0036519			FBgn0036579
FBgn0052368			FBgn0036545			FBgn0036580
FBgn0052407			FBgn0036551			FBgn0036629
FBgn0052412			FBgn0036622			FBgn0036638
FBgn0052574			FBgn0036662			FBgn0036691
FBgn0052850			FBgn0036667			FBgn0036697
FBgn0053013			FBgn0036726			FBgn0036728
FBgn0053107			FBgn0036727			FBgn0036740
FBgn0053116			FBgn0036742			FBgn0036749
FBgn0053306			FBgn0036745			FBgn0036756
FBgn0053346			FBgn0036759			FBgn0036774
FBgn0053469			FBgn0036760			FBgn0036805
FBgn0053470			FBgn0036762			FBgn0036825
FBgn0053503			FBgn0036801			FBgn0036835
FBgn0053532			FBgn0036820			FBgn0036847
FBgn0054026			FBgn0036857			FBgn0036853
FBgn0063491			FBgn0036887			FBgn0036889
FBgn0063492			FBgn0036892			FBgn0036918
FBgn0063493			FBgn0036893			FBgn0036948
FBgn0063494			FBgn0036911			FBgn0036951
FBgn0063495			FBgn0037009			FBgn0036975
FBgn0063497			FBgn0037012			FBgn0036990
FBgn0067102			FBgn0037018			FBgn0036996
FBgn0067905			FBgn0037019			FBgn0036998
FBgn0083941			FBgn0037020			FBgn0036999
FBgn0085227			FBgn0037024			FBgn0037000
FBgn0085257			FBgn0037070			FBgn0037001
FBgn0085291			FBgn0037102			FBgn0037044
FBgn0085317			FBgn0037127			FBgn0037061
FBgn0085345			FBgn0037146			FBgn0037108
FBgn0085424			FBgn0040308			FBgn0037110
FBgn0086447			FBgn0040636			FBgn0037117
FBgn0086450			FBgn0040805			FBgn0037128
FBgn0086532			FBgn0040837			FBgn0037144
FBgn0243512			FBgn0041100			FBgn0037199
FBgn0259101			FBgn0041342			FBgn0037203
FBgn0259705			FBgn0042112			FBgn0040475
FBgn0260430			FBgn0044510			FBgn0040512
FBgn0260748			FBgn0046296			FBgn0040793
FBgn0260960			FBgn0052068			FBgn0041156
FBgn0261393			FBgn0052073			FBgn0043783
FBgn0261575			FBgn0052112			FBgn0047038
FBgn0261592			FBgn0052137			FBgn0047135
FBgn0261597			FBgn0052198			FBgn0052107
FBgn0261675			FBgn0052262			FBgn0052230
FBgn0261856			FBgn0052267			FBgn0052279
FBgn0262007			FBgn0052304			FBgn0052302
FBgn0262531			FBgn0052442			FBgn0052379
FBgn0262587			FBgn0052446			FBgn0052418
FBgn0262607			FBgn0052483			FBgn0052475
FBgn0262683			FBgn0053054			FBgn0053169
FBgn0262722			FBgn0053523			FBgn0053170
FBgn0262794			FBgn0058002			FBgn0053966
FBgn0262808			FBgn0058160			FBgn0053983
FBgn0262815			FBgn0063670			FBgn0058045
FBgn0263076			FBgn0064766			FBgn0085280
FBgn0263080			FBgn0085271			FBgn0085484
FBgn0263083			FBgn0085485			FBgn0086254
FBgn0263241			FBgn0085736			FBgn0250814
FBgn0263456			FBgn0085810			FBgn0250836
FBgn0263510			FBgn0086708			FBgn0260008
FBgn0264295			FBgn0250791			FBgn0260049
FBgn0264296			FBgn0259174			FBgn0260388
FBgn0264541			FBgn0259175			FBgn0260393
FBgn0264776			FBgn0260857			FBgn0260441
FBgn0264979			FBgn0260859			FBgn0260856
FBgn0265137			FBgn0261274			FBgn0261602
FBgn0265185			FBgn0261445			FBgn0261631
FBgn0265186			FBgn0261639			FBgn0261681
FBgn0265190			FBgn0261640			FBgn0261682
FBgn0265577			FBgn0262021			FBgn0261722
FBgn0266430			FBgn0262716			FBgn0262022
FBgn0266431			FBgn0263106			FBgn0263607
FBgn0267408			FBgn0263219			FBgn0263911
FBgn0283461			FBgn0263776			FBgn0264272
FBgn0283462			FBgn0266724			FBgn0266417
FBgn0283525			FBgn0285951			FBgn0266582
FBgn0284254			FBgn0000083			FBgn0267849
			FBgn0000150			FBgn0283681
			FBgn0000244			FBgn0000278
			FBgn0001138			FBgn0000455
			FBgn0001234			FBgn0001149
			FBgn0002354			FBgn0001217
			FBgn0003512			FBgn0002622
			FBgn0004908			FBgn0002626
			FBgn0005585			FBgn0002868
			FBgn0010340			FBgn0002869
			FBgn0010438			FBgn0003279
			FBgn0011476			FBgn0010039
			FBgn0011745			FBgn0010808
			FBgn0013347			FBgn0013275
			FBgn0013995			FBgn0013276
			FBgn0014380			FBgn0013277
			FBgn0014427			FBgn0013278
			FBgn0015019			FBgn0013279
			FBgn0015765			FBgn0014023
			FBgn0016123			FBgn0015568
			FBgn0016691			FBgn0015569
			FBgn0019960			FBgn0015571
			FBgn0020018			FBgn0015572
			FBgn0020235			FBgn0015575
			FBgn0020249			FBgn0016119
			FBgn0020385			FBgn0016120
			FBgn0020626			FBgn0016693
			FBgn0024273			FBgn0017567
			FBgn0024509			FBgn0019624
			FBgn0024833			FBgn0019936
			FBgn0026737			FBgn0019957
			FBgn0027095			FBgn0022943
			FBgn0027109			FBgn0024289
			FBgn0027657			FBgn0024432
			FBgn0028436			FBgn0027083
			FBgn0028468			FBgn0027508
			FBgn0028968			FBgn0027785
			FBgn0037225			FBgn0028381
			FBgn0037228			FBgn0028662
			FBgn0037232			FBgn0028833
			FBgn0037265			FBgn0029503
			FBgn0037297			FBgn0037222
			FBgn0037298			FBgn0037270
			FBgn0037299			FBgn0037279
			FBgn0037347			FBgn0037293
			FBgn0037358			FBgn0037312
			FBgn0037387			FBgn0037317
			FBgn0037440			FBgn0037328
			FBgn0037485			FBgn0037340
			FBgn0037543			FBgn0037350
			FBgn0037548			FBgn0037351
			FBgn0037574			FBgn0037356
			FBgn0037602			FBgn0037386
			FBgn0037610			FBgn0037435
			FBgn0037617			FBgn0037469
			FBgn0037648			FBgn0037491
			FBgn0037679			FBgn0037535
			FBgn0037684			FBgn0037563
			FBgn0037710			FBgn0037603
			FBgn0037715			FBgn0037647
			FBgn0037718			FBgn0037671
			FBgn0037720			FBgn0037683
			FBgn0037749			FBgn0037686
			FBgn0037755			FBgn0037687
			FBgn0037817			FBgn0037724
			FBgn0037892			FBgn0037782
			FBgn0037955			FBgn0037815
			FBgn0037975			FBgn0037818
			FBgn0038017			FBgn0037819
			FBgn0038037			FBgn0037846
			FBgn0038038			FBgn0037873
			FBgn0038080			FBgn0037874
			FBgn0038106			FBgn0037880
			FBgn0038136			FBgn0037906
			FBgn0038145			FBgn0037942
			FBgn0038147			FBgn0037973
			FBgn0038242			FBgn0037999
			FBgn0038262			FBgn0038034
			FBgn0038331			FBgn0038049
			FBgn0038337			FBgn0038095
			FBgn0038360			FBgn0038115
			FBgn0038363			FBgn0038167
			FBgn0038387			FBgn0038199
			FBgn0038419			FBgn0038206
			FBgn0038426			FBgn0038224
			FBgn0038437			FBgn0038271
			FBgn0038446			FBgn0038292
			FBgn0038474			FBgn0038307
			FBgn0038484			FBgn0038313
			FBgn0038515			FBgn0038319
			FBgn0038516			FBgn0038325
			FBgn0038519			FBgn0038388
			FBgn0038523			FBgn0038400
			FBgn0038552			FBgn0038424
			FBgn0038627			FBgn0038425
			FBgn0038649			FBgn0038431
			FBgn0038678			FBgn0038438
			FBgn0038718			FBgn0038462
			FBgn0038719			FBgn0038466
			FBgn0038799			FBgn0038482
			FBgn0038806			FBgn0038643
			FBgn0038808			FBgn0038681
			FBgn0038832			FBgn0038700
			FBgn0038846			FBgn0038701
			FBgn0038893			FBgn0038737
			FBgn0038897			FBgn0038761
			FBgn0038922			FBgn0038771
			FBgn0038928			FBgn0038783
			FBgn0038947			FBgn0038788
			FBgn0038981			FBgn0038805
			FBgn0039020			FBgn0038834
			FBgn0039031			FBgn0038845
			FBgn0039040			FBgn0038858
			FBgn0039068			FBgn0038868
			FBgn0039069			FBgn0038871
			FBgn0039091			FBgn0038948
			FBgn0039111			FBgn0038950
			FBgn0039118			FBgn0038973
			FBgn0039132			FBgn0038976
			FBgn0039135			FBgn0039024
			FBgn0039140			FBgn0039052
			FBgn0039156			FBgn0039094
			FBgn0039172			FBgn0039112
			FBgn0039205			FBgn0039126
			FBgn0039259			FBgn0039159
			FBgn0039291			FBgn0039218
			FBgn0039296			FBgn0039252
			FBgn0039311			FBgn0039274
			FBgn0039337			FBgn0039300
			FBgn0039341			FBgn0039306
			FBgn0039427			FBgn0039312
			FBgn0039459			FBgn0039313
			FBgn0039461			FBgn0039336
			FBgn0039531			FBgn0039349
			FBgn0039562			FBgn0039359
			FBgn0039580			FBgn0039404
			FBgn0039601			FBgn0039406
			FBgn0039625			FBgn0039453
			FBgn0039635			FBgn0039470
			FBgn0039664			FBgn0039471
			FBgn0039682			FBgn0039473
			FBgn0039689			FBgn0039521
			FBgn0039697			FBgn0039538
			FBgn0039754			FBgn0039555
			FBgn0039779			FBgn0039591
			FBgn0039787			FBgn0039627
			FBgn0039789			FBgn0039668
			FBgn0039830			FBgn0039670
			FBgn0039882			FBgn0039671
			FBgn0040080			FBgn0039674
			FBgn0040238			FBgn0039713
			FBgn0040529			FBgn0039741
			FBgn0040534			FBgn0039757
			FBgn0040575			FBgn0039777
			FBgn0040606			FBgn0039828
			FBgn0040609			FBgn0039835
			FBgn0040623			FBgn0039868
			FBgn0041191			FBgn0040237
			FBgn0041588			FBgn0040250
			FBgn0042104			FBgn0040259
			FBgn0044511			FBgn0040565
			FBgn0045866			FBgn0044871
			FBgn0047114			FBgn0051098
			FBgn0051014			FBgn0051133
			FBgn0051106			FBgn0051267
			FBgn0051145			FBgn0051352
			FBgn0051156			FBgn0051354
			FBgn0051265			FBgn0051370
			FBgn0051266			FBgn0051464
			FBgn0051269			FBgn0051548
			FBgn0051323			FBgn0052939
			FBgn0051343			FBgn0053192
			FBgn0051373			FBgn0067628
			FBgn0051436			FBgn0069242
			FBgn0051450			FBgn0069923
			FBgn0052856			FBgn0085311
			FBgn0053977			FBgn0085330
			FBgn0083953			FBgn0086472
			FBgn0083986			FBgn0250820
			FBgn0085322			FBgn0259227
			FBgn0086371			FBgn0260463
			FBgn0086378			FBgn0260779
			FBgn0087013			FBgn0261436
			FBgn0260004			FBgn0261479
			FBgn0260444			FBgn0261508
			FBgn0262559			FBgn0261550
			FBgn0262801			FBgn0261995
			FBgn0263977			FBgn0262125
			FBgn0264751			FBgn0262844
			FBgn0265351			FBgn0263782
			FBgn0266261			FBgn0263863
			FBgn0266268			FBgn0265101
			FBgn0266465			FBgn0266405
			FBgn0267975			FBgn0267339
			FBgn0283535			FBgn0283536
			FBgn0285937			FBgn0286075
			FBgn0010217			FBgn0013749
			FBgn0039909			FBgn0039930
			FBgn0262731			FBgn0000042
			FBgn0000084			FBgn0000077
			FBgn0000163			FBgn0000520
			FBgn0000257			FBgn0002579
			FBgn0000711			FBgn0002590
			FBgn0001491			FBgn0003714
			FBgn0002641			FBgn0004047
			FBgn0002933			FBgn0004057
			FBgn0003086			FBgn0004403
			FBgn0003116			FBgn0004654
			FBgn0003360			FBgn0004687
			FBgn0008635			FBgn0010198
			FBgn0010295			FBgn0010294
			FBgn0011661			FBgn0010412
			FBgn0011770			FBgn0011566
			FBgn0014391			FBgn0011576
			FBgn0015789			FBgn0014455
			FBgn0015794			FBgn0015245
			FBgn0017561			FBgn0015286
			FBgn0020653			FBgn0017566
			FBgn0023516			FBgn0020508
			FBgn0023530			FBgn0023507
			FBgn0024986			FBgn0023519
			FBgn0025381			FBgn0023529
			FBgn0025643			FBgn0023535
			FBgn0025814			FBgn0023536
			FBgn0026428			FBgn0023545
			FBgn0026666			FBgn0024360
			FBgn0026872			FBgn0024973
			FBgn0027087			FBgn0024995
			FBgn0027287			FBgn0024997
			FBgn0027329			FBgn0025383
			FBgn0027335			FBgn0025624
			FBgn0027359			FBgn0025629
			FBgn0027564			FBgn0025640
			FBgn0027621			FBgn0025837
			FBgn0028325			FBgn0025839
			FBgn0028480			FBgn0026088
			FBgn0028969			FBgn0026089
			FBgn0029608			FBgn0026878
			FBgn0029639			FBgn0026879
			FBgn0029718			FBgn0027793
			FBgn0029800			FBgn0027794
			FBgn0029848			FBgn0027864
			FBgn0029860			FBgn0028342
			FBgn0029868			FBgn0028491
			FBgn0029874			FBgn0028746
			FBgn0029888			FBgn0029003
			FBgn0029891			FBgn0029529
			FBgn0029925			FBgn0029629
			FBgn0029959			FBgn0029648
			FBgn0030010			FBgn0029709
			FBgn0030026			FBgn0029712
			FBgn0030196			FBgn0029737
			FBgn0030239			FBgn0029785
			FBgn0030240			FBgn0029795
			FBgn0030262			FBgn0029826
			FBgn0030263			FBgn0029849
			FBgn0030310			FBgn0029853
			FBgn0030311			FBgn0029857
			FBgn0030323			FBgn0029858
			FBgn0030331			FBgn0029975
			FBgn0030345			FBgn0029980
			FBgn0030346			FBgn0029994
			FBgn0030403			FBgn0030009
			FBgn0030478			FBgn0030040
			FBgn0030480			FBgn0030086
			FBgn0030528			FBgn0030092
			FBgn0030529			FBgn0030136
			FBgn0030552			FBgn0030237
			FBgn0030581			FBgn0030245
			FBgn0030597			FBgn0030292
			FBgn0030603			FBgn0030294
			FBgn0030610			FBgn0030362
			FBgn0030615			FBgn0030367
			FBgn0030668			FBgn0030396
			FBgn0030669			FBgn0030411
			FBgn0030718			FBgn0030431
			FBgn0030752			FBgn0030433
			FBgn0030759			FBgn0030447
			FBgn0030800			FBgn0030481
			FBgn0030837			FBgn0030484
			FBgn0030876			FBgn0030519
			FBgn0030877			FBgn0030572
			FBgn0030883			FBgn0030584
			FBgn0030890			FBgn0030594
			FBgn0030964			FBgn0030605
			FBgn0030990			FBgn0030616
			FBgn0031002			FBgn0030630
			FBgn0031004			FBgn0030670
			FBgn0031034			FBgn0030688
			FBgn0031066			FBgn0030699
			FBgn0031069			FBgn0030731
			FBgn0031093			FBgn0030733
			FBgn0031143			FBgn0030737
			FBgn0031144			FBgn0030743
			FBgn0031174			FBgn0030746
			FBgn0039941			FBgn0030769
			FBgn0040235			FBgn0030775
			FBgn0040336			FBgn0030777
			FBgn0040337			FBgn0030834
			FBgn0040899			FBgn0030836
			FBgn0040907			FBgn0030853
			FBgn0040918			FBgn0030855
			FBgn0040931			FBgn0030878
			FBgn0044030			FBgn0030882
			FBgn0052698			FBgn0030893
			FBgn0052751			FBgn0030915
			FBgn0053080			FBgn0030928
			FBgn0083167			FBgn0030955
			FBgn0259143			FBgn0030958
			FBgn0259923			FBgn0030968
			FBgn0260855			FBgn0030984
			FBgn0266376			FBgn0031008
						FBgn0031021
						FBgn0031040
						FBgn0031049
						FBgn0031050
						FBgn0031062
						FBgn0031106
						FBgn0031117
						FBgn0031145
						FBgn0031148
						FBgn0039966
						FBgn0040319
						FBgn0040342
						FBgn0040364
						FBgn0040383
						FBgn0040396
						FBgn0040890
						FBgn0052495
						FBgn0052633
						FBgn0052649
						FBgn0052667
						FBgn0052669
						FBgn0052695
						FBgn0052823
						FBgn0052857
						FBgn0053502
						FBgn0065032
						FBgn0065035
						FBgn0066114
						FBgn0085359
						FBgn0250874
						FBgn0259166
						FBgn0260858
						FBgn0261609
						FBgn0261930
						FBgn0261955
						FBgn0264389
						FBgn0267384
						FBgn0267910
						FBgn0283432
						FBgn0285910
						FBgn0285947
						FBgn0285970
						FBgn0013672
						FBgn0013674
						FBgn0013675
						FBgn0013676
						FBgn0013678
						FBgn0013680
						FBgn0013681
						FBgn0013684
						FBgn0013686
						FBgn0013688
						FBgn0262952
