# Supplementary material for: Gut barrier defects, intestinal immune hyperactivation and enhanced lipid catabolism drive lethality in NGLY1-deficient Drosophila
Source: Nat Commun. 2023 Sep 13;14:5667. doi: 10.1038/s41467-023-40910-w (PMC10499810; doi:10.1038/s41467-023-40910-w)
Supplement: Supplementary file 7 — Supplementary Data 4 [file 41467_2023_40910_MOESM7_ESM.xlsx]

## Sheet: Top 15 downregulated categories
Term	Count	P-Value	Fold Enrichment	FDR	Genes
proteasome-mediated ubiquitin-dependent protein catabolic process	32	2.7e-20	8.4	3e-17	FBgn0086134	FBgn0261394	FBgn0016697	FBgn0250843	FBgn0023175	FBgn0010590	FBgn0023174	FBgn0026380	FBgn0032596	FBgn0029134	FBgn0002284	FBgn0250746	FBgn0028695	FBgn0015283	FBgn0028694	FBgn0028693	FBgn0033886	FBgn0028692	FBgn0261396	FBgn0028690	FBgn0028689	FBgn0028688	FBgn0002787	FBgn0028691	FBgn0028687	FBgn0015282	FBgn0028686	FBgn0028685	FBgn0028684	FBgn0020369	FBgn0032216	FBgn0032884
axon guidance	28	4.1e-11	4.7	2.3e-08	FBgn0037240	FBgn0033159	FBgn0025936	FBgn0285925	FBgn0002526	FBgn0004108	FBgn0004647	FBgn0025741	FBgn0025740	FBgn0004370	FBgn0011260	FBgn0264273	FBgn0029123	FBgn0010194	FBgn0005677	FBgn0041604	FBgn0015380	FBgn0031872	FBgn0266557	FBgn0259984	FBgn0002873	FBgn0028999	FBgn0004595	FBgn0005631	FBgn0002543	FBgn0003435	FBgn0016977	FBgn0002306
proteasomal ubiquitin-independent protein catabolic process	12	4e-10	13.1	1.5e-07	FBgn0086134	FBgn0261394	FBgn0016697	FBgn0250843	FBgn0023175	FBgn0010590	FBgn0023174	FBgn0026380	FBgn0032596	FBgn0029134	FBgn0002284	FBgn0250746
proteasomal protein catabolic process	12	6.6e-10	12.7	1.9e-07	FBgn0086134	FBgn0261394	FBgn0016697	FBgn0250843	FBgn0023175	FBgn0010590	FBgn0023174	FBgn0026380	FBgn0032596	FBgn0029134	FBgn0002284	FBgn0250746
peripheral nervous system development	15	1.7e-09	8.2	3.9e-07	FBgn0000463	FBgn0033159	FBgn0000546	FBgn0025936	FBgn0004647	FBgn0021800	FBgn0000108	FBgn0013765	FBgn0015371	FBgn0004198	FBgn0014343	FBgn0011692	FBgn0004595	FBgn0016977	FBgn0086680
mushroom body development	16	1.1e-07	5.6	2.1e-05	FBgn0000157	FBgn0033159	FBgn0000546	FBgn0025936	FBgn0010051	FBgn0260959	FBgn0264975	FBgn0035915	FBgn0264442	FBgn0000108	FBgn0005677	FBgn0015380	FBgn0034975	FBgn0002873	FBgn0002543	FBgn0013733
homophilic cell adhesion via plasma membrane adhesion molecules	12	2.9e-07	7.6	4.4e-05	FBgn0036715	FBgn0037963	FBgn0039709	FBgn0039928	FBgn0037240	FBgn0033159	FBgn0285925	FBgn0284247	FBgn0000547	FBgn0001075	FBgn0001083	FBgn0261574
chitin-based embryonic cuticle biosynthetic process	8	3.1e-07	15.2	4.4e-05	FBgn0026598	FBgn0000546	FBgn0053196	FBgn0259211	FBgn0001321	FBgn0001311	FBgn0250871	FBgn0020521
positive regulation of transcription from RNA polymerase II promoter	32	5.6e-07	2.8	7e-05	FBgn0261823	FBgn0036746	FBgn0004396	FBgn0000546	FBgn0000567	FBgn0031759	FBgn0013756	FBgn0004647	FBgn0031698	FBgn0011481	FBgn0029123	FBgn0026262	FBgn0283451	FBgn0015371	FBgn0004859	FBgn0034975	FBgn0259211	FBgn0020294	FBgn0002643	FBgn0043884	FBgn0261617	FBgn0003028	FBgn0004595	FBgn0003396	FBgn0003507	FBgn0033636	FBgn0003862	FBgn0030539	FBgn0052603	FBgn0026577	FBgn0262160	FBgn0086680
imaginal disc-derived wing morphogenesis	19	1.2e-06	4	0.00013	FBgn0000463	FBgn0000546	FBgn0004647	FBgn0265778	FBgn0000273	FBgn0004197	FBgn0004607	FBgn0284247	FBgn0000547	FBgn0001075	FBgn0001083	FBgn0266557	FBgn0032230	FBgn0002643	FBgn0014343	FBgn0011817	FBgn0003396	FBgn0013733	FBgn0050069
regulation of establishment of planar polarity	8	3.2e-06	11.4	0.00033	FBgn0000463	FBgn0035142	FBgn0259212	FBgn0284247	FBgn0000547	FBgn0001075	FBgn0000658	FBgn0011817
cell-cell adhesion mediated by cadherin	7	4.2e-06	14.2	0.0004	FBgn0036715	FBgn0037963	FBgn0039709	FBgn0039928	FBgn0284247	FBgn0001075	FBgn0261574
regulation of tube length, open tracheal system	9	4.7e-06	8.8	0.00041	FBgn0267488	FBgn0031571	FBgn0261269	FBgn0284247	FBgn0001075	FBgn0000658	FBgn0259211	FBgn0001311	FBgn0034408
motor neuron axon guidance	13	1.2e-05	4.9	0.00095	FBgn0264975	FBgn0004647	FBgn0025740	FBgn0004370	FBgn0267001	FBgn0004449	FBgn0261269	FBgn0261509	FBgn0020294	FBgn0005631	FBgn0010452	FBgn0284408	FBgn0086680
cell adhesion	12	1.8e-05	5.1	0.0014	FBgn0026598	FBgn0037963	FBgn0037240	FBgn0033159	FBgn0000546	FBgn0285925	FBgn0267001	FBgn0004449	FBgn0259212	FBgn0264491	FBgn0002306	FBgn0010452

## Sheet: Top 15 upregulated categories
Term	Count	P-Value	Fold Enrichment	FDR	Genes
glutathione metabolic process	16	5.1e-13	12.8	3.1e-10	FBgn0042206	FBgn0010038	FBgn0010040	FBgn0010042	FBgn0010043	FBgn0010044	FBgn0038020	FBgn0063497	FBgn0063495	FBgn0063494	FBgn0063493	FBgn0063492	FBgn0063491	FBgn0035904	FBgn0010226	FBgn0030932
innate immune response	20	3.2e-10	6.3	9.8e-08	FBgn0012042	FBgn0041581	FBgn0038530	FBgn0040733	FBgn0034329	FBgn0025583	FBgn0040736	FBgn0000277	FBgn0000277	FBgn0010385	FBgn0067905	FBgn0040653	FBgn0035975	FBgn0043578	FBgn0035806	FBgn0039102	FBgn0028396	FBgn0041205	FBgn0030774	FBgn0026760
response to bacterium	13	2.1e-09	10.4	4.2e-07	FBgn0053470	FBgn0034329	FBgn0025583	FBgn0040736	FBgn0000277	FBgn0000277	FBgn0040653	FBgn0067905	FBgn0010385	FBgn0283461	FBgn0035975	FBgn0028396	FBgn0024846
humoral immune response	8	4.4e-07	15.1	6.7e-05	FBgn0012042	FBgn0041581	FBgn0053470	FBgn0000277	FBgn0000277	FBgn0040653	FBgn0010385	FBgn0052185
mannose metabolic process	6	3.6e-06	21.6	0.00043	FBgn0032253	FBgn0027611	FBgn0032066	FBgn0032067	FBgn0032068	FBgn0032069
defense response to Gram-positive bacterium	10	6.6e-06	7.3	0.00067	FBgn0012042	FBgn0041581	FBgn0038530	FBgn0000276	FBgn0000276	FBgn0010385	FBgn0035806	FBgn0039102	FBgn0052185	FBgn0030774
hexose transport	5	8.3e-06	30	0.00072	FBgn0038416	FBgn0052053	FBgn0052054	FBgn0262007	FBgn0038414
defense response	8	1.1e-05	9.9	0.00082	FBgn0053470	FBgn0034329	FBgn0025583	FBgn0040736	FBgn0040733	FBgn0040653	FBgn0067905	FBgn0283461
antibacterial humoral response	7	2.9e-05	10.9	0.002	FBgn0012042	FBgn0041581	FBgn0040736	FBgn0000277	FBgn0000277	FBgn0010385	FBgn0283461
sphingosine biosynthetic process	4	0.0002	28.8	0.012	FBgn0039774	FBgn0086532	FBgn0030300	FBgn0002524
lipid catabolic process	9	0.0012	4.3	0.063	FBgn0023495	FBgn0032029	FBgn0031533	FBgn0051089	FBgn0264979	FBgn0039476	FBgn0039475	FBgn0039474	FBgn0033999
carbohydrate metabolic process	10	0.0012	3.8	0.063	FBgn0000078	FBgn0000079	FBgn0020506	FBgn0022700	FBgn0034582	FBgn0032135	FBgn0041630	FBgn0002570	FBgn0050360	FBgn0261575
defense response to insect	4	0.0016	16	0.073	FBgn0012042	FBgn0041581	FBgn0000277	FBgn0000277
cytoplasmic translation	10	0.0019	3.6	0.083	FBgn0011272	FBgn0029897	FBgn0010409	FBgn0037899	FBgn0014026	FBgn0002593	FBgn0004404	FBgn0261597	FBgn0261592	FBgn0003517
proteolysis	24	0.0026	2	0.11	FBgn0031653	FBgn0035886	FBgn0035887	FBgn0033051	FBgn0011834	FBgn0039102	FBgn0011554	FBgn0043470	FBgn0030774	FBgn0031249	FBgn0037677	FBgn0031141	FBgn0033720	FBgn0037678	FBgn0038481	FBgn0036023	FBgn0036024	FBgn0031929	FBgn0050082	FBgn0262587	FBgn0028514	FBgn0029827	FBgn0029828	FBgn0038595
