# Supplementary material for: Gut barrier defects, intestinal immune hyperactivation and enhanced lipid catabolism drive lethality in NGLY1-deficient Drosophila
Source: Nat Commun. 2023 Sep 13;14:5667. doi: 10.1038/s41467-023-40910-w (PMC10499810; doi:10.1038/s41467-023-40910-w)
Supplement: Supplementary file 9 — Source Data [file 41467_2023_40910_MOESM9_ESM.xlsx]

## Sheet: Source data
Gut barrier defects, intestinal immune hyperactivation and enhanced lipid catabolism drive lethality in NGLY1-deficient Drosophila
Ashutosh Pandey1*, Antonio Galeone2,7, Seung Yeop Han1, Benjamin A Storey3, Gaia Consonni2, William F Mueller3, Lars M Steinmetz3,4, Thomas Vaccari2 & Hamed Jafar-Nejad1,5,6*
1Department of Molecular and Human Genetics, Baylor College of Medicine, Houston, USA
2Department of Biosciences, University of Milan, Milan, Italy
3Genome Biology Unit, European Molecular Biology Laboratory (EMBL), Heidelberg, Germany
4Department of Genetics, School of Medicine, Stanford University, Stanford, USA
5Genetics & Genomic Graduate program, Baylor College of Medicine, Houston, USA
6Development, Disease Models & Therapeutics Graduate Program, Baylor College of Medicine, Houston, USA
7Present address: Institute of Nanotechnology, National Research Council (CNR-NANOTEC), Lecce, Italy
*e-mail: Ashutosh.Pandey@bcm.edu (A.P.), hamedj@bcm.edu (H.J.N.)
This source data contains data for the following figures-
Fig. 1c, d
Fig. 2a-h
Fig. 3b-g, i-n, p
Fig. 4c,f,g, I, j, l, m
Fig. 5a-d
Fig. 6a-j
Fig. 7a-c, e, f
Supplementary Fig. 1a, b
Supplementary Fig. 2a, b
Supplementary Fig. 3b, c, e
Supplementary Fig. 4
Supplementary Fig. 5a, b, c

## Sheet: Fig. 1
Fig. 1c
Downregulated gene categories	Count	FDR (-log10)	Fold Enrichment
Proteasome-mediated ubiquitin-dependent protein catabolic process	32	16.5229	8.4
Axon guidance	28	7.63827	4.7
Proteasomal ubiquitin-independent protein catabolic process	12	6.82391	13.1
Proteasomal protein catabolic process	12	6.72125	12.7
Peripheral nervous system development	15	6.40894	8.2
Mushroom body development	16	4.67778	5.6
Homophilic cell adhesion via plasma membrane adhesion molecules	12	4.35655	7.6
Chitin-based embryonic cuticle biosynthetic process	8	4.35655	15.2
Positive regulation of transcription from RNA polymerase II promoter	32	4.1549	2.8
Imaginal disc-derived wing morphogenesis	19	3.88606	4
Regulation of establishment of planar polarity	8	3.48149	11.4
Cell-cell adhesion mediated by cadherin	7	3.39794	14.2
Regulation of tube length, open tracheal system	9	3.38722	8.8
Motor neuron axon guidance	13	3.02228	4.9
Cell adhesion	12	2.85387	5.1
Upregulated gene categories	Count	FDR (-log10)	Fold Enrichment
Glutathione metabolic process	16	9.50864	12.8
Innate immune response	20	7.00877	6.3
Response to bacterium	13	6.37675	10.4
Humoral immune response	8	4.17393	15.1
Mannose metabolic process	6	3.36653	21.6
Defense response to Gram-positive bacterium	10	3.17393	7.3
Hexose transport	5	3.14267	30
Defense response	8	3.08619	9.9
Antibacterial humoral response	7	2.69897	10.9
Sphingosine biosynthetic process	4	1.92082	28.8
Lipid catabolic process	9	1.20066	4.3
Carbohydrate metabolic process	10	1.20066	3.8
Defense response to insect	4	1.13668	16
Cytoplasmic translation	10	1.08092	3.6
Proteolysis	24	0.958607	2
Fig. 1d
Immune gene expression in the indicated genotypes									One-way ANOVA
Genotypes	Genes	Replicate #1	Replicate #2	Replicate #3	N	Mean	SD		Šídák's multiple comparisons test			Mean Diff.	95.00% CI of diff.		Below threshold?		Summary	Adjusted P Value
y w	AttA	0.81845	1.23233	0.991475	3	1.01408	0.207864		y w vs. Pngl[-/-]			-4.267	-5.640 to -2.894		Yes		***	0.0002
Pngl[-/-]		4.37303	5.43011	6.03996	3	5.28103	0.843404		Pngl[-/-] vs. Pngl[-/-],PnglDp/+			3.381	2.008 to 4.754		Yes		***	0.0006
Pngl[-/-],Pngl Dp/+		1.76999	2.11999	1.81001	3	1.9	0.191565
y w	AttB	0.620333	0.888882	1.81356	3	1.10759	0.625956		y w vs. Pngl[-/-]			-7.474	-8.732 to -6.217		Yes		****	<0.0001
Pngl[-/-]		8.21569	8.37017	9.15994	3	8.58193	0.506489		Pngl[-/-] vs. Pngl[-/-],PnglDp/+			7.372	6.114 to 8.629		Yes		****	<0.0001
Pngl[-/-],Pngl Dp/+		1.34999	1.10999	1.17001	3	1.21	0.124896
y w	CecA1	1.2473	0.906655	0.884276	3	1.01274	0.203439		y w vs. Pngl[-/-]			-6.519	-8.209 to -4.829		Yes		****	<0.0001
Pngl[-/-]		6.59457	7.32015	8.67994	3	7.53155	1.05864		Pngl[-/-] vs. Pngl[-/-],PnglDp/+			5.882	4.191 to 7.572		Yes		****	<0.0001
Pngl[-/-],Pngl Dp/+		1.68999	1.81999	1.44001	3	1.65	0.19312
y w	CecA2	1.19735	0.465955	1.7924	3	1.1519	0.664388		y w vs. Pngl[-/-]			-8.64	-11.86 to -5.424		Yes		***	0.0004
Pngl[-/-]		9.73675	7.85016	11.7899	3	9.79228	1.97046		Pngl[-/-] vs. Pngl[-/-],PnglDp/+			8.152	4.936 to 11.37		Yes		***	0.0005
Pngl[-/-],Pngl Dp/+		1.61999	1.78999	1.51001	3	1.64	0.141057
y w	Drs	1.11798	0.959288	0.93243	3	1.00323	0.100278		y w vs. Pngl[-/-]			-6.889	-8.569 to -5.208		Yes		****	<0.0001
Pngl[-/-]		8.24571	8.73018	6.69995	3	7.89195	1.06034		Pngl[-/-] vs. Pngl[-/-],PnglDp/+			6.502	4.821 to 8.183		Yes		****	<0.0001
Pngl[-/-],Pngl Dp/+		1.22999	1.28999	1.65001	3	1.39	0.227168
y w	Def	0.449379	1.10263	2.01817	3	1.19006	0.788044		y w vs. Pngl[-/-]			-3.391	-5.295 to -1.488		Yes		**	0.0034
Pngl[-/-]		5.54384	4.49009	3.70997	3	4.5813	0.92033		Pngl[-/-] vs. Pngl[-/-],PnglDp/+			2.911	1.008 to 4.815		Yes		**	0.0073
Pngl[-/-],Pngl Dp/+		1.88999	1.68999	1.43001	3	1.67	0.230639
y w	edin	1.17965	0.783321	1.0822	3	1.01506	0.206519		y w vs. Pngl[-/-]			-9.807	-11.22 to -8.398		Yes		****	<0.0001
Pngl[-/-]		10.2571	10.4202	11.7899	3	10.8224	0.841843		Pngl[-/-] vs. Pngl[-/-],PnglDp/+			8.702	7.293 to 10.11		Yes		****	<0.0001
Pngl[-/-],Pngl Dp/+		2.30998	2.25998	1.79001	3	2.11999	0.286864
y w	BomS1	1.23029	0.682955	1.19014	3	1.03446	0.305077		y w vs. Pngl[-/-]			-10.4	-11.60 to -9.194		Yes		****	<0.0001
Pngl[-/-]		10.8401	11.8199	11.6299	3	11.43	0.519623		Pngl[-/-] vs. Pngl[-/-],PnglDp/+			8.97	7.769 to 10.17		Yes		****	<0.0001
Pngl[-/-],Pngl Dp/+		2.92002	2.52002	1.94013	3	2.46006	0.492687
y w	Dso2	1.72177	0.659403	0.880796	3	1.08732	0.560485		y w vs. Pngl[-/-]			-5.003	-6.315 to -3.690		Yes		****	<0.0001
Pngl[-/-]		6.18004	5.53996	6.54995	3	6.08999	0.510983		Pngl[-/-] vs. Pngl[-/-],PnglDp/+			4.17	2.858 to 5.482		Yes		***	0.0001
Pngl[-/-],Pngl Dp/+		2.36002	1.65001	1.75012	3	1.92005	0.384296
y w	PGRP-SD	1.4798	0.745628	0.906303	3	1.04391	0.385948		y w vs. Pngl[-/-]			-7.816	-9.728 to -5.904		Yes		****	<0.0001
Pngl[-/-]		9.28006	7.54995	9.74993	3	8.85998	1.15859		Pngl[-/-] vs. Pngl[-/-],PnglDp/+			7.13	5.218 to 9.042		Yes		****	<0.0001
Pngl[-/-],Pngl Dp/+		1.91001	1.78001	1.5001	3	1.73004	0.209473
y w	PGRP-SB1	1.35015	0.730871	1.01339	3	1.03147	0.310038		y w vs. Pngl[-/-]			-2.539	-3.542 to -1.535		Yes		***	0.0005
Pngl[-/-]		4.11003	3.40998	3.18998	3	3.56999	0.480445		Pngl[-/-] vs. Pngl[-/-],PnglDp/+			2.44	1.436 to 3.444		Yes		***	0.0006
Pngl[-/-],Pngl Dp/+		1.02001	0.890006	1.4801	3	1.13004	0.310054
y w	PGRP-LA	1.32012	0.790108	0.958739	3	1.02299	0.270784		y w vs. Pngl[-/-]			-3.107	-3.960 to -2.254		Yes		****	<0.0001
Pngl[-/-]		4.43003	4.26997	3.68997	3	4.12999	0.389379		Pngl[-/-] vs. Pngl[-/-],PnglDp/+			2.84	1.987 to 3.693		Yes		***	0.0001
Pngl[-/-],Pngl Dp/+		1.19001	1.07001	1.61011	3	1.29004	0.283608
y w	GNBP-like 3	1.10997	0.821353	1.09688	3	1.0094	0.162986		y w vs. Pngl[-/-]			-12.13	-14.95 to -9.315		Yes		****	<0.0001
Pngl[-/-]		13.9701	14.3799	11.0699	3	13.14	1.80439		Pngl[-/-] vs. Pngl[-/-],PnglDp/+			11.03	8.215 to 13.84		Yes		****	<0.0001
Pngl[-/-],Pngl Dp/+		1.87001	2.27002	2.19015	3	2.11006	0.211687

## Sheet: Fig. 2
Fig. 2a									One-way ANOVA
Genotypes	Genes	Replicate #1	Replicate #2	Replicate #3	N	Mean	SD		Šídák's multiple comparisons test			Mean Diff.	95.00% CI of diff.		Below threshold?		Summary	Adjusted P Value
y w	AttA	0.765858	1.08758	1.20058	3	1.01801	0.225557
Pngl[-/-]		4.06997	5.11999	5.86996	3	5.01997	0.904152		y w vs. Pngl[-/-]			-4.002	-5.304 to -2.700		Yes		****	<0.0001
Pngl[-/-], foxo[+/-]		2.03001	2.42999	2.29005	3	2.25002	0.202973		Pngl[-/-] vs. Pngl[-/-],foxo[+/-]			2.77	1.468 to 4.072		Yes		***	0.0002
Pngl[-/-], Rel[+/-]		3.41002	3.53999	3.85003	3	3.60001	0.226059		Pngl[-/-] vs. Pngl[-/-],Rel[+/-]			1.42	0.1181 to 2.722		Yes		*	0.0296
Pngl[-/-], Tl[+/-]		2.97004	3.05044	2.67997	3	2.90015	0.194874		Pngl[-/-] vs. Pngl[-/-],Tl[+/-]			2.12	0.8180 to 3.422		Yes		**	0.0017
y w	AttB	0.700429	0.974564	1.46496	3	1.04665	0.387329
Pngl[-/-]		7.86995	8.55998	8.85994	3	8.42996	0.507643		y w vs. Pngl[-/-]			-7.383	-8.518 to -6.249		Yes		****	<0.0001
Pngl[-/-], foxo[+/-]		3.85003	3.28999	3.06006	3	3.40003	0.406314		Pngl[-/-] vs. Pngl[-/-],foxo[+/-]			5.03	3.895 to 6.165		Yes		****	<0.0001
Pngl[-/-], Rel[+/-]		4.98003	5.54999	5.16004	3	5.23002	0.291351		Pngl[-/-] vs. Pngl[-/-],Rel[+/-]			3.2	2.065 to 4.335		Yes		****	<0.0001
Pngl[-/-], Tl[+/-]		5.34007	5.82084	5.93993	3	5.70028	0.317578		Pngl[-/-] vs. Pngl[-/-],Tl[+/-]			2.73	1.595 to 3.864		Yes		****	<0.0001
y w	CecA1	1.04365	0.675003	1.41951	3	1.04606	0.37226
Pngl[-/-]		7.20995	7.58998	8.74994	3	7.84996	0.802235		y w vs. Pngl[-/-]			-6.804	-8.087 to -5.520		Yes		****	<0.0001
Pngl[-/-], foxo[+/-]		3.43002	2.78999	3.08006	3	3.10003	0.320481		Pngl[-/-] vs. Pngl[-/-],foxo[+/-]			4.75	3.467 to 6.033		Yes		****	<0.0001
Pngl[-/-], Rel[+/-]		5.31004	4.93999	5.11004	3	5.12002	0.185226		Pngl[-/-] vs. Pngl[-/-],Rel[+/-]			2.73	1.447 to 4.013		Yes		***	0.0002
Pngl[-/-], Tl[+/-]		4.53006	4.11059	4.46994	3	4.3702	0.226829		Pngl[-/-] vs. Pngl[-/-],Tl[+/-]			3.48	2.196 to 4.763		Yes		****	<0.0001
y w	CecA2	1.22898	0.710718	1.14487	3	1.02819	0.278138
Pngl[-/-]		9.44993	9.81998	9.76993	3	9.67995	0.200764		y w vs. Pngl[-/-]			-8.652	-9.196 to -8.107		Yes		****	<0.0001
Pngl[-/-], foxo[+/-]		3.59002	3.30999	3.45007	3	3.45003	0.140016		Pngl[-/-] vs. Pngl[-/-],foxo[+/-]			6.23	5.685 to 6.775		Yes		****	<0.0001
Pngl[-/-], Rel[+/-]		5.96004	5.73999	5.85004	3	5.85002	0.110027		Pngl[-/-] vs. Pngl[-/-],Rel[+/-]			3.83	3.285 to 4.375		Yes		****	<0.0001
Pngl[-/-], Tl[+/-]		6.29009	5.97086	6.12992	3	6.13029	0.159616		Pngl[-/-] vs. Pngl[-/-],Tl[+/-]			3.55	3.005 to 4.094		Yes		****	<0.0001
y w	Drs	1.42058	0.782866	0.89918	3	1.03421	0.339625
Pngl[-/-]		7.90995	8.32998	6.94995	3	7.72996	0.707402		y w vs. Pngl[-/-]			-6.696	-8.008 to -5.384		Yes		****	<0.0001
Pngl[-/-], foxo[+/-]		3.44002	2.98999	3.23007	3	3.22003	0.225183		Pngl[-/-] vs. Pngl[-/-],foxo[+/-]			4.51	3.198 to 5.822		Yes		****	<0.0001
Pngl[-/-], Rel[+/-]		7.52005	6.52999	7.01005	3	7.02003	0.495108		Pngl[-/-] vs. Pngl[-/-],Rel[+/-]			0.7099	-0.6019 to 2.022		No		ns	0.5766
Pngl[-/-], Tl[+/-]		5.17007	4.53065	4.81994	3	4.84022	0.320193		Pngl[-/-] vs. Pngl[-/-],Tl[+/-]			2.89	1.578 to 4.202		Yes		***	0.0001
y w	Def	0.559392	1.9331	0.924761	3	1.13908	0.71149
Pngl[-/-]		4.90966	3.44002	4.76003	3	4.36991	0.808769		y w vs. Pngl[-/-]			-3.231	-4.732 to -1.729		Yes		***	0.0002
Pngl[-/-], foxo[+/-]		2.42983	1.85001	2.13999	3	2.13994	0.289909		Pngl[-/-] vs. Pngl[-/-],foxo[+/-]			2.23	0.7283 to 3.732		Yes		**	0.0035
Pngl[-/-], Rel[+/-]		3.20978	2.74002	2.96002	3	2.96994	0.235036		Pngl[-/-] vs. Pngl[-/-],Rel[+/-]			1.4	-0.1017 to 2.902		No		ns	0.0741
Pngl[-/-], Tl[+/-]		3.6198	3.28002	3.42005	3	3.43996	0.170761		Pngl[-/-] vs. Pngl[-/-],Tl[+/-]			0.9299	-0.5717 to 2.432		No		ns	0.4114
y w	edin	0.488702	1.22558	1.66961	3	1.12796	0.596475
Pngl[-/-]		10.2593	10.2101	10.9401	3	10.4698	0.408003		y w vs. Pngl[-/-]			-9.342	-10.36 to -8.327		Yes		****	<0.0001
Pngl[-/-], foxo[+/-]		4.3497	4.11003	4.22997	3	4.2299	0.119835		Pngl[-/-] vs. Pngl[-/-],foxo[+/-]			6.24	5.225 to 7.254		Yes		****	<0.0001
Pngl[-/-], Rel[+/-]		6.95952	6.64005	6.80005	3	6.79987	0.159736		Pngl[-/-] vs. Pngl[-/-],Rel[+/-]			3.67	2.655 to 4.684		Yes		****	<0.0001
Pngl[-/-], Tl[+/-]		8.03955	7.62005	7.80011	3	7.81991	0.21045		Pngl[-/-] vs. Pngl[-/-],Tl[+/-]			2.65	1.635 to 3.664		Yes		****	<0.0001
y w	BomS1	0.60278	1.62344	1.02189	3	1.0827	0.513038
Pngl[-/-]		10.7293	11.3301	11.1501	3	11.0698	0.30835		y w vs. Pngl[-/-]			-9.987	-10.88 to -9.098		Yes		****	<0.0001
Pngl[-/-], foxo[+/-]		4.62968	4.37003	4.49997	3	4.49989	0.129824		Pngl[-/-] vs. Pngl[-/-],foxo[+/-]			6.57	5.681 to 7.459		Yes		****	<0.0001
Pngl[-/-], Rel[+/-]		7.61947	7.24005	7.43005	3	7.42986	0.189711		Pngl[-/-] vs. Pngl[-/-],Rel[+/-]			3.64	2.751 to 4.529		Yes		****	<0.0001
Pngl[-/-], Tl[+/-]		5.3797	4.98003	4.97007	3	5.10994	0.233678		Pngl[-/-] vs. Pngl[-/-],Tl[+/-]			5.96	5.071 to 6.849		Yes		****	<0.0001
y w	Dso2	0.515954	1.00945	1.92002	3	1.14847	0.712281
Pngl[-/-]		6.48955	5.84004	5.76004	3	6.02988	0.400093		y w vs. Pngl[-/-]			-4.881	-6.082 to -3.681		Yes		****	<0.0001
Pngl[-/-], foxo[+/-]		2.67981	2.32002	2.49998	3	2.49994	0.179899		Pngl[-/-] vs. Pngl[-/-],foxo[+/-]			3.53	2.330 to 4.730		Yes		****	<0.0001
Pngl[-/-], Rel[+/-]		4.62968	4.17003	4.40003	3	4.39991	0.229825		Pngl[-/-] vs. Pngl[-/-],Rel[+/-]			1.63	0.4297 to 2.830		Yes		**	0.0067
Pngl[-/-], Tl[+/-]		3.45981	3.12002	2.84004	3	3.13996	0.310365		Pngl[-/-] vs. Pngl[-/-],Tl[+/-]			2.89	1.690 to 4.090		Yes		****	<0.0001
y w	PGRP-SD	0.649199	0.885104	1.74031	3	1.09154	0.574103
Pngl[-/-]		8.96938	8.28006	7.56005	3	8.26983	0.704719		y w vs. Pngl[-/-]			-7.178	-8.760 to -5.596		Yes		****	<0.0001
Pngl[-/-], foxo[+/-]		2.9298	2.54002	2.77998	3	2.74993	0.196619		Pngl[-/-] vs. Pngl[-/-],foxo[+/-]			5.52	3.938 to 7.102		Yes		****	<0.0001
Pngl[-/-], Rel[+/-]		5.48962	4.03003	4.76003	3	4.75989	0.729796		Pngl[-/-] vs. Pngl[-/-],Rel[+/-]			3.51	1.928 to 5.092		Yes		***	0.0001
Pngl[-/-], Tl[+/-]		6.01967	5.48004	5.87008	3	5.78993	0.2786		Pngl[-/-] vs. Pngl[-/-],Tl[+/-]			2.48	0.8977 to 4.062		Yes		**	0.0023
y w	PGRP-SB1	0.635215	1.99394	0.789528	3	1.13956	0.743923
Pngl[-/-]		3.86008	3.29002	3.73997	3	3.63003	0.300513		y w vs. Pngl[-/-]			-2.613	-3.674 to -1.552		Yes		****	<0.0001
Pngl[-/-], foxo[+/-]		1.74002	1.32009	1.58999	3	1.55003	0.212798		Pngl[-/-] vs. Pngl[-/-],foxo[+/-]			2.08	1.019 to 3.141		Yes		***	0.0004
Pngl[-/-], Rel[+/-]		2.72002	1.52002	2.06017	3	2.10007	0.600993		Pngl[-/-] vs. Pngl[-/-],Rel[+/-]			1.53	0.4690 to 2.591		Yes		**	0.0043
Pngl[-/-], Tl[+/-]		2.88996	2.29005	2.31997	3	2.49999	0.338053		Pngl[-/-] vs. Pngl[-/-],Tl[+/-]			1.13	0.06895 to 2.191		Yes		*	0.0343
y w	PGRP-LA	0.545682	2.78978	0.656887	3	1.33078	1.26475
Pngl[-/-]		4.39009	4.14003	3.58998	3	4.04003	0.409324		y w vs. Pngl[-/-]			-3.01	-3.763 to -2.258		Yes		****	<0.0001
Pngl[-/-], foxo[+/-]		1.66002	1.95014	1.78999	3	1.80005	0.145318		Pngl[-/-] vs. Pngl[-/-],foxo[+/-]			2.24	1.487 to 2.993		Yes		****	<0.0001
Pngl[-/-], Rel[+/-]		2.11001	1.68002	1.88016	3	1.89006	0.215167		Pngl[-/-] vs. Pngl[-/-],Rel[+/-]			2.15	1.397 to 2.903		Yes		****	<0.0001
Pngl[-/-], Tl[+/-]		2.21997	2.12004	1.98997	3	2.11	0.115327		Pngl[-/-] vs. Pngl[-/-],Tl[+/-]			1.93	1.177 to 2.683		Yes		****	<0.0001
y w	GNBP-like 3	0.662759	1.02039	1.4787	3	1.05395	0.409005
Pngl[-/-]		12.9203	10.7901	14.6599	3	12.7901	1.93819		y w vs. Pngl[-/-]			-11.78	-14.61 to -8.938		Yes		****	<0.0001
Pngl[-/-], foxo[+/-]		5.67008	5.49038	5.33996	3	5.50014	0.165274		Pngl[-/-] vs. Pngl[-/-],foxo[+/-]			7.29	4.452 to 10.13		Yes		****	<0.0001
Pngl[-/-], Rel[+/-]		9.72007	8.11011	8.87074	3	8.90031	0.805385		Pngl[-/-] vs. Pngl[-/-],Rel[+/-]			3.89	1.052 to 6.728		Yes		**	0.0063
Pngl[-/-], Tl[+/-]		9.91986	9.36019	8.88988	3	9.38998	0.515638		Pngl[-/-] vs. Pngl[-/-],Tl[+/-]			3.4	0.5624 to 6.238		Yes		*	0.0161
Fig. 2b
Lethality rescue
				% adult eclosed								One-way ANOVA
Genotypes		Replicate #1	Replicate #2	Replicate #3	Replicate #4	Replicate #5	Replicate #6	Animal No. scored	Mean	SD		Šídák's multiple comparisons test				Mean Diff.	95.00% CI of diff.		Below threshold?		Summary	Adjusted P Value
Pngl[-/-]		0	0	0	0			153	0	0		Pngl[-/-] vs. Pngl[-/-],foxo+/-				-40.01	-45.55 to -34.47		Yes		****	<0.0001
Pngl[-/-], foxo[+/-]		35.7143	39.0244	41.0256	41.8605	42.4242	40	214	40.0082	2.43758		Pngl[-/-] vs. Pngl[-/-],Rel+/-				-19.11	-24.86 to -13.35		Yes		****	<0.0001
Pngl[-/-], Rel[+/-]		20	20	20.6897	21.0526	13.7931		147	19.1071	3.00511		Pngl[-/-] vs. Pngl[-/-],Tl+/-				-21.04	-26.80 to -15.29		Yes		****	<0.0001
Pngl[-/-], Tl[+/-]		21.4286	23.8095	16.2162	20.6897	23.0769		162	21.0442	2.97329		Pngl[-/-] vs. Pngl[-/-],foxo/Rel				-42.25	-48.32 to -36.18		Yes		****	<0.0001
Pngl[-/-], foxo[+/-],Rel[+/-]		36.3636	44.4444	44.4444	43.75			117	42.2506	3.93829		Pngl[-/-] vs. Pngl[-/-],foxo/Tl				-39.2	-45.27 to -33.13		Yes		****	<0.0001
Pngl[-/-], foxo[+/-],Tl[+/-]		38.0952	40	40	38.7097			107	39.2012	0.955842		Pngl[-/-],foxo+/- vs. Pngl[-/-],foxo/Rel				-2.242	-7.781 to 3.296		No		ns	0.9632
												Pngl[-/-],foxo+/- vs. Pngl[-/-],foxo/Tl				0.8069	-4.731 to 6.345		No		ns	>0.9999
Fig. 2c
Pngl knockdown lethlaity			%adult eclosed
Genotypes		Replicate #1	Replicate #2	Replicate #3	Replicate #4	Animal No.	Mean	SD		One-way ANOVA
UAS-PnglRNAi/+		97.3684	97.561	97.6744	100	157	98.151	1.23915		Šídák's multiple comparisons test			Mean Diff.	95.00% CI of diff.		Below threshold?		Summary	Adjusted P Value
Myo1A-GAL4>PnglRNAi		80	81.25	78.9474	76.6667	135	79.216	1.94277		UAS-PnglRNAi vs. Myo1A-Gal4>PnglRNAi			18.93	15.25 to 22.62		Yes		****	<0.0001
esg-GAL4>PnglRNAi		96.875	94.8718	97.2973	96.7742	139	96.4546	1.07924		UAS-PnglRNAi vs. esg-Gal4>PnglRNAi			1.696	-1.988 to 5.381		No		ns	0.6818
Pros-GAL4>PnglRNAi		97.619	97.4359	93.0233	95.7447	171	95.9557	2.12928		UAS-PnglRNAi vs. pros-Gal4>PnglRNAi			2.195	-1.490 to 5.880		No		ns	0.4165
Fig. 2d
Immune gene expression
Genotypes		Genes	Replicate#1	Replicate#2	Replicate#3	N	Mean	SD		Unpaired t test
Myo1A-GAL4/+		AttB	1.07011	0.678713	1.37684	3	1.04189	0.349919		Myo1A-Gal4/+ vs Myo1A-GAL4>PnglRNAi
Myo1A-GAL4>PnglRNAi			4.33645	3.50266	2.65205	3	3.49705	0.842217		AttB	P value			0.0096		CecA2	P value			0.002		BomS1	P value			0.0002
Myo1A-GAL4/+		CecA2	0.63974	1.33728	1.16889	3	1.04864	0.363988			P value summary			**			P value summary			**			P value summary			***
Myo1A-GAL4>PnglRNAi			5.00353	3.60644	4.67563	3	4.42853	0.730588			Significantly different (P < 0.05)?			Yes			Significantly different (P < 0.05)?			Yes			Significantly different (P < 0.05)?			Yes
Myo1A-GAL4/+		BomS1	0.690625	1.2642	1.14536	3	1.03339	0.302737			One- or two-tailed P value?			Two-tailed			One- or two-tailed P value?			Two-tailed			One- or two-tailed P value?			Two-tailed
Myo1A-GAL4>PnglRNAi			4.23069	4.79616	4.78074	3	4.60253	0.322114			t, df			t=4.663, df=4			t, df			t=7.172, df=4			t, df			t=13.98, df=4
esg-GAL4/+		AttB	0.969166	1.02184	1.00976	3	1.00026	0.027595		esg-Gal4/+ vs esg-GAL4>PnglRNAi
esg-GAL4>PnglRNAi			1.16678	1.20819	0.994834	3	1.12327	0.113137		AttB	P value			0.1413		CecA2	P value			0.1653		BomS1	P value			0.3337
esg-GAL4/+		CecA2	0.939311	0.959374	1.10969	3	1.00279	0.0931199			P value summary			ns			P value summary			ns			P value summary			ns
esg-GAL4>PnglRNAi			1.19415	1.17925	1.02397	3	1.13245	0.0942477			Significantly different (P < 0.05)?			No			Significantly different (P < 0.05)?			No			Significantly different (P < 0.05)?			No
esg-GAL4/+		BomS1	1.09362	1.08027	0.846449	3	1.00678	0.139011			One- or two-tailed P value?			Two-tailed			One- or two-tailed P value?			Two-tailed			One- or two-tailed P value?			Two-tailed
esg-GAL4>PnglRNAi			0.894298	1.23866	1.71138	3	1.28145	0.410219			t, df			t=1.830, df=4			t, df			t=1.695, df=4			t, df			t=1.098, df=4
pros-GAL4/+		AttB	1.50739	1.01604	0.652929	3	1.05878	0.428831		pros-Gal4/+ vs pros-GAL4>PnglRNAi
pros-GAL4>PnglRNAi			0.536242	1.04677	1.42902	3	1.00401	0.447924		AttB	P value			0.8858		CecA2	P value			0.5029		BomS1	P value			0.6181
pros-GAL4/+		CecA2	1.0048	1.08341	0.918606	3	1.00227	0.0824295			P value summary			ns			P value summary			ns			P value summary			ns
pros-GAL4>PnglRNAi			0.866621	1.13186	1.31288	3	1.10379	0.224448			Significantly different (P < 0.05)?			No			Significantly different (P < 0.05)?			No			Significantly different (P < 0.05)?			No
pros-GAL4/+		BomS1	1.21983	0.993922	0.824801	3	1.01285	0.198193			One- or two-tailed P value?			Two-tailed			One- or two-tailed P value?			Two-tailed			One- or two-tailed P value?			Two-tailed
pros-GAL4>PnglRNAi			0.874232	1.04321	1.45701	3	1.12482	0.299834			t, df			t=0.1530, df=4			t, df			t=0.7354, df=4			t, df			t=0.5396, df=4
Fig. 2e
Lethality rescue by Mef2, Myo1A and r4-GAL4 driven knockdown of foxo, Rel and Tl
			% adult eclosed
Genotypes	Replicate #1	Replicate #2	Replicate #3	Animal No.	Mean	SD			One-way ANOVA
Pngl[-/-], Mef2-GAL4	0	0	0	138	0	0			Šídák's multiple comparisons test					Mean Diff.	95.00% CI of diff.	Below threshold?	Summary	Adjusted P Value
Pngl[-/-], Mef2>foxoRNAi	5.71429	4.87805	4.7619	118	5.11808	0.519585			Pngl[-/-],Mef2-Gal4 vs. Pngl[-/-],Mef2>foxoRNAi					-5.118	-9.313 to -0.9234	Yes	*	0.0189
Pngl[-/-], Mef2>RelRNAi	4.25532	0	3.84615	122	2.70049	2.34762			Pngl[-/-],Mef2-Gal4 vs. Pngl[-/-],Mef2>RelRNAi					-2.7	-6.895 to 1.494	No	ns	0.2442
Pngl[-/-], Mef2>TlRNAi	0	4.25532	4.16667	133	2.80733	2.43162			Pngl[-/-],Mef2-Gal4 vs. Pngl[-/-],Mef2>TlRNAi					-2.807	-7.002 to 1.387	No	ns	0.2192
Pngl[-/-], Myo1A-GAL4	0	0	0	142	0	0
Pngl[-/-], Myo1A>foxoRNAi	26.6667	29.1667	29.5082	154	28.4472	1.55139			Pngl[-/-],Myo1A-Gal4 vs. Pngl[-/-],Myo1A>foxoRNAi					-28.45	-31.77 to -25.13	Yes	****	<0.0001
Pngl[-/-], Myo1A>RelRNAi	6.25	10.3448	9.7561	131	8.78364	2.21386			Pngl[-/-],Myo1A-Gal4 vs. Pngl[-/-],Myo1A>RelRNAi					-8.784	-12.10 to -5.464	Yes	***	0.0001
Pngl[-/-], Myo1A>TlRNAi	3.44828	3.7037	3.50877	169	3.55358	0.13348			Pngl[-/-],Myo1A-Gal4 vs. Pngl[-/-],Myo1A>TlRNAi					-3.554	-6.874 to -0.2336	Yes	*	0.0365
Pngl[-/-], r4-GAL4	0	0	0	112	0	0
Pngl[-/-], r4>foxoRNAi	10	12.2449	10.3448	147	10.8632	1.20891			Pngl[-/-],r4-Gal4 vs. Pngl[-/-],r4>foxoRNAi					-10.86	-12.41 to -9.318	Yes	****	<0.0001
Pngl[-/-], r4>RelRNAi	4.7619	4.87805	4.54545	126	4.72847	0.168799			Pngl[-/-],r4-Gal4 vs. Pngl[-/-],r4>RelRNAi					-4.728	-6.274 to -3.183	Yes	****	<0.0001
Pngl[-/-], r4>TlRNAi	4.54545	4.25532	3.92157	141	4.24078	0.312197			Pngl[-/-],r4-Gal4 vs. Pngl[-/-],r4>TlRNAi					-4.241	-5.786 to -2.695	Yes	***	0.0001
Fig.2f
Lethality rescue by Myo1A_r4> Pngl WT_C3030A
			% adult eclosed
Genotypes	Replicate #1	Replicate #2	Replicate #3	Replicate #4	Animal No.	Mean	SD		One-way ANOVA
Pngl[-/-], Myo1A-GAL4	0	0	0	0	129	0	0		Šídák's multiple comparisons test					Mean Diff.	95.00% CI of diff.	Below threshold?	Summary	Adjusted P Value
Pngl[-/-], Myo1A>PnglWT	15.3846	17.6471	22.8571	23.8095	137	19.9246	4.06165		Pngl[-/-],Myo1A-Gal4 vs. Pngl[-/-],Myo1A>PnglWT					-19.92	-24.77 to -15.08	Yes	****	<0.0001
Pngl[-/-], Myo1A>PnglC3030A	0	0	0	0	142	0	0		Pngl[-/-],Myo1A-Gal4 vs. Pngl[-/-],Myo1A>PnglC303A					0	-4.847 to 4.847	No	ns	>0.9999
Pngl[-/-], r4-GAL4	0	0	0	0	116	0	0
Pngl[-/-], r4>PnglWT	8.33333	13.3333	17.0213	7.14286	129	11.4577	4.57715		Pngl[-/-],r4-Gal4 vs. Pngl[-/-],r4>PnglWT					-11.46	-16.92 to -5.996	Yes	***	0.0005
Pngl[-/-], r4>PnglC303A	0	0	0	0	133	0	0		Pngl[-/-],r4-Gal4 vs. Pngl[-/-],r4>PnglC303A					0	-5.462 to 5.462	No	ns	>0.9999
Fig. 2g
qPCR									One-way ANOVA
Genotypes	Genes	Replicate #1	Replicate #2	Replicate #3	N	Mean	SD		Šídák's multiple comparisons test							Mean Diff.	95.00% CI of diff.	Below threshold?	Summary	Adjusted P Value
[+/+], Myo1A-GAL4	AttB	1.70758	0.781275	0.749577	3	1.07948	0.544181
Pngl[-/-], Myo1A-GAL4		7.44	6.37	8.17	3	7.32666	0.905336		[+/+],Myo1A-Gal4_AttB vs. Pngl[-/-],Myo1A-Gal4_AttB							-6.247	-8.002 to -4.493	Yes	****	<0.0001
Pngl[-/-], Myo1A>Pngl		3.63	2.79	3.23	3	3.21667	0.420158		Pngl[-/-],Myo1A-Gal4_AttB vs. Pngl[-/-],Myo1A>Pngl_AttB							4.11	2.356 to 5.864	Yes	***	0.0008
[+/+], Myo1A-GAL4	CecA2	1.30113	0.953262	0.806247	3	1.02021	0.254142
Pngl[-/-], Myo1A-GAL4		9.53	7.33999	8.42	3	8.43	1.09504		[+/+],Myo1A-Gal4_CecA2 vs. Pngl[-/-],Myo1A-Gal4_CecA2							-7.41	-9.309 to -5.511	Yes	****	<0.0001
Pngl[-/-], Myo1A>Pngl		3.48	2.48	2.96	3	2.97333	0.500134		Pngl[-/-],Myo1A-Gal4_CecA2 vs. Pngl[-/-],Myo1A>Pngl_CecA2							5.457	3.558 to 7.356	Yes	***	0.0002
[+/+], Myo1A-GAL4	BomS1	1.12159	1.03542	0.861087	3	1.00603	0.132716
Pngl[-/-], Myo1A-GAL4		10.12	9.64	9.76	3	9.84	0.249799		[+/+],Myo1A-Gal4_BomS1 vs. Pngl[-/-],Myo1A-Gal4_BomS1							-8.834	-9.865 to -7.803	Yes	****	<0.0001
Pngl[-/-], Myo1A>Pngl		4.93	3.72	4.31	3	4.32	0.605062		Pngl[-/-],Myo1A-Gal4_BomS1 vs. Pngl[-/-],Myo1A>Pngl_BomS1							5.52	4.489 to 6.551	Yes	****	<0.0001
[+/+], Myo1A-GAL4	GNBP-like 3	1.60642	0.448578	1.38773	3	1.14757	0.615145
Pngl[-/-], Myo1A-GAL4		9.86	9.51	9.22	3	9.53	0.320472		[+/+],Myo1A-Gal4_GNBP-like 3 vs. Pngl[-/-],Myo1A-Gal4_GNBP-like 3							-8.382	-9.754 to -7.011	Yes	****	<0.0001
Pngl[-/-], Myo1A>Pngl		4.72	3.63	3.99	3	4.11333	0.55537		Pngl[-/-],Myo1A-Gal4_GNBP-like 3 vs. Pngl[-/-],Myo1A>Pngl_GNBP-like 3							5.417	4.045 to 6.788	Yes	****	<0.0001
Fig. 2h
qPCR									One-way ANOVA
Genotypes	Genes	Replicate #1	Replicate #2	Replicate #3	N	Mean	SD		Šídák's multiple comparisons test						Mean Diff.	95.00% CI of diff.	Below threshold?	Summary	Adjusted P Value
[+/+], r4-GAL4	AttB	1.60005	0.847514	0.737428	3	1.06166	0.469493
Pngl[-/-], r4-GAL4		9.38	7.08	8.13	3	8.19667	1.15145		[+/+],r4-Gal4_AttB vs. Pngl[-/-],r4-Gal4_AttB						-7.135	-9.692 to -4.578	Yes	***	0.0003
Pngl[-/-], r4>Pngl		6.67	5.53	4.47999	3	5.56	1.09531		Pngl[-/-],r4-Gal4_AttB vs. Pngl[-/-],r4>Pngl_AttB						2.637	0.07926 to 5.194	Yes	*	0.0442
[+/+], r4-GAL4	CecA2	1.17993	0.634296	1.33614	3	1.05012	0.368489
Pngl[-/-], r4-GAL4		9.87	9.15	8.47	3	9.16333	0.700095		[+/+],r4-Gal4_CecA2 vs. Pngl[-/-],r4-Gal4_CecA2						-8.113	-10.25 to -5.972	Yes	****	<0.0001
Pngl[-/-], r4>Pngl		7.37999	5.1	6.22	3	6.23333	1.14006		Pngl[-/-],r4-Gal4_CecA2 vs. Pngl[-/-],r4>Pngl_CecA2						2.93	0.7884 to 5.072	Yes	*	0.0125
[+/+], r4-GAL4	BomS1	1.34743	0.671376	1.10542	3	1.04141	0.342544
Pngl[-/-], r4-GAL4		11.93	8.78	10.32	3	10.3433	1.57513		[+/+],r4-Gal4_BomS1 vs. Pngl[-/-],r4-Gal4_BomS1						-9.302	-12.11 to -6.493	Yes	***	0.0001
Pngl[-/-], r4>Pngl		7.67	5.98	6.77	3	6.80666	0.845596		Pngl[-/-],r4-Gal4_BomS1 vs. Pngl[-/-],r4>Pngl_BomS1						3.537	0.7274 to 6.346	Yes	*	0.0185
[+/+], r4-GAL4	GNBP-like 3	1.40959	1.15345	0.615045	3	1.05936	0.405544
Pngl[-/-], r4-GAL4		9.11999	8.04	8.52	3	8.56	0.541109		[+/+],r4-Gal4_GNBP-like 3 vs. Pngl[-/-],r4-Gal4_GNBP-like 3						-7.501	-8.768 to -6.233	Yes	****	<0.0001
Pngl[-/-], r4>Pngl		5.92	5.06	5.18	3	5.38667	0.465761		Pngl[-/-],r4-Gal4_GNBP-like 3 vs. Pngl[-/-],r4>Pngl_GNBP-like 3						3.173	1.906 to 4.441	Yes	***	0.0005

## Sheet: Fig. 3
Fig. 3b
western blot quantification											One-way ANOVA
Genotypes		Replicate#1	Replicate#2	Replicate#3	N	Mean	SD				Šídák's multiple comparisons test	Mean Diff.	95.00% CI of diff.	Below threshold?	Summary	Adjusted P Value
yw	Foxo/Actin	0.842017	1.08133	1.07665	3	1	0.136838				yw_Foxo/Actin vs. Pngl[-/-]_Foxo/Actin	-1.166	-1.875 to -0.4570	Yes	**	0.0051
Pngl[-/-]		2.56526	2.06384	1.86864	3	2.16591	0.359355				yw_Foxo/Actin vs. Pngl[-/-],PnglDp_Foxo/Actin	-0.4156	-1.124 to 0.2933	No	ns	0.2791
Pngl[-/-],PnglDp/+		1.69852	1.32971	1.21855	3	1.41559	0.251246				Pngl[-/-]_Foxo/Actin vs. Pngl[-/-],PnglDp_Foxo/Actin	0.7503	0.04143 to 1.459	Yes	*	0.0396
y w	pFoxo/Actin	0.986476	1.00452	1.00901	3	1	0.0119253				yw_pFoxo/Actin vs. Pngl[-/-]_pFoxo/Actin	0.4312	0.2183 to 0.6442	Yes	**	0.0017
Pngl[-/-]		0.589625	0.624691	0.491984	3	0.568767	0.0687682				yw_pFoxo/Actin vs. Pngl[-/-],PnglDp_pFoxo/Actin	-0.1043	-0.3172 to 0.1087	No	ns	0.4074
Pngl[-/-],PnglDp/+		1.22053	0.982667	1.10958	3	1.10426	0.119022				Pngl[-/-]_pFoxo/Actin vs. Pngl[-/-],PnglDp_pFoxo/Actin	-0.5355	-0.7484 to -0.3226	Yes	***	0.0005
y w	pFoxo/Foxo	1.15702	0.917434	0.925541	3	1	0.136048				yw_pFoxo/Foxo vs. Pngl[-/-]_pFoxo/Foxo	0.7347	0.4632 to 1.006	Yes	***	0.0003
Pngl[-/-]		0.22985	0.302684	0.263285	3	0.265273	0.0364578				yw_pFoxo/Foxo vs. Pngl[-/-],PnglDp_pFoxo/Foxo	0.2106	-0.06093 to 0.4821	No	ns	0.1266
Pngl[-/-],PnglDp/+		0.718586	0.739011	0.910572	3	0.78939	0.105442				Pngl[-/-]_pFoxo/Foxo vs. Pngl[-/-],PnglDp_pFoxo/Foxo	-0.5241	-0.7957 to -0.2526	Yes	**	0.0022
Fig. 3c
western blot quantification											One-way ANOVA
Genotypes		Replicate#1	Replicate#2	Replicate#3	N	Mean	SD				Šídák's multiple comparisons test	Mean Diff.	95.00% CI of diff.	Below threshold?	Summary	Adjusted P Value
yw	Akt/Actin	0.989921	0.956808	1.05327	3	1	0.049015				yw_Akt/Actin vs. Pngl[-/-]_Akt/Actin	0.112	-0.009027 to 0.2330	No	ns	0.0677
Pngl[-/-]		0.850628	0.885922	0.927461	3	0.888004	0.0384587				yw_Akt/Actin vs. Pngl[-/-],PnglDp_Akt/Actin	0.05886	-0.06216 to 0.1799	No	ns	0.4124
Pngl[-/-],PnglDp/+		0.892184	0.94392	0.987307	3	0.941137	0.0476226				Pngl[-/-]_Akt/Actin vs. Pngl[-/-],PnglDp_Akt/Actin	-0.05313	-0.1742 to 0.06789	No	ns	0.4893
y w	pAkt/Actin	0.885594	1.0224	1.092	3	1	0.105012				yw_pAkt/Actin vs. Pngl[-/-]_pAkt/Actin	0.4487	0.2782 to 0.6193	Yes	***	0.0004
Pngl[-/-]		0.558681	0.542812	0.552308	3	0.551267	0.00798592				yw_pAkt/Actin vs. Pngl[-/-],PnglDp_pAKt/Actin	0.1501	-0.02044 to 0.3206	No	ns	0.0817
Pngl[-/-],PnglDp/+		0.869948	0.811269	0.868488	3	0.849902	0.033465				Pngl[-/-]_pAkt/Actin vs. Pngl[-/-],PnglDp_pAKt/Actin	-0.2986	-0.4692 to -0.1281	Yes	**	0.0037
y w	pAkt/Akt	0.894629	1.06858	1.03679	3	1	0.0926275				yw_pAkt/Akt vs. Pngl[-/-]_pAkt/Akt	0.3783	0.1997 to 0.5569	Yes	**	0.0013
Pngl[-/-]		0.656787	0.612708	0.595506	3	0.621667	0.0316074				yw_pAkt/Akt vs. Pngl[-/-],PnglDp_pAkt/Akt	0.09527	-0.08333 to 0.2739	No	ns	0.3446
Pngl[-/-],PnglDp/+		0.975076	0.859468	0.879653	3	0.904732	0.0617499				Pngl[-/-]_pAkt/Akt vs. Pngl[-/-],PnglDp_pAkt/Akt	-0.2831	-0.4617 to -0.1045	Yes	**	0.0061
Fig. 3d
Lethality rescue		% adult eclosed									One-way ANOVA
Genotypes	Replicate #1	Replicate #2	Replicate #3	N	Mean	SD					Šídák's multiple comparisons test	Mean Diff.	95.00% CI of diff.	Below threshold?	Summary	Adjusted P Value
Pngl[-/-], Myo1A-GAL4	0	0	0	3	0	0
Pngl[-/-], Myo1A>UAS-AktWT	13.3333	10.2564	11.5385	3	11.7094	1.54557					Pngl[-/-],Myo1A-Gal4 vs. Pngl[-/-],Myo1A>AktWT	-11.71	-14.33 to -9.091	Yes	****	<0.0001
Pngl[-/-], Myo1A>UAS_AktCA	18.75	17.3913	17.7778	3	17.973	0.700075					Pngl[-/-],Myo1A-Gal4 vs. Pngl[-/-],Myo1A>AktCA	-17.97	-20.59 to -15.35	Yes	****	<0.0001
Pngl[-/-], r4-GAL4	0	0	0	3	0	0
Pngl[-/-], r4>UAS-AktWT	5.26316	4.65116	4.25532	3	4.72321	0.507768					Pngl[-/-],r4-Gal4 vs. Pngl[-/-],r4>AktWT	-4.723	-7.892 to -1.554	Yes	**	0.0083
Pngl[-/-], r4>UAS-AktCA	5.12821	5.88235	8.88889	3	6.63315	1.98959					Pngl[-/-],r4-Gal4 vs. Pngl[-/-],r4>AktCA	-6.633	-9.802 to -3.464	Yes	**	0.0014
Fig. 3e
Immune gene expression											One-way ANOVA
Genotypes	Gene	Replicate #1	Replicate #2	Replicate #3	N	Mean	SD				Šídák's multiple comparisons test	Mean Diff.	95.00% CI of diff.	Below threshold?	Summary	Adjusted P Value
[+/+], Myo1A-GAL4	AttB	1.3121	0.926522	0.822578	3	1.0204	0.257911				Myo1A-Gal4_AttB vs. Pngl[-/-],Myo1A-Gal4	-6.356	-7.692 to -5.021	Yes	****	<0.0001
Pngl[-/-], Myo1A-GAL4		8.17	6.57	7.39	3	7.37667	0.800084				Pngl[-/-],Myo1A-Gal4 vs. Pngl[-/-],Myo1A>AKTca	3.143	1.808 to 4.479	Yes	***	0.0008
Pngl[-/-], Myo1A>UAS-AktCA		4.43	4.02	4.25	3	4.23333	0.205509
[+/+], Myo1A-GAL4	CecA2	1.03589	0.693987	1.39102	3	1.0403	0.348539				Myo1A-Gal4_CecA2 vs. Pngl[-/-],Myo1A-Gal4	-6.8	-7.529 to -6.070	Yes	****	<0.0001
Pngl[-/-], Myo1A-GAL4		8.09	7.61	7.82	3	7.84	0.240623				Pngl[-/-],Myo1A-Gal4 vs. Pngl[-/-],Myo1A>AKTca	3.257	2.527 to 3.986	Yes	****	<0.0001
Pngl[-/-], Myo1A>UAS-AktCA		4.79	4.37	4.59	3	4.58333	0.210079
[+/+], Myo1A-GAL4	Drs	1.12654	0.491249	1.80697	3	1.14159	0.657991				Myo1A-Gal4_Drs vs. Pngl[-/-],Myo1A-Gal4	-6.455	-7.627 to -5.283	Yes	****	<0.0001
Pngl[-/-], Myo1A-GAL4		7.86	7.35	7.58	3	7.59666	0.255408				Pngl[-/-],Myo1A-Gal4 vs. Pngl[-/-],Myo1A>AKTca	3.237	2.065 to 4.409	Yes	***	0.0003
Pngl[-/-], Myo1A>UAS-AktCA		4.64	4.08	4.36	3	4.36	0.279999
[+/+], Myo1A-GAL4	BomS1	1.00642	1.33457	0.744523	3	1.02851	0.295645				Myo1A-Gal4_BomS1 vs. Pngl[-/-],Myo1A-Gal4	-8.461	-9.101 to -7.822	Yes	****	<0.0001
Pngl[-/-], Myo1A-GAL4		9.46	9.69	9.32	3	9.49	0.186813				Pngl[-/-],Myo1A-Gal4 vs. Pngl[-/-],Myo1A>AKTca	3.947	3.307 to 4.586	Yes	****	<0.0001
Pngl[-/-], Myo1A>UAS-AktCA		5.78	5.34	5.51	3	5.54333	0.221884
[+/+], Myo1A-GAL4	GNBP-like 3	1.31087	0.569178	1.34027	3	1.07344	0.436951				Myo1A-Gal4_GNBP-like 3 vs. Pngl[-/-],Myo1A-Gal4	-8.81	-9.630 to -7.990	Yes	****	<0.0001
Pngl[-/-], Myo1A-GAL4		10.07	9.67	9.91	3	9.88333	0.201326				Pngl[-/-],Myo1A-Gal4 vs. Pngl[-/-],Myo1A>AKTca	4.377	3.556 to 5.197	Yes	****	<0.0001
Pngl[-/-], Myo1A>UAS-AktCA		5.72	5.52999	5.27	3	5.50666	0.225907
Fig. 3f
Western blot quantification											One-way ANOVA
Genotypes		Replicate #1	Replicate #2	Replicate #3	N	Mean	SD				Šídák's multiple comparisons test			Mean Diff.	95.00% CI of diff.	Below threshold?	Summary	Adjusted P Value
[+/+], Myo1A-GAL4	Akt/Actin	0.874786	1.01178	1.11343	3	1	0.119757				Myo1A-Gal4_Akt/Actin vs. Pngl[-/-],Myo1A-Gal4_Akt/Actin			0.05407	-0.1483 to 0.2565	No	ns	0.8002
Pngl[-/-], Myo1A-GAL4		0.961595	0.963831	0.912371	3	0.945932	0.0290862				Myo1A-Gal4_Akt/Actin vs. Pngl[-/-],Myo1A>Pngl_Akt/Actin			0.05264	-0.1497 to 0.2550	No	ns	0.812
Pngl[-/-], Myo1A>UAS-Pngl		0.936266	0.996689	0.909125	3	0.94736	0.0448238				Pngl[-/-],Myo1A-Gal4_Akt/Actin vs. Pngl[-/-],Myo1A>Pngl_Akt/Actin			-0.001428	-0.2038 to 0.2010	No	ns	>0.9999
[+/+], Myo1A-GAL4	pAkt/Actin	1.03699	0.938821	1.02419	3	1	0.0533682				Myo1A-Gal4_pAkt/Actin vs. Pngl[-/-],Myo1A-Gal4_pAkt/Actin			0.5144	0.3656 to 0.6631	Yes	****	<0.0001
Pngl[-/-], Myo1A-GAL4		0.47279	0.47047	0.513688	3	0.485649	0.0243098				Myo1A-Gal4_pAkt/Actin vs. Pngl[-/-],Myo1A>Pngl_pAKt/Actin			0.08288	-0.06587 to 0.2316	No	ns	0.3137
Pngl[-/-], Myo1A>UAS-Pngl		0.865011	1.00493	0.881419	3	0.91712	0.0764878				Pngl[-/-],Myo1A-Gal4_pAkt/Actin vs. Pngl[-/-],Myo1A>Pngl_pAKt/Actin			-0.4315	-0.5802 to -0.2827	Yes	***	0.0002
[+/+], Myo1A-GAL4	pAkt/Akt	1.17246	0.917742	0.909793	3	1	0.149412				Myo1A-Gal4_pAkt/Akt vs. Pngl[-/-],Myo1A-Gal4_pAkt/Akt			0.4857	0.2374 to 0.7341	Yes	**	0.002
Pngl[-/-], Myo1A-GAL4		0.491673	0.488125	0.563025	3	0.514274	0.0422567				Myo1A-Gal4_pAkt/Akt vs. Pngl[-/-],Myo1A>Pngl_pAkt/Akt			0.03277	-0.2156 to 0.2811	No	ns	0.9675
Pngl[-/-], Myo1A>UAS-Pngl		0.923894	1.00827	0.969525	3	0.96723	0.0422349				Pngl[-/-],Myo1A-Gal4_pAkt/Akt vs. Pngl[-/-],Myo1A>Pngl_pAkt/Akt			-0.453	-0.7013 to -0.2046	Yes	**	0.003
Fig. 3g
Larval growth rate curve
		yw			Pngl[-/-]		yw		Pngl[-/-]
Time	Replicate #1	Replicate #2	Replicate #3	Replicate #1	Replicate #2	Replicate #3	Mean	SD	Mean	SD
24	0.285	0.189	0.279	0.231	0.161	0.152	0.251	0.0537773	0.181333	0.0432474
48	0.483	0.572	0.627	0.479	0.331	0.384	0.560667	0.0726659	0.398	0.0749867
72	1.392	1.152	1.264	0.723	0.687	0.627	1.26933	0.120089	0.679	0.0484974
96	1.298	1.382	1.178	0.879	0.693	0.669	1.286	0.102528	0.747	0.114943
120				1.109	0.743	0.771			0.874333	0.203709
144				0.984	0.788	0.747			0.839667	0.126666
168				0.912	0.747	0.718			0.792333	0.104644
Fig. 3 i
Larval body wieght (mg/per larvae)											One-way ANOVA
Genotypes	Replicate #1	Replicate #2	Replicate #3	N	Mean	SD					Šídák's multiple comparisons test	Mean Diff.	95.00% CI of diff.	Below threshold?	Summary	Adjusted P Value
yw	1.347	1.262	1.143	3	1.25067	0.102471					yw vs. Pngl[-/-]	0.4633	0.2283 to 0.6984	Yes	**	0.002
Pngl[-/-]	0.823	0.702	0.837	3	0.787333	0.0742316					yw vs. Pngl[-/-];Foxo/-	0.1603	-0.07469 to 0.3954	No	ns	0.1877
Pngl[-/-],foxo[+/-]	1.019	1.068	1.184	3	1.09033	0.0847368					Pngl[-/-] vs. Pngl[-/-];Foxo/-	-0.303	-0.5380 to -0.06798	Yes	*	0.0166
Fig. 3j
Lethality rescue
Genotypes	Replicate #1	Replicate #2	Replicate #3	N	Mean	SD	Total No. of animals scored
Pngl[-/-], r4-GAL4	0	0	0	3	0	0	130
Pngl[-/-], r4-GAL4>UAS-dilp2	0	0	0	3	0	0	124
Pngl[-/-], r4-GAL4>UAS-dilp6	0	0	0	3	0	0	118
Fig. 3k
Larval body weight											One-way ANOVA
Genotypes	Replicate #1	Replicate #2	Replicate #3	N	Mean	SD					Šídák's multiple comparisons test	Mean Diff.	95.00% CI of diff.	Below threshold?	Summary	Adjusted P Value
[+/+],r4-GAL4	1.477	1.272	1.389	3	1.37933	0.102841					r4-Gal4 vs. Pngl[-/-];r4-Gal4	0.603	0.3163 to 0.8897	Yes	***	0.0005
Pngl[-/-],r4-GAL4	0.785	0.898	0.646	3	0.776333	0.126223					r4-Gal4 vs. Pngl[-/-];r4>dilp2	0.655	0.3683 to 0.9417	Yes	***	0.0003
Pngl[-/-], r4-GAL4>UAS-dilp2	0.622	0.837	0.714	3	0.724333	0.107872					r4-Gal4 vs. Pngl[-/-];r4>dilp6	0.5347	0.2479 to 0.8214	Yes	**	0.0012
Pngl[-/-], r4-GAL4>UAS-dilp6	0.889	0.861	0.784	3	0.844667	0.0543722					Pngl[-/-];r4-Gal4 vs. Pngl[-/-];r4>dilp2	0.052	-0.2347 to 0.3387	No	ns	0.9914
											Pngl[-/-];r4-Gal4 vs. Pngl[-/-];r4>dilp6	-0.06833	-0.3551 to 0.2184	No	ns	0.9668
Fig. 3l
Gene expression											Unpaired t test
	Gene	Replicate #1	Replicate #2	Replicate #3	N	Mean	SD				P value	0.0466
y w	InR	0.813572	1.02164	1.20312	3	1.01277	0.194924				P value summary	*
Pngl[-/-]		0.746	0.432664	0.623	3	0.600554	0.157869				Significantly different (P < 0.05)?	Yes
											One- or two-tailed P value?	Two-tailed
											t, df	t=2.846, df=4
Fig. 3m
Lethality rescue											One-way ANOVA
Genotypes	Replicate #1	Replicate #2	Replicate #3	N	Mean	SD	Total No. of animals scored				Šídák's multiple comparisons test	Mean Diff.	95.00% CI of diff.	Below threshold?	Summary	Adjusted P Value
Pngl[-/-],Myo1A-GAL4	0	0	0	3	0	0	114				Pngl[-/-];Myo1A-GAL4 vs. Pngl[-/-];Myo1A>InR-WT	-8.983	-12.44 to -5.528	Yes	***	0.0004
Pngl[-/-],Myo1A>UAS-InRWT	8.69565	7.14286	11.1111	3	8.98321	1.99969	128				Pngl[-/-];Myo1A-GAL4 vs. Pngl[-/-];Myo1A>InR-CA	-10.53	-13.99 to -7.074	Yes	***	0.0002
Pngl[-/-],Myo1A>UAS-InRCA	10.5263	11.5385	9.52381	3	10.5295	1.00733	132
Pngl[-/-],r4-GAL4	0	0	0	3	0	0	132
Pngl[-/-],r4>UAS-InRWT	5.71429	4.25532	3.84615	3	4.60525	0.981998	134				Pngl[-/-];r4-GAL4 vs. Pngl[-/-];r4>InR-WT	-4.605	-6.380 to -2.831	Yes	***	0.0004
Pngl[-/-],r4>UAS-InRCA	4.16667	5.12821	5.26316	3	4.85268	0.597922	125				Pngl[-/-];r4-GAL4 vs. Pngl[-/-];r4>InR-CA	-4.853	-6.627 to -3.078	Yes	***	0.0003
Fig. 3n
Larval body weight											One-way ANOVA
Genotypes	Replicate #1	Replicate #2	Replicate #3	N	Mean	SD					Šídák's multiple comparisons test	Mean Diff.	95.00% CI of diff.	Below threshold?	Summary	Adjusted P Value
[+/+],Myo1A-GAL4	1.437	1.342	1.232	3	1.337	0.102591					[+/+];Myo1A-GAL4 vs. Pngl[-/-];Myo1A-GAL4	0.6883	0.4932 to 0.8835	Yes	****	<0.0001
Pngl[-/-],Myo1A-GAL4	0.722	0.631	0.593	3	0.648667	0.0662898					[+/+];Myo1A-GAL4 vs. Pngl[-/-];Myo1A>InR-WT	0.4363	0.2412 to 0.6315	Yes	***	0.0003
Pngl[-/-],Myo1A>UAS-InRWT	0.947	0.892	0.863	3	0.900667	0.0426654					[+/+];Myo1A-GAL4 vs. Pngl[-/-];Myo1A>InR-CA	0.4303	0.2352 to 0.6255	Yes	***	0.0004
Pngl[-/-],Myo1A>UAS-InRCA	0.877	0.962	0.881	3	0.906667	0.0479618					Pngl[-/-];Myo1A-GAL4 vs. Pngl[-/-];Myo1A>InR-WT	-0.252	-0.4472 to -0.05684	Yes	*	0.0124
											Pngl[-/-];Myo1A-GAL4 vs. Pngl[-/-];Myo1A>InR-CA	-0.258	-0.4532 to -0.06284	Yes	*	0.0108
[+/+],r4-GAL4	1.418	1.262	1.337	3	1.339	0.0780192					[+/+];r4-GAL4 vs. Pngl[-/-];r4-GAL4	0.702	0.5460 to 0.8580	Yes	****	<0.0001
Pngl[-/-],r4-GAL4	0.704	0.606	0.601	3	0.637	0.0580775					[+/+];r4-GAL4 vs. Pngl[-/-];r4>InR-WT	0.4387	0.2827 to 0.5946	Yes	****	<0.0001
Pngl[-/-],r4>UAS-InRWT	0.933	0.889	0.879	3	0.900333	0.0287286					[+/+];r4-GAL4 vs. Pngl[-/-];r4>InR-CA	0.4373	0.2814 to 0.5933	Yes	****	<0.0001
Pngl[-/-],r4>UAS-InRCA	0.864	0.892	0.949	3	0.901667	0.0433167					Pngl[-/-];r4-GAL4 vs. Pngl[-/-];r4>InR-WT	-0.2633	-0.4193 to -0.1074	Yes	**	0.0023
											Pngl[-/-];r4-GAL4 vs. Pngl[-/-];r4>InR-CA	-0.2647	-0.4206 to -0.1087	Yes	**	0.0022
Fig. 3p
Gene expression
	Gene	Replicate #1	Replicate #2	Replicate #3	N	Mean	SD				Unpaired t test
y w	Lip3	0.948977	0.647684	1.62698	3	1.07455	0.501576				Lip3
Pngl[-/-]		13.19	10.97	12.04	3	12.0667	1.11024				P value	<0.0001
											P value summary	****
y w	CG6271	1.1315	1.39806	0.632152	3	1.0539	0.388803				Significantly different (P < 0.05)?	Yes
Pngl[-/-]		11.18	9.82001	10.42	3	10.4733	0.681569				One- or two-tailed P value?	Two-tailed
											t, df	t=15.63, df=4
y w	CG6277	0.69243	1.00221	1.44101	3	1.04522	0.376138
Pngl[-/-]		8.03	7.37	9.52	3	8.30667	1.10138				CG6271
											P value	<0.0001
y w	CG8093	1.41075	0.746054	0.950124	3	1.03564	0.340499				P value summary	****
Pngl[-/-]		5.81	7.82	6.53	3	6.72	1.01838				Significantly different (P < 0.05)?	Yes
											One- or two-tailed P value?	Two-tailed
											t, df	t=20.79, df=4
											CG6277
											P value	0.0004
											P value summary	***
											Significantly different (P < 0.05)?	Yes
											One- or two-tailed P value?	Two-tailed
											t, df	t=10.81, df=4
											CG8093
											P value	0.0008
											P value summary	***
											Significantly different (P < 0.05)?	Yes
											One- or two-tailed P value?	Two-tailed
											t, df	t=9.169, df=4

## Sheet: Fig. 4
Fig. 4c
Gut barrier defect quantification			% animals with gut barrier defect					One-way ANOVA
		yw	Pngl[-/-]	Pngl[-/-],PnglDp				Šídák's multiple comparisons test				Mean Diff.	95.00% CI of diff.	Below threshold?	Summary	Adjusted P Value
	Replicate#1	0	53.3333	0				yw vs. Pngl[-/-]				-53.33	-63.62 to -43.04	Yes	****	<0.0001
	Replicate#2	0	60	0				yw vs. Pngl[-/-],PnglDp				0	-10.29 to 10.29	No	ns	>0.9999
	Replicate#3	0	46.6667	0				Pngl[-/-] vs. Pngl[-/-],PnglDp				53.33	43.04 to 63.62	Yes	****	<0.0001
	Mean	0	53.3333	0
	SD	0	6.66667	0
Fig. 4f
Gut barrier defect quantification
			% animals with gut barrier defect					One-way ANOVA
		Pngl[-/-],Path-GAL4	Pngl[-/-],Path>PnglWT	Pngl[-/-],Path>PnglC303A				Šídák's multiple comparisons test						Mean Diff.	95.00% CI of diff.	Below threshold?	Summary	Adjusted P Value
	Replicate#1	59.0909	13.6364	68.1818				Path-GAL4,Pngl[-/-] vs. Path>PnglWT,Pngl[-/-]						34.85	11.23 to 58.46	Yes	**	0.0087
	Replicate#2	45.4545	22.7273	50				Path-GAL4,Pngl[-/-] vs. Path>PnglC303A,Pngl[-/-]						0	-23.62 to 23.62	No	ns	>0.9999
	Replicate#3	59.0909	22.7273	45.4545				Path>PnglWT,Pngl[-/-] vs. Path>PnglC303A,Pngl[-/-]						-34.85	-58.46 to -11.23	Yes	**	0.0087
	Mean	54.5455	19.697	54.5455
	SD	7.87296	5.24864	12.0261
Fig. 4g
Lethality rescue
Genotypes	Replicate#1	Replicate#2	Replicate#3	Replicate#4	total number	Mean	SD		One-way ANOVA
Pngl[-/-], Path-GAL4	0	0	0	0	104	0	0		Šídák's multiple comparisons test						Mean Diff.	95.00% CI of diff.	Below threshold?	Summary	Adjusted P Value
Pngl[-/-], Path>PnglWT	14.8148	14.8148	5.26316	8.33333	116	10.8065	4.79508		Pngl[-/-],Path-Gal4 vs. Pngl[-/-],Path>PnglWT						-10.81	-16.53 to -5.085	Yes	**	0.0011
Pngl[-/-], Path>PnglC303A	0	0	0	0	121	0	0		Pngl[-/-],Path-Gal4 vs. Pngl[-/-],Path>PnglC303A						0	-5.722 to 5.722	No	ns	>0.9999
Fig. 4i
ConA puncta number quantification		number of puncta in each animal
		yw	Pngl[-/-]	Pngl[-/-],PnglDp		One-way ANOVA
	1	0	56	3		Šídák's multiple comparisons test				Mean Diff.	95.00% CI of diff.	Below threshold?	Summary	Adjusted P Value
	2	2	24	0		yw vs. Pngl[-/-]				-26.29	-38.52 to -14.05	Yes	****	<0.0001
	3	4	36	7		yw vs. Pngl[-/-],PnglDp				-0.8333	-13.57 to 11.91	No	ns	0.9975
	4	3	21	0		Pngl[-/-] vs. Pngl[-/-],PnglDp				25.45	12.71 to 38.19	Yes	***	0.0002
	5	3	29	2
	6	0	19	5
	7	2	13
	Mean	2	28.2857	2.83333
	SD	1.52753	14.2562	2.78687
Fig. 4j
ConA puncta size quantification		size of puncta (µm)
		yw	Pngl[-/-]	Pngl[-/-],PnglDp		One-way ANOVA
	1	1.03	2.42	1.32		Šídák's multiple comparisons test				Mean Diff.	95.00% CI of diff.	Below threshold?	Summary	Adjusted P Value
	2	1.23	2.15	1.22		yw vs. Pngl[-/-]				-1.063	-1.720 to -0.4054	Yes	***	0.0006
	3	1.01	1.09	1.09		yw vs. Pngl[-/-],PnglDp				-0.1683	-0.8938 to 0.5572	No	ns	0.9206
	4	1.04	1.08	1.01		Pngl[-/-] vs. Pngl[-/-],PnglDp				0.8943	0.3102 to 1.478	Yes	**	0.0012
	5	1.02	1.11	1.03
	6	1.01	1.17	1.01
	7	2.03	1.92	2.13
	8	2.18	1.04	1.62
	9	2.53	2.41	1.17
	10	1.11	2.66	1.22
	11	1.53	1.95	1.03
	12	0.98	2.13	1.27
	13		2.24	2.82
	14		2.11	1.52
	15		2.19	1.02
	16		2.51	3.02
	17		3.22	3.02
	18		3.43
	19		3.69
	20		3.66
	21		2.29
	22		1.66
	23		2.88
	24		1.76
	25		3.44
	26		3.35
	27		3.75
	28		3.39
	29		3.69
	30		3.24
	Mean	1.39167	2.45433	1.56
	SD	0.547952	0.881612	0.72393
Fig. 4l
ConA puncta number quantification		Pngl[-/-],Path-GAL4	Pngl[-/-],Path>PnglWT	Pngl[-/-],Path>PnglC303A		One-way ANOVA
	1	28	3	31		Šídák's multiple comparisons test							Mean Diff.	95.00% CI of diff.	Below threshold?	Summary	Adjusted P Value
	2	47	6	28		Pngl[-/-], Path-gal4 vs. Pngl[-/-], Path-gal4>Pngl-WT							30.5	13.80 to 47.20	Yes	**	0.0014
	3	37	0	20		Pngl[-/-], Path-gal4 vs. Pngl[-/-],Path-Gal4>Pngl-C303A							8.75	-7.949 to 25.45	No	ns	0.4073
	4	19	0	17		Pngl[-/-], Path-gal4>Pngl-WT vs. Pngl[-/-],Path-Gal4>Pngl-C303A							-21.75	-38.45 to -5.051	Yes	*	0.0125
	Mean	32.75	2.25	24
	SD	12.0104	2.87228	6.58281
Fig. 4m
ConA puncta size quantification		Pngl[-/-],Path-GAL4	Pngl[-/-],Path>PnglWT	Pngl[-/-],Path>PnglC303A		One-way ANOVA
	1	2.37	1.56	2.13		Šídák's multiple comparisons test								Mean Diff.	95.00% CI of diff.	Below threshold?	Summary	Adjusted P Value
	2	2.81	2.11	2.62		Pngl[-/-], Path-gal4 vs. Pngl[-/-], Path-gal4>Pngl-WT								1.067	0.4241 to 1.711	Yes	***	0.0006
	3	2.38	1.11	1.45		Pngl[-/-], Path-gal4 vs. Pngl[-/-],Path-Gal4>Pngl-C303A								0.3592	-0.2207 to 0.9391	No	ns	0.3388
	4	3.33	1.05	1.68		Pngl[-/-], Path-gal4>Pngl-WT vs. Pngl[-/-],Path-Gal4>Pngl-C303A								-0.7082	-1.361 to -0.05536	Yes	*	0.0301
	5	2.68	1.01	1.59
	6	2.83	1.13	1.38
	7	1.83	1.42	2.15
	8	1.34	1.04	2.14
	9	1.03	1.12	2.19
	10	1.22		2.18
	11	1.59		2.11
	12	3.44		2.09
	13	2.42		2.18
	14	3.64
	Mean	2.35071	1.28333	1.99154
	SD	0.843851	0.361801	0.356016

## Sheet: Fig. 5
Fig. 5a
Gut barrier defect in germ free animals
		yw	Pngl[-/-]		Unpaired t test
	Replicate#1	0	60		P value		<0.0001
	Replicate#2	0	53.3333		P value summary		****
	Replicate#3	0	60		Significantly different (P < 0.05)?		Yes
	Replicate#4	0	53.3333		One- or two-tailed P value?		Two-tailed
	Mean	0	56.6667		t, df		t=29.44, df=6
	SD	0	3.849
Fig. 5b
Puparium formation in germ free animals									Two-way ANOVA
	% animals reached pupal stage (CR, Conventionally reared, GF, Germ-free)								Šídák's multiple comparisons test				Mean Diff.	95.00% CI of diff.	Below threshold?	Summary	Adjusted P Value
Genotype	Group	Replicate#1	Replicate#2	Replicate#3	Replicate#4	Mean	SD		CR:yw vs. CR:Pngl[-/-]				79.17	66.43 to 91.90	Yes	****	<0.0001
yw	CR	100	100	100	100	100	0		CR:yw vs. GF:yw				0	-12.73 to 12.73	No	ns	>0.9999
	GF	100	100	100	100	100	0		CR:yw vs. GF:Pngl[-/-]				24.17	11.43 to 36.90	Yes	***	0.0004
Pngl[-/-]	CR	23.3333	26.6667	23.3333	10	20.8333	7.39119		CR:Pngl[-/-] vs. GF:yw				-79.17	-91.90 to -66.43	Yes	****	<0.0001
	GF	63.3333	76.6667	80	83.3333	75.8333	8.76652		CR:Pngl[-/-] vs. GF:Pngl[-/-]				-55	-67.73 to -42.27	Yes	****	<0.0001
									GF:yw vs. GF:Pngl[-/-]				24.17	11.43 to 36.90	Yes	***	0.0004
Fig. 5c
Lethality rescue											Two-way ANOVA
			%animals eclosed								Šídák's multiple comparisons test					Mean Diff.	95.00% CI of diff.	Below threshold?	Summary	Adjusted P Value
Genotype	Group	Replicate#1	Replicate#2	Replicate#3	Replicate#4	Mean	SD	Total animal scored			CR:Pngl[-/-] vs. CR:Pngl[-/],foxo[+/-]					-42.9	-48.59 to -37.21	Yes	****	<0.0001
Pngl[-/-]	CR	0	0	0	0	0	0	114			CR:Pngl[-/-] vs. GF:Pngl[-/-]					0	-5.689 to 5.689	No	ns	>0.9999
	GF	0	0	0	0	0	0	108			CR:Pngl[-/-] vs. GF:Pngl[-/],foxo[+/-]					-51	-56.69 to -45.32	Yes	****	<0.0001
Pngl[-/-], foxo+/-	CR	43.75	40	46.6667	41.1765	42.8983	2.96034	126			CR:Pngl[-/],foxo[+/-] vs. GF:Pngl[-/-]					42.9	37.21 to 48.59	Yes	****	<0.0001
	GF	50	51.6129	56.25	46.1538	51.0042	4.18024	138			CR:Pngl[-/],foxo[+/-] vs. GF:Pngl[-/],foxo[+/-]					-8.106	-13.79 to -2.417	Yes	**	0.0045
											GF:Pngl[-/-] vs. GF:Pngl[-/],foxo[+/-]					-51	-56.69 to -45.32	Yes	****	<0.0001
Fig. 5d
Gene expression			yw	Pngl[-/-]			Unpaired t test
	AttA	Replicate#1	1.21515	6.92		AttA	AttA
		Replicate#2	1.19649	5.02			P value				0.001
		Replicate#3	0.687799	6.13			P value summary				***
		Mean	1.03315	6.02333			Significantly different (P < 0.05)?				Yes
		SD	0.299224	0.954481			One- or two-tailed P value?				Two-tailed
							t, df				t=8.641, df=4
	AttB	Replicate#1	1.04908	8.03		AttB
		Replicate#2	1.45723	7.42			P value				0.0003
		Replicate#3	0.654126	6.37			P value summary				***
		Mean	1.05348	7.27333			Significantly different (P < 0.05)?				Yes
		SD	0.40157	0.839663			One- or two-tailed P value?				Two-tailed
							t, df				t=11.57, df=4
	CecA2	Replicate#1	0.894829	8.73		CecA2
		Replicate#2	1.21244	7.01			P value				0.0002
		Replicate#3	0.921723	7.83			P value summary				***
		Mean	1.00966	7.85667			Significantly different (P < 0.05)?				Yes
		SD	0.176122	0.86031			One- or two-tailed P value?				Two-tailed
							t, df				t=13.50, df=4
	Drs	Replicate#1	0.894339	4.58		Drs
		Replicate#2	1.06819	4.01			P value				<0.0001
		Replicate#3	1.04677	4.21			P value summary				****
		Mean	1.0031	4.26667			Significantly different (P < 0.05)?				Yes
		SD	0.0947952	0.289194			One- or two-tailed P value?				Two-tailed
							t, df				t=18.57, df=4
	edin	Replicate#1	1.04792	2.67		Edin
		Replicate#2	2.44733	0.966311			P value				0.4464
		Replicate#3	0.389924	2.26			P value summary				ns
		Mean	1.29506	1.96544			Significantly different (P < 0.05)?				No
		SD	1.05073	0.889221			One- or two-tailed P value?				Two-tailed
							t, df				t=0.8435, df=4
	BomS1	Replicate#1	1.00307	9.50771		BomS1
		Replicate#2	1.36078	8.50048			P value				0.0003
		Replicate#3	0.732624	10.9248			P value summary				***
		Mean	1.03216	9.64434			Significantly different (P < 0.05)?				Yes
		SD	0.315084	1.21793			One- or two-tailed P value?				Two-tailed
							t, df				t=11.86, df=4
	PGRP-SD	Replicate#1	1.46384	1.45604		PGRP-SD
		Replicate#2	1.25734	1.24462			P value				0.3215
		Replicate#3	0.543318	1.56069			P value summary				ns
		Mean	1.08817	1.42045			Significantly different (P < 0.05)?				No
		SD	0.483017	0.161013			One- or two-tailed P value?				Two-tailed
							t, df				t=1.130, df=4
	PGRP-LA	Replicate#1	0.932626	1.70595		PGRP-LA
		Replicate#2	1.25176	0.891535			P value				0.2217
		Replicate#3	0.856587	2.36292			P value summary				ns
		Mean	1.01366	1.65347			Significantly different (P < 0.05)?				No
		SD	0.209678	0.737093			One- or two-tailed P value?				Two-tailed
							t, df				t=1.446, df=4
	PGRP-SB1	Replicate#1	0.808962	1.43431		PGRP-SB1
		Replicate#2	1.43622	1.06808			P value				0.2835
		Replicate#3	0.860695	1.50235			P value summary				ns
		Mean	1.03529	1.33491			Significantly different (P < 0.05)?				No
		SD	0.348178	0.233574			One- or two-tailed P value?				Two-tailed
							t, df				t=1.238, df=4
	GNBP-like 3	Replicate#1	0.869172	1.24958		GNBP-like 3
		Replicate#2	1.24392	0.891536			P value				0.4175
		Replicate#3	0.924911	1.42942			P value summary				ns
		Mean	1.01267	1.19018			Significantly different (P < 0.05)?				No
		SD	0.202203	0.273817			One- or two-tailed P value?				Two-tailed
							t, df				t=0.9033, df=4

## Sheet: Fig. 6
Fig. 6a
Gut barrier defect quantification
		%animals with gut barrier defects							Unpaired t test
Genotype	Group	Replicate#1	Replicate#2	Replicate#3	N	Mean	SD		y w_Control vs y w_PolyD				foxo[+/-]_Control vs foxo[+/-]PolyD
y w	Control	0	0	0	3	0	0		P value		0.0002		P value					0.0003
	PolyD	35	45	45	3	41.6667	5.7735		P value summary		***		P value summary					***
foxo[+/-]	Control	0	0	0	3	0	0		Significantly different (P < 0.05)?		Yes		Significantly different (P < 0.05)?					Yes
	PolyD	35	35	45	3	38.3333	5.7735		One- or two-tailed P value?		Two-tailed		One- or two-tailed P value?					Two-tailed
									t, df		t=12.50, df=4		t, df					t=11.50, df=4
Fig. 6b
Lethality in PolyD fed animals
		%animals with gut barrier defects								Unpaired t test
Genotype	Group	Replicate#1	Replicate#2	Replicate#3	Replicate#4	N	Mean	SD		y w- Control vs PolyD				foxo[+/-] Control vs PolyD
y w	Control	100	100	100	100	4	100	0		P value		<0.0001		P value					0.0592
	PolyD	80	83.33	80	80	4	80.8325	1.665		P value summary		****		P value summary					ns
foxo[+/-]	Control	100	100	100	100	4	100	0		Significantly different (P < 0.05)?		Yes		Significantly different (P < 0.05)?					No
	PolyD	90	96.67	93.33	100	4	95	4.30418		One- or two-tailed P value?		Two-tailed		One- or two-tailed P value?					Two-tailed
										t, df		t=23.02, df=6		t, df					t=2.323, df=6
Fig. 6c
Gene expression
										Two-way ANOVA
Genotype	Group	Gene	Replicate#1	Replicate#2	Replicate#3	N	Mean	SD		Šídák's multiple comparisons test		Mean Diff.	95.00% CI of diff.			Below threshold?		Summary	Adjusted P Value
y w	Control	AttB	0.984768	0.833851	1.2178	3	1.01214	0.193435		Control:y w_AttB vs. PolyD:y w_AttB		-2.941	-4.343 to -1.539			Yes		***	0.0005
	PolyD		4.79	3.16	3.91	3	3.95333	0.815864		Control:y w_AttB vs. PolyD:foxo[+/-]		-1.145	-2.546 to 0.2572			No		ns	0.126
foxo[+/-]	Control		1.19	1.01	1.08	3	1.09333	0.090738		Control:foxo[+/-] vs. PolyD:y w_AttB		-2.86	-4.262 to -1.458			Yes		***	0.0006
	PolyD		2.69	1.65	2.13	3	2.15667	0.520513		Control:foxo[+/-] vs. PolyD:foxo[+/-]		-1.063	-2.465 to 0.3384			No		ns	0.1684
										PolyD:y w_AttB vs. PolyD:foxo[+/-]		1.797	0.3950 to 3.198			Yes		*	0.0129
y w	Control	CecA2	0.965841	0.98398	1.05222	3	1.00068	0.045549		Control:y w_CecA2 vs. PolyD:y w_CecA2		-3.546	-4.595 to -2.497			Yes		****	<0.0001
	PolyD		5.19	3.97	4.48	3	4.54667	0.612727		Control:y w_CecA2 vs. PolyD:foxo[+/-]		-1.756	-2.805 to -0.7066			Yes		**	0.0024
foxo[+/-]	Control		1.19	1.15	1.01	3	1.11667	0.0945166		Control:foxo[+/-] vs. PolyD:y w_CecA2		-3.43	-4.479 to -2.381			Yes		****	<0.0001
	PolyD		3.16	2.35	2.76	3	2.75667	0.405009		Control:foxo[+/-] vs. PolyD:foxo[+/-]		-1.64	-2.689 to -0.5906			Yes		**	0.0038
										PolyD:y w_CecA2 vs. PolyD:foxo[+/-]		1.79	0.7406 to 2.839			Yes		**	0.0021
y w	Control	Drs	1.15505	1.10347	0.784582	3	1.01437	0.200664		Control:y w_Drs vs. PolyD:y w_Drs		-2.132	-3.248 to -1.016			Yes		***	0.001
	PolyD		3.89	2.47	3.08	3	3.14667	0.712344		Control:y w_Drs vs. PolyD:foxo[+/-]		-0.6623	-1.778 to 0.4538			No		ns	0.3689
foxo[+/-]	Control		1.09	0.98	0.89	3	0.986667	0.100167		Control:foxo[+/-] vs. PolyD:y w_Drs		-2.16	-3.276 to -1.044			Yes		***	0.0009
	PolyD		1.93	1.42	1.68	3	1.67667	0.255016		Control:foxo[+/-] vs. PolyD:foxo[+/-]		-0.69	-1.806 to 0.4261			No		ns	0.3302
										PolyD:y w_Drs vs. PolyD:foxo[+/-]		1.47	0.3539 to 2.586			Yes		*	0.011
y w	Control	BomS1	0.980242	0.970533	1.05113	3	1.00063	0.0439981		Control:y w_BomS1 vs. PolyD:y w_BomS1		-2.799	-4.058 to -1.540			Yes		***	0.0003
	PolyD		4.67	2.97	3.76	3	3.8	0.850706		Control:y w_BomS1 vs. PolyD:foxo[+/-]		-0.7694	-2.028 to 0.4896			No		ns	0.3409
foxo[+/-]	Control		1.01	0.88	0.86	3	0.916666	0.0814453		Control:foxo[+/-] vs. PolyD:y w_BomS1		-2.883	-4.142 to -1.624			Yes		***	0.0003
	PolyD		2.02	1.53	1.76	3	1.77	0.245153		Control:foxo[+/-] vs. PolyD:foxo[+/-]		-0.8533	-2.112 to 0.4056			No		ns	0.25
										PolyD:y w_BomS1 vs. PolyD:foxo[+/-]		2.03	0.7710 to 3.289			Yes		**	0.0031
y w	Control	PGRP-SD	1.2242	0.872267	0.936476	3	1.01098	0.187425		Control:y w_PGRP-SD vs. PolyD:y w_PGRP-SD		-2.826	-3.909 to -1.742			Yes		***	0.0001
	PolyD		4.26	3.44	3.81	3	3.83667	0.41065		Control:y w_PGRP-SD vs. PolyD:foxo[+/-]		-0.8757	-1.959 to 0.2079			No		ns	0.1314
foxo[+/-]	Control		1.33	1.07	1.23	3	1.21	0.131149		Control:foxo[+/-] vs. PolyD:y w_PGRP-SD		-2.627	-3.710 to -1.543			Yes		***	0.0002
	PolyD		2.49	1.28	1.89	3	1.88667	0.605007		Control:foxo[+/-] vs. PolyD:foxo[+/-]		-0.6767	-1.760 to 0.4069			No		ns	0.3209
										PolyD:y w_PGRP-SD vs. PolyD:foxo[+/-]		1.95	0.8664 to 3.034			Yes		**	0.0015
y w	Control	GNBP-like 3	1.2878	0.754473	1.02922	3	1.02383	0.266702		Control:y w_GNBPL3 vs. PolyD:y w_GNBPL3		-2.586	-4.264 to -0.9087			Yes		**	0.0042
	PolyD		4.43	2.81	3.59	3	3.61	0.810185		Control:y w_GNBPL3 vs. PolyD:foxo[+/-]		-1.456	-3.134 to 0.2213			No		ns	0.0971
foxo[+/-]	Control		1.31	1.06	1.19	3	1.18667	0.125034		Control:foxo[+/-] vs. PolyD:y w_GNBPL3		-2.423	-4.101 to -0.7458			Yes		**	0.0063
	PolyD		3.34	1.72	2.38	3	2.48	0.814616		Control:foxo[+/-] vs. PolyD:foxo[+/-]		-1.293	-2.971 to 0.3842			No		ns	0.1583
										PolyD:y w_GNBPL3 vs. PolyD:foxo[+/-]		1.13	-0.5475 to 2.808			No		ns	0.255
Fig. 6d
Lipases gene expression
Genotype	Group	Gene	Replicate#1	Replicate#2	Replicate#3	N	Mean	SD		Unpaired t test
y w	Control	Lip3	1.10417	0.990004	0.914802	3	1.00299	0.0953506		Lip3				CG6277
	PolyD		3.32012	3.80741	3.95764	3	3.69506	0.333276		P value		0.0002		P value				0.0001
y w	Control	CG6277	1.13923	0.78851	1.11322	3	1.01365	0.195413		P value summary		***		P value summary				***
	PolyD		4.03249	4.59499	4.04497	3	4.22415	0.321217		Significantly different (P < 0.05)?		Yes		Significantly different (P < 0.05)?				Yes
										One- or two-tailed P value?		Two-tailed		One- or two-tailed P value?				Two-tailed
										t, df		t=13.45, df=4		t, df				t=14.79, df=4
Fig 6e
western blot quantification										Two-way NAOVA
Genotypes		Group	Replicate#1	Replicate#2	Replicate#3	N	Mean	SD		Šídák's multiple comparisons test				Mean Diff.	95.00% CI of diff.	Below threshold?	Summary	Adjusted P Value
y w	Foxo/Actin	Control	1.03679	1.07928	0.883927	3	1	0.102742		Control:y w_Foxo vs. PolyD:y w_Foxo				-0.7613	-1.169 to -0.3534	Yes	***	0.0003
		PolyD	1.69785	1.58875	1.99742	3	1.76134	0.211602		Control:Myo1A-GAL4_Foxo vs. PolyD:Myo1A-GAL4_Foxo				-0.5706	-0.9785 to -0.1626	Yes	**	0.004
Myo1A-GAL4/+		Control	1.17725	1.0114	1.1321	3	1.10691	0.0857471		Control:Myo1A>Bsk-RNAi_Foxo vs. PolyD:Myo1A>Bsk-RNAi_Foxo				-0.09917	-0.5071 to 0.3088	No	ns	0.9995
		PolyD	1.75956	1.56065	1.71223	3	1.67748	0.10391
Myo1A>UAS-bskRNAi		Control	0.833071	0.876326	1.0524	3	0.9206	0.116175
		PolyD	0.924017	0.928175	1.20711	3	1.01977	0.162255
y w	pFoxo/Actin	Control	1.0382	1.07007	0.891731	3	1	0.0951082		Control:y w_pFoxo vs. PolyD:y w_pFoxo				0.3741	0.09294 to 0.6552	Yes	**	0.0061
		PolyD	0.660614	0.562184	0.654969		0.625922	0.055271		Control:Myo1A-GAL4_pFoxo vs. PolyD:Myo1A-GAL4_pFoxo				0.4912	0.2101 to 0.7724	Yes	***	0.0005
Pngl[-/-]		Control	1.03135	1.1549	1.22302	3	1.13643	0.0971622		Control:Myo1A>Bsk-RNAi_pFoxo vs. PolyD:Myo1A>Bsk-RNAi_pFoxo				-0.09712	-0.3783 to 0.1840	No	ns	0.9813
		PolyD	0.630832	0.613048	0.691677		0.645186	0.0412329
Pngl[-/-],PnglDp/+		Control	0.919443	0.992259	1.15135	3	1.02102	0.118596
		PolyD	0.996641	1.10517	1.2526		1.11814	0.128471
y w	pFoxo/Foxo	Control	1.0008	0.990922	1.00827	3	1	0.00870394		Control:y w_pFoxo/Foxo vs. PolyD:y w_pFoxo/Foxo				0.6431	0.4417 to 0.8444	Yes	****	<0.0001
		PolyD	0.389088	0.353853	0.327907		0.356949	0.0307075		Control:Myo1A-GAL4_pFoxo/Foxo vs. PolyD:Myo1A-GAL4_pFoxo/Foxo				0.6477	0.4463 to 0.8491	Yes	****	<0.0001
Pngl[-/-]		Control	0.876068	1.14189	1.08032	3	1.03276	0.139147		Control:Myo1A>Bsk-RNAi_pFoxo/Foxo vs. PolyD:Myo1A>Bsk-RNAi_pFoxo/Foxo				0.007674	-0.1937 to 0.2091	No	ns	>0.9999
		PolyD	0.358516	0.392816	0.403962		0.385098	0.0236857
Pngl[-/-],PnglDp/+		Control	1.10368	1.1323	1.09402	3	1.11	0.0199058
		PolyD	1.07859	1.19069	1.03769		1.10232	0.0792124
Fig 6f		Red fluorescent intensity per nucleus
pJNK quantification		Sample #1		Sample #2		Sample #3		Sample #4			Unpaired t test
		Control	PolyD-Fed	Control	PolyD-Fed	Control	PolyD-Fed	Control	PolyD-Fed		P value		<0.0001
	1	8.388	30.003	5.332	21.231	3.298	9.389	6.553	12.087		Exact or approximate P value?		Exact
	2	11.332	29.514	4.283	13.224	4.223	10.349	4.342	17.332		P value summary		****
	3	12.251	26.584	3.234	12.186	4.236	7.552	2.668	11.689		Significantly different (P < 0.05)?		Yes
	4	6.838	18.132	1.653	10.654	2.226	5.396	3.093	10.6543		One- or two-tailed P value?		Two-tailed
	5	9.083	28.919	6.553	17.53	1.984	15.326	5.442	7.6543		Sum of ranks in column A,B		3105 , 6486
	6	10.208	22.597	7.328	11.03	5.791	11.897	2.119	5.345		Mann-Whitney U		690
	7	7.762	54.411	5.443	9.76	4.873	12.326	2.041	5.092
	8	8.274	42.238	2.561	5.67	6.443	7.528	1.895	4.245
	9	8.775	32.367	4.29	4.236	2.119	13.082	5.403	2.789
	10	7.502	19.654	3.332	2.547	1.056	3.987	6.543	4.642
	11	11.151	15.922	2.187	8.986	2.004	6.492	5.4467	11.568
	12	6.619	24.996	5.311	11.458	2.157	13.532	3.784	15.0893
	13	8.55	4.155	3.221	15.821	3.221	7.806	5.342	11.03
	14	6.589	26.058	7.432	10.065	4.321	6.995	2.987	9.05
	15	2.396	21.624	3.245	9.924	2.119	10.003	3.117	5.408
	16	8.112	30.248
	17	8.333	12.72
	18	7.806	8.194
	19	5.05	24.579
	20	9.074	20.074
	21	2.771	16.867
	22	4.377	21.737
	23	12.773	3.347
	24	4.312	22.038
	Mean	5.28373	14.444
	SD	2.81297	9.74259
Fig 6g
pJNK quantification		Sample #1		Sample #2			Sample #3		Sample #4
		y w	Pngl[-/-]	y w	Pngl[-/-]	y w	Pngl[-/-]	y w	Pngl[-/-]		Unpaired t test
	1	4.352	29.972	8.0392	21.659	9.809	17.472	10.856	21.928		P value		<0.0001
	2	19.386	27.061	9.992	15.045	10.522	23.153	8.986	34.193		Exact or approximate P value?		Exact
	3	13.726	31.317	9.478	20.407	10.772	25.406	7.86	27.407		P value summary		****
	4	16.635	35.408	10.094	21.534	11.895	16.021	9.552	27.908		Significantly different (P < 0.05)?		Yes
	5	17.696	42.387	9.552	9.654	12.032	8.404	8.398	20.505		One- or two-tailed P value?		Two-tailed
	6	17.99	17.593	4.185	18.338	9.118	14.886	8.339	15.972		Sum of ranks in column A,B		1962 , 5542
	7	17.346	31.106	10.63	12.547	12.073	23.051	9.003	15.029		Mann-Whitney U		365.5
	8	13.415	18.941	11.293	23.982	11.569	21.392	12.653	21.353
	9	18.074	44.489	12.64	16.754	10.115	16.262	8.604	18.77
	10	15.588	36.194	11.117	19.994	9.874	23.263	8.329	8.154
	11	8.474	30.018	11.043	14.499	9.227	25.252	11.962	24.04
	12	10.251	35.092	8.481	19.038	12.004	17.432
	13	11.714	47.797			10.665	11.504
	14	17.472	30.955			9.327	7.978
	15	14.549	56.469			12.083	20.032
	16	17.296	65.983
	17	18.579	50.224
	18	13.218	66.145
	19		51.941
	20		22.792
	21		29.106
	22		20.208
	23		11.558
	24		32.948
	25		13.953
	26		33.384
	27		39.912
	28		19.053
	Mean	11.5702	25.6398
	SD	3.43863	12.9289
Fig 6h
Lethality rescue
	Pngl[-/-],Myo1A-GAL4	Pngl[-/-],Myo1A>bskRNAi		Unpaired t test
Replicate#1	0	21.7391		P value		<0.0001
Replicate#2	0	20		P value summary		****
Replicate#3	0	24		Significantly different (P < 0.05)?		Yes
Mean	0	21.913		One- or two-tailed P value?		Two-tailed
SD	0	2.00566		t, df		t=18.92, df=4
Total animals scored	122	146
Fig 6i
Immune gene expression							One-way ANOVA
	Genes	Genotypes	Myo1A-GAL4	Myo1A-GAL4,Pngl[-/-]	Myo1A>bskRNAi,Pngl[-/-]		Šídák's multiple comparisons test		Mean Diff.	95.00% CI of diff.	Below threshold?	Summary	Adjusted P Value
	AttA	Replicate#1	1.56906	3.35	3.39		Myo1A-GAL4 vs. Myo1A-GAL4,Pngl[-/-]		-5.108	-6.142 to -4.074	Yes	****	<0.0001
		Replicate#2	0.538604	4.28	3.08		Myo1A-GAL4,Pngl[-/-] vs. Myo1A>BskRNAi,Pngl[-/-]		2.717	1.682 to 3.751	Yes	***	0.0004
		Replicate#3	1.18329	2.29	3.02
		Mean	1.09698	3.30667	3.16333
		SD	0.520622	0.995707	0.198578
	AttB	Replicate#1	1.05568	6.46	5.27		Myo1A-GAL4_AttB vs. Myo1A-GAL4,Pngl[-/-]		-6.899	-8.054 to -5.745	Yes	****	<0.0001
		Replicate#2	0.739694	5.46	4.78003		Myo1A-GAL4,Pngl[-/-] vs. Myo1A>BskRNAi,Pngl[-/-]		4.183	3.029 to 5.338	Yes	****	<0.0001
		Replicate#3	1.2806	4.53	5.04
		Mean	1.02533	5.48333	5.03001
		SD	0.27173	0.965211	0.24514
	CecA1	Replicate#1	0.853116	8.99001	6.98		Myo1A-GAL4 vs. Myo1A-GAL4,Pngl[-/-]		-6.075	-6.946 to -5.203	Yes	****	<0.0001
		Replicate#2	1.21902	6.58	6.52		Myo1A-GAL4,Pngl[-/-] vs. Myo1A>BskRNAi,Pngl[-/-]		3.58	2.708 to 4.452	Yes	****	<0.0001
		Replicate#3	0.961569	8.84	6.81002
		Mean	1.01124	8.13667	6.77001
		SD	0.187941	1.3502	0.232598
	Drs	Replicate#1	1.00512	5.79	4.79		Myo1A-GAL4 vs. Myo1A-GAL4,Pngl[-/-]		-6.336	-7.395 to -5.277	Yes	****	<0.0001
		Replicate#2	0.741974	4.36	4.81		Myo1A-GAL4,Pngl[-/-] vs. Myo1A>BskRNAi,Pngl[-/-]		4.037	2.977 to 5.096	Yes	****	<0.0001
		Replicate#3	1.34089	5.03	4.44
		Mean	1.02933	5.06	4.68
		SD	0.300193	0.715472	0.208085
	GNBP-like 3	Replicate#1	0.822712	3.99	2.87		Myo1A-GAL4 vs. Myo1A-GAL4,Pngl[-/-]		-8.305	-9.315 to -7.296	Yes	****	<0.0001
		Replicate#2	0.777404	3.04	3.01		Myo1A-GAL4,Pngl[-/-] vs. Myo1A>BskRNAi,Pngl[-/-]		5.15	4.141 to 6.159	Yes	****	<0.0001
		Replicate#3	1.56353	2.52	2.53
		Mean	1.05455	3.18333	2.80333
		SD	0.441371	0.745408	0.246847
Fig 6j
Foxo qunatification		Red fluroscent intensity per nuclueus
	Replicate#1			Replicate#2			Replicate#3					One-way ANOVA
	Myo1A-GAL4	Myo1A-GAL4,Pngl[-/-]	Myo1A>bskRNAi,Pngl[-/-]	Myo1A-GAL4	Myo1A-GAL4,Pngl[-/-]	Myo1A>bskRNAi,Pngl[-/-]	Myo1A-GAL4	Myo1A-GAL4,Pngl[-/-]	Myo1A>bskRNAi,Pngl[-/-]			Šídák's multiple comparisons test					Mean Diff.	95.00% CI of diff.	Below threshold?	Summary	Adjusted P Value
1	18.492	62.294	33.391	13.654	37.513	28.422	12.328	19.876	15.322			Myo1A-GAL4 vs. Myo1A-GAL4;Pngl[-/-]					-23.52	-33.66 to -13.38	Yes	****	<0.0001
2	27.184	50.408	44.186	13.211	29.548	21.449	11.413	27.809	19.874			Myo1A-GAL4 vs. Myo1A>bskRNAi;Pngl[-/-]					-5.529	-15.74 to 4.681	No	ns	0.4718
3	27.338	65.558	24.619	11.023	33.208	17.042	10.553	29.874	21.004			Myo1A-GAL4;Pngl[-/-] vs. Myo1A>bskRNAi;Pngl[-/-]					17.99	7.853 to 28.13	Yes	***	0.0001
4	26.937	70.956	21.398	9.047	39.488	12.568	9.043	33.225	12.675
5	27.379	81.615	19.813	11.394	29.189	11.478	11.625	25.419	11.567
6	13.497	49.923	15.075	18.328	18.34	15.422	10.221	24.043	10.007
7	27.406	117.622	11.338	11.449	21.724	16.005	17.234	22.006	9.118
8	16.094	112.939	58.755	10.389	22.195	19.021	12.881	26.338	10.438
9	26.005	66.018	35.388	14.204	19.503	15.442	12.221	16.309	11.894
10	36.953	29.5	26.607	11.528	18.006	13.228	9.007	17.903	18.76
11	27.189	34.552	20.523
12	28.727	40.803	22.389
13	10.635	31.119	16.556
14	28.761	70.638	61.969
15	15.667	34.194	69.778
16		33.193

## Sheet: Fig. 7
Fig. 7a
Niles red staining quantification in fat body						One-way ANOVA
Genotypes		y w	Pngl[-/-]	Pngl[-/-],foxo[+/-]		Šídák's multiple comparisons test	Mean Diff.	95.00% CI of diff.	Below threshold?	Summary	Adjusted P Value
Intensity per nucleus	Replicate#1	109.429	68.9219	94.6673		y w vs. Pngl[-/-]	45.82	31.45 to 60.18	Yes	****	<0.0001
(arbitrary units)	Replicate#2	112.258	80.6954	99.1405		Pngl[-/-] vs. Pngl[-/-],foxo[+/-]	-25.88	-40.24 to -11.51	Yes	**	0.0016
	Replicate#3	132.631	69.1867	98.767
	Replicate#4	118.982	71.2166	100.952
	N	4	4	4
	Mean	118.325	72.5051	98.3817
	SD	10.3449	5.55552	2.65376
Niles red staining quantification in midgut						One-way ANOVA
Genotypes		y w	Pngl[-/-]	Pngl[-/-],foxo[+/-]		Šídák's multiple comparisons test	Mean Diff.	95.00% CI of diff.	Below threshold?	Summary	Adjusted P Value
Intensity/nucleus	Replicate#1	28.163	14.3834	21.0259		y w vs. Pngl[-/-]	12.62	7.947 to 17.30	Yes	****	<0.0001
(arbitrary units)	Replicate#2	25.112	18.1402	24.6241		Pngl[-/-] vs. Pngl[-/-],foxo[+/-]	-5.884	-10.56 to -1.208	Yes	*	0.0152
	Replicate#3	28.5332	15.6228	21.4534
	Replicate#4	32.4904	15.6594	20.2374
	N	4	4	4
	Mean	28.5747	15.9514	21.8352
	SD	3.02733	1.57511	1.92627
Fig. 7b
TAG levels in hemolymph						Two way-ANOVA
		y w	Pngl[-/-]	Pngl[-/-],foxo[+/-]		Šídák's multiple comparisons test	Mean Diff.	95.00% CI of diff.	Below threshold?	Summary	Adjusted P Value
48hr	Replicate#1	0.253192	0.227659	0.23543		y w vs. Pngl[-/-]	0.03021	-0.01150 to 0.07191	No	ns	0.2028
	Replicate#2	0.292034	0.225455	0.233104		Pngl[-/-] vs. Pngl[-/],foxo[+/-]	-0.01667	-0.05837 to 0.02504	No	ns	0.6671
	Replicate#3	0.23543	0.236922	0.271499
	N	3	3	3
	Mean	0.260218	0.230012	0.246678
	SD	0.0289487	0.00608527	0.0215274
		y w	Pngl[-/-]	Pngl[-/-],foxo[+/-]
72hr	Replicate#1	0.291131	0.190429	0.251691
	Replicate#2	0.340233	0.184811	0.233104		y w vs. Pngl[-/-]	0.1342	0.09249 to 0.1759	Yes	****	<0.0001
	Replicate#3	0.317339	0.170869	0.274898		Pngl[-/-] vs. Pngl[-/],foxo[+/-]	-0.07119	-0.1129 to -0.02949	Yes	***	0.0008
	N	3	3	3
	Mean	0.316234	0.182036	0.253231
	SD	0.0245699	0.0100707	0.0209397
		y w	Pngl[-/-]	Pngl[-/-],foxo[+/-]
108hr	Replicate#1	0.315166	0.130898	0.291131
	Replicate#2	0.36407	0.130898	0.263841		y w vs. Pngl[-/-]	0.2001	0.1584 to 0.2418	Yes	****	<0.0001
	Replicate#3	0.325218	0.14226	0.283812		Pngl[-/-] vs. Pngl[-/],foxo[+/-]	-0.1449	-0.1866 to -0.1032	Yes	****	<0.0001
	N	3	3	3
	Mean	0.334818	0.134685	0.279594
	SD	0.025827	0.00656	0.0141255
TAG levels in midgut						Two way-ANOVA
		y w	Pngl[-/-]	Pngl[-/-],foxo[+/-]		Šídák's multiple comparisons test	Mean Diff.	95.00% CI of diff.	Below threshold?	Summary	Adjusted P Value
48hr	Replicate#1	0.199407	0.172132	0.162522
	Replicate#2	0.170543	0.144478	0.154953		y w vs. Pngl[-/-]	0.02575	-0.001040 to 0.05254	No	ns	0.0617
	Replicate#3	0.179898	0.155991	0.171723		Pngl[-/-] vs. Pngl[-/],foxo[+/-]	-0.005532	-0.03232 to 0.02126	No	ns	0.9329
	N	3	3	3
	Mean	0.183283	0.157534	0.163066
	SD	0.0147268	0.0138915	0.00839828
		y w	Pngl[-/-]	Pngl[-/-],foxo[+/-]
72hr	Replicate#1	0.210591	0.0989488	0.161396
	Replicate#2	0.193712	0.0887544	0.15127		y w vs. Pngl[-/-]	0.1193	0.09252 to 0.1461	Yes	****	<0.0001
	Replicate#3	0.229524	0.0881866	0.14175		Pngl[-/-] vs. Pngl[-/],foxo[+/-]	-0.05951	-0.08630 to -0.03272	Yes	****	<0.0001
	N	3	3	3
	Mean	0.211275	0.0919633	0.151472
	SD	0.017916	0.00605629	0.00982482
		y w	Pngl[-/-]	Pngl[-/-],foxo[+/-]
108hr	Replicate#1	0.205872	0.085453	0.174937
	Replicate#2	0.18089	0.0833852	0.152987		y w vs. Pngl[-/-]	0.1179	0.09112 to 0.1447	Yes	****	<0.0001
	Replicate#3	0.198399	0.0625822	0.171723		Pngl[-/-] vs. Pngl[-/],foxo[+/-]	-0.08941	-0.1162 to -0.06262	Yes	****	<0.0001
	N	3	3	3
	Mean	0.195054	0.0771401	0.166549
	SD	0.0128225	0.0126498	0.0118549
Fig. 7c
FFA levels in hemolymph						Two way-ANOVA
		y w	Pngl[/-/]	Pngl[-/-],foxo[+/-]		Šídák's multiple comparisons test	Mean Diff.	95.00% CI of diff.	Below threshold?	Summary	Adjusted P Value
48hr	Replicate#1	4.2373	4.03186	4.01832
	Replicate#2	3.80543	3.24967	3.99976		y w vs. Pngl[-/-]	0.105	-0.4867 to 0.6967	No	ns	0.9557
	Replicate#3	3.68193	4.12822	3.79334		Pngl[-/-] vs. Pngl[-/],foxo[+/-]	-0.1339	-0.7256 to 0.4578	No	ns	0.9142
	N	3	3	3
	Mean	3.90822	3.80325	3.93714
	SD	0.29161	0.48183	0.124881
		y w	Pngl[/-/]	Pngl[-/-],foxo[+/-]
72hr	Replicate#1	4.64821	5.46328	4.02509
	Replicate#2	4.27198	5.94874	3.97553		y w vs. Pngl[-/-]	-1.237	-1.828 to -0.6449	Yes	****	<0.0001
	Replicate#3	4.13884	5.35686	3.75504		Pngl[-/-] vs. Pngl[-/],foxo[+/-]	1.671	1.079 to 2.263	Yes	****	<0.0001
	N	3	3	3
	Mean	4.35301	5.58962	3.91856
	SD	0.264178	0.315522	0.143763
		y w	Pngl[/-/]	Pngl[-/-],foxo[+/-]
108hr	Replicate#1	4.70737	4.88342	4.94437
	Replicate#2	5.27755	4.65211	5.13062		y w vs. Pngl[-/-]	0.137	-0.4547 to 0.7287	No	ns	0.9089
	Replicate#3	4.68597	4.72435	4.7654		Pngl[-/-] vs. Pngl[-/],foxo[+/-]	-0.1935	-0.7852 to 0.3982	No	ns	0.7849
	N	3	3	3
	Mean	4.8903	4.75329	4.94679
	SD	0.335543	0.118339	0.182625
Fig. 7e
Puparium formation	SD- Standard diet; HPIFD-High protein intermediate fat diet; HFD-High fat diet
		% animals reach to pupal stage				One-way ANOVA
		SD	HPIFD	HFD		Šídák's multiple comparisons test	Mean Diff.	95.00% CI of diff.	Below threshold?	Summary	Adjusted P Value
	Replicate#1	9.8368	32.0268	43.2819		SD vs. HPIFD	-17.7	-73.67 to 38.27	No	ns	0.713
	Replicate#2	30.1017	42.4332	112.118		SD vs. HFD	-57.61	-113.6 to -1.639	Yes	*	0.0445
	Replicate#3	19.0903	37.6728	76.4518		HPIFD vs. HFD	-39.91	-95.88 to 16.06	No	ns	0.1649
	N	3	3	3
	Mean	19.6762	37.3776	77.284
	SD	10.1451	5.2095	34.4257
Fig. 7f
Lethality rescue	SD- Standard diet; HPIFD-High protein intermediate fat diet; HFD-High fat diet
			% animals eclosed			One-way ANOVA
		SD	HPIFD	HFD		Šídák's multiple comparisons test	Mean Diff.	95.00% CI of diff.	Below threshold?	Summary	Adjusted P Value
	Replicate#1	0	28.6907	49.184		SD vs. HPIFD	-19.25	-37.79 to -0.6966	Yes	*	0.043
	Replicate#2	0	14.6505	31.7316		SD vs. HFD	-41.14	-59.69 to -22.59	Yes	**	0.001
	Replicate#3	0	14.3953	42.495		HPIFD vs. HFD	-21.89	-40.44 to -3.342	Yes	*	0.0248
	N	3	3	3
	Mean	0	19.2455	41.1368
	SD	0	8.18074	8.8051

## Sheet: Supplementary Fig. 1
Supplementary Fig. 1a							One-way ANOVA
Psms gene expression			y w	Pngl[-/-]	Pngl[-/-]-SFN		Fisher's LSD	Mean Diff.	95.00% CI of diff.	Below threshold?	Summary	Individual P Value
	Prosα7	Replicate#1	1.59373	0.63	1.48		y w_ProsA7 vs. Pngl[-/-]	0.5447	-0.06640 to 1.156	No	ns	0.072
		Replicate#2	0.661003	0.430003	1.09		y w_ProsA7 vs. Pngl[-/-]_SFN	-0.1787	-0.7897 to 0.4324	No	ns	0.5012
		Replicate#3	0.949251	0.51	1.17		Pngl[-/-] vs. Pngl[-/-]_SFN	-0.7233	-1.334 to -0.1123	Yes	*	0.0275
		Mean	1.068	0.523334	1.24667
		SD	0.477568	0.100663	0.205994
	Prosβ1	Replicate#1	0.984646	0.35	1.11		y w_ProsB1 vs. Pngl[-/-]	0.6506	0.4441 to 0.8571	Yes	***	0.0002
		Replicate#2	0.967169	0.45	0.83		y w_ProsB1 vs. Pngl[-/-]_SFN	0.01729	-0.1892 to 0.2238	No	ns	0.8444
		Replicate#3	1.05007	0.25	1.01		Pngl[-/-] vs. Pngl[-/-]_SFN	-0.6333	-0.8398 to -0.4269	Yes	***	0.0003
		Mean	1.00063	0.35	0.983333
		SD	0.0436993	0.0999999	0.141892
Supplementary Fig. 1b				Fold change			One-way ANOVA
Immune gene expression			y w	Pngl[-/-]	Pngl[-/-]-SFN		Šídák's multiple comparisons test	Mean Diff.	95.00% CI of diff.	Below threshold?	Summary	Adjusted P Value
	AttB	Replicate#1	1.56906	3.35	3.39		y w_AttB vs. Pngl[-/-]	-2.21	-3.971 to -0.4487	Yes	*	0.0188
		Replicate#2	0.538604	4.28	3.08		y w_AttB vs. Pngl[-/-]-SFN	-2.066	-3.827 to -0.3054	Yes	*	0.0254
		Replicate#3	1.18329	2.29	3.02		Pngl[-/-] vs. Pngl[-/-]-SFN	0.1433	-1.618 to 1.904	No	ns	0.9919
		Mean	1.09698	3.30667	3.16333
		SD	0.520622	0.995707	0.198578
	CecA2	Replicate#1	1.05568	6.46	5.27		y w_CecA2 vs. Pngl[-/-]	-4.458	-6.051 to -2.865	Yes	***	0.0003
		Replicate#2	0.739694	5.46	4.78003		y w_CecA2 vs. Pngl[-/-]-SFN	-4.005	-5.598 to -2.412	Yes	***	0.0005
		Replicate#3	1.2806	4.53	5.04		Pngl[-/-] vs. Pngl[-/-]-SFN	0.4533	-1.140 to 2.046	No	ns	0.7702
		Mean	1.02533	5.48333	5.03001
		SD	0.27173	0.965211	0.24514
							y w_BomS1 vs. Pngl[-/-]	-7.125	-9.260 to -4.991	Yes	***	0.0001
	BomS1	Replicate#1	0.853116	8.99001	6.98		y w_BomS1 vs. Pngl[-/-]-SFN	-5.759	-7.893 to -3.625	Yes	***	0.0004
		Replicate#2	1.21902	6.58	6.52		Pngl[-/-] vs. Pngl[-/-]-SFN	1.367	-0.7676 to 3.501	No	ns	0.2235
		Replicate#3	0.961569	8.84	6.81002
		Mean	1.01124	8.13667	6.77001
		SD	0.187941	1.3502	0.232598
	Drs	Replicate#1	1.00512	5.79	4.79		y w_Drs vs. Pngl[-/-]	-4.031	-5.270 to -2.791	Yes	***	0.0001
		Replicate#2	0.741974	4.36	4.81		y w_Drs vs. Pngl[-/-]-SFN	-3.651	-4.890 to -2.411	Yes	***	0.0002
		Replicate#3	1.34089	5.03	4.44		Pngl[-/-] vs. Pngl[-/-]-SFN	0.38	-0.8598 to 1.620	No	ns	0.7309
		Mean	1.02933	5.06	4.68
		SD	0.300193	0.715472	0.208085
	Def	Replicate#1	0.822712	3.99	2.87		y w_Def vs. Pngl[-/-]	-2.129	-3.519 to -0.7386	Yes	**	0.0072
		Replicate#2	0.777404	3.04	3.01		y w_Def vs. Pngl[-/-]-SFN	-1.749	-3.139 to -0.3586	Yes	*	0.0186
		Replicate#3	1.56353	2.52	2.53		Pngl[-/-] vs. Pngl[-/-]-SFN	0.38	-1.010 to 1.770	No	ns	0.7897
		Mean	1.05455	3.18333	2.80333
		SD	0.441371	0.745408	0.246847
	edin	Replicate#1	0.932215	7.23	5.21		y w_Edin vs. Pngl[-/-]	-5.303	-6.771 to -3.835	Yes	****	<0.0001
		Replicate#2	0.949262	6.31	5.08		y w_Edin vs. Pngl[-/-]-SFN	-4.246	-5.714 to -2.778	Yes	***	0.0002
		Replicate#3	1.13005	5.38	5.46		Pngl[-/-] vs. Pngl[-/-]-SFN	1.057	-0.4115 to 2.525	No	ns	0.1603
		Mean	1.00384	6.30667	5.25
		SD	0.109631	0.925003	0.193131
	PGRP-SD	Replicate#1	1.18489	4.19	3.68		y w_PGRP_SD vs. Pngl[-/-]	-2.341	-3.750 to -0.9315	Yes	**	0.0048
		Replicate#2	0.626824	3.31	3.99		y w_PGRP_SD vs. Pngl[-/-]-SFN	-2.607	-4.016 to -1.198	Yes	**	0.0027
		Replicate#3	1.34641	2.68	3.31		Pngl[-/-] vs. Pngl[-/-]-SFN	-0.2667	-1.676 to 1.142	No	ns	0.9138
		Mean	1.05271	3.39333	3.66
		SD	0.377564	0.758442	0.34044
	GNBP-like 3	Replicate#1	0.663082	7.86	6.21		y w_GNBPL3 vs. Pngl[-/-]	-5.937	-7.446 to -4.428	Yes	****	<0.0001
		Replicate#2	1.11889	6.97	6.01		y w_GNBPL3 vs. Pngl[-/-]-SFN	-4.927	-6.436 to -3.418	Yes	***	0.0001
		Replicate#3	1.34786	6.11	5.69		Pngl[-/-] vs. Pngl[-/-]-SFN	1.01	-0.4990 to 2.519	No	ns	0.1981
		Mean	1.04328	6.98	5.97
		SD	0.348595	0.875043	0.262298

## Sheet: Supplementary Fig. 2
Supplementary Fig. 2a							One-way ANOVA
Immune gene expression as fold change			y w	Pngl[-/-]	Pngl[-/-], AmpkDp		Šídák's multiple comparisons test				Mean Diff.	95.00% CI of diff.	Below threshold?	Summary	Adjusted P Value
	AttB	Replicate#1	0.942183	7.01	5.48		y w_Attb vs. Pngl				-5.325	-7.271 to -3.379	Yes	***	0.0003
		Replicate#2	0.712891	6.83	4.8		y w_Attb vs. Pngl[-/-],AmpkDp/+				-3.722	-5.668 to -1.776	Yes	**	0.0023
		Replicate#3	1.48882	5.28	4.03		Pngl[-/-]vs. Pngl[-/-],AmpkDp/+				1.603	-0.3426 to 3.549	No	ns	0.1033
		Mean	1.04796	6.37333	4.77
		SD	0.398632	0.951121	0.725467
	CecA2	Replicate#1	0.772122	12.54	8.93		y w_CecA2 vs. Pngl				-9.181	-12.64 to -5.724	Yes	***	0.0004
		Replicate#2	1.04172	9.48	8.93		y w_CecA2 vs. Pngl[-/-],AmpkDp/+				-7.444	-10.90 to -3.987	Yes	**	0.0012
		Replicate#3	1.24326	8.57999	7.53		Pngl[-/-]vs. Pngl[-/-],AmpkDp/+				1.737	-1.721 to 5.194	No	ns	0.3884
		Mean	1.01903	10.2	8.46333
		SD	0.236388	2.07586	0.808292
	BomS1	Replicate#1	1.16521	17.27	10.98		y w_boms1 vs. Pngl				-14.99	-17.00 to -12.97	Yes	****	<0.0001
		Replicate#2	0.876753	15.67	9.87		y w_boms1 vs. Pngl[-/-],AmpkDp/+				-9.286	-11.30 to -7.272	Yes	****	<0.0001
		Replicate#3	0.978858	15.04	10.03		Pngl[-/-]vs. Pngl[-/-],AmpkDp/+				5.7	3.686 to 7.714	Yes	***	0.0003
		Mean	1.00694	15.9933	10.2933
		SD	0.146262	1.14963	0.600028
	Drs	Replicate#1	0.512552	11.04	7.38		y w_Drs vs. Pngl				-8.912	-10.90 to -6.920	Yes	****	<0.0001
		Replicate#2	1.1429	9.83	6.89		y w_Drs vs. Pngl[-/-],AmpkDp/+				-5.649	-7.642 to -3.657	Yes	***	0.0003
		Replicate#3	1.70708	9.23	6.04		Pngl[-/-]vs. Pngl[-/-],AmpkDp/+				3.263	1.271 to 5.256	Yes	**	0.0052
		Mean	1.12084	10.0333	6.77
		SD	0.597569	0.921974	0.678011
	Def	Replicate#1	0.723334	7.68	5.97		y w_Def vs. Pngl				-5.448	-7.499 to -3.396	Yes	***	0.0004
		Replicate#2	1.12392	6.27	5.04		y w_Def vs. Pngl[-/-],AmpkDp/+				-4.204	-6.255 to -2.153	Yes	**	0.0016
		Replicate#3	1.23006	5.47	4.68		Pngl[-/-]vs. Pngl[-/-],AmpkDp/+				1.243	-0.8079 to 3.295	No	ns	0.2574
		Mean	1.02577	6.47333	5.23
		SD	0.26724	1.11894	0.66566
	edin	Replicate#1	0.890938	12.89	8.61999		y w_edin vs. Pngl				-11.09	-12.46 to -9.728	Yes	****	<0.0001
		Replicate#2	1.1171	12.03	8.01		y w_edin vs. Pngl[-/-],AmpkDp/+				-7.132	-8.497 to -5.768	Yes	****	<0.0001
		Replicate#3	1.00476	11.37	7.78		Pngl[-/-]vs. Pngl[-/-],AmpkDp/+				3.96	2.595 to 5.325	Yes	***	0.0002
		Mean	1.00426	12.0967	8.13666
		SD	0.113082	0.762186	0.434087
	PGRP-SD	Replicate#1	0.630806	7.38	6.45		y w_PGRP_SD vs. Pngl				-5.303	-7.351 to -3.255	Yes	***	0.0004
		Replicate#2	1.10218	6.33	5.04		y w_PGRP_SD vs. Pngl[-/-],AmpkDp/+				-4.516	-6.564 to -2.468	Yes	**	0.0011
		Replicate#3	1.43831	5.37	5.23		Pngl[-/-]vs. Pngl[-/-],AmpkDp/+				0.7867	-1.261 to 2.834	No	ns	0.5869
		Mean	1.0571	6.36	5.57333
		SD	0.405636	1.00533	0.765135
	GNBP-like 3	Replicate#1	0.839621	14.48	12.89		y w_GNBPL3 vs. Pngl				-12.47	-15.37 to -9.567	Yes	****	<0.0001
		Replicate#2	0.871204	12.98	10.02		y w_GNBPL3 vs. Pngl[-/-],AmpkDp/+				-9.957	-12.86 to -7.054	Yes	****	<0.0001
		Replicate#3	1.36709	13.03	10.04		Pngl[-/-]vs. Pngl[-/-],AmpkDp/+				2.513	-0.3904 to 5.417	No	ns	0.0868
		Mean	1.02597	13.4967	10.9833
		SD	0.295839	0.851955	1.65125
Supplementary Fig. 2b
gut barrier defect quantification
		% animals with gut barrier defect			One-way ANOVA
	y w	Pngl[-/-]	Pngl[-/-],ApmkDp/+		Šídák's multiple comparisons test			Mean Diff.	95.00% CI of diff.	Below threshold?	Summary	Adjusted P Value
Replicate#1	0	50	45		y w vs. Pngl[-/-]			-56.67	-71.44 to -41.89	Yes	****	<0.0001
Replicate#2	0	60	60		y w vs. Pngl[-/-],AmpkDp/+			-51.67	-66.44 to -36.89	Yes	****	<0.0001
Replicate#3	0	60	50		Pngl[-/-]vs. Pngl[-/-],AmpkDp/+			5	-9.776 to 19.78	No	ns	0.672
Mean	0	56.6667	51.6667
SD	0	5.7735	7.63763

[truncated: 3 more sheets: Supplementary Fig. 3, Supplementary Fig. 4, Supplementary Fig.5]
